# Supplementary material for: Retinoic acid signaling modulation guides in vitro specification of human heart field-specific progenitor pools
Source: Nat Commun. 2023 Apr 3;14:1722. doi: 10.1038/s41467-023-36764-x (PMC10070453; doi:10.1038/s41467-023-36764-x)
Supplement: Supplementary file 4 — Supplementary Data 1 [file 41467_2023_36764_MOESM4_ESM.xlsx]

## Sheet: Description
	DESCRIPTION
	Sheets 1-4 show parameters characterizing action potential traces obtained through whole-cell voltage clamp recording at d30 of differentiation without RA (sheets 1, 3) or with 1 µM RA for 4d (sheets 2, 4) for each measured cells: Maximum Diastolic Potential (MDP), Amplitude, and Delta; all corrected for Liquid Junction Potential (LJPc) as well as action potential duration (APD); APD at 50% (APD5…

## Sheet: 1
Cell	MDP (mV) LJPc	Amplitude (mV)	APD	APD50	APD90	APD90/50	Frequency (beats per min)	Cardiomyocyte subtype classification				Cardiomyocyte subtype	Number of cells	Percentage
1	-49.4	61	644	487	552	1.13347	13	Ventricular Cardiomyocyte				Ventricular	9	60
2	-56.4	87	583	273	352	1.28938	27	Ventricular Cardiomyocyte				Intermediate (Ventricular)	4	26.6667
3	-66.5	101.3	285.66	160.44	222.1	1.38432	57	Ventricular Cardiomyocyte				Atrial	1	6.66667
4	-66.5	95.8	1135.4	905.33	1006.77	1.11205	43	Ventricular Cardiomyocyte				Nodal	1	6.66667
5	-64.1	76.3	1105.56	789.22	883.23	1.11912	32	Ventricular Cardiomyocyte				Total =	15	100
6	-67.1	89.1	1162.17	462.24	855.54	1.85086	19	Atrial Cardiomyocyte
7	-61.6	86.1	1059.48	471.06	743.94	1.57929	35	Intermediate (Ventricular) Cardiomyocyte				Total (V+IVC)=	13	86.6667
8	-61	81.8	339.07	204.75	294.21	1.43692	87	Ventricular Cardiomyocyte
9	-58	86.1	1063.89	492.75	855.18	1.73553	27	Intermediate (Ventricular) Cardiomyocyte
10	-59.2	73.9	583.06	508.71	568.97	1.11846	6	Ventricular Cardiomyocyte
11	-51.2	49.4	418.15	259.05	374.1	1.44412	20	Nodal Cardiomyocyte
12	-68.9	80	348.82	180	290.36	1.61311	5	Intermediate (Ventricular) Cardiomyocyte
13	-70.2	96.4	443.34	338.88	418.71	1.23557	9	Ventricular Cardiomyocyte
14	-61	70.2	153.53	69.71	117.65	1.68771	100	Intermediate (Ventricular) Cardiomyocyte
15	-69.4	100	430	263	389	1.47909	68	Ventricular Cardiomyocyte

## Sheet: 2
Cell	MDP (mV) LJPc	Amplitude (mV)	APD	APD50	APD90	APD90/50	Frequency (beats per min)	Cardiomyocyte subtype classification			Cardiomyocyte subtype	Number of cells	Percentage
1	-49.4	55	532	367	420	1.14441	35	Nodal Cardiomyocyte			Ventricular	16	66.6667
2	-56.4	76	560	355	456	1.28451	61	Nodal Cardiomyocyte			Intermediate (Ventricular)	2	8.33333
3	-46.4	71.4	346.7	262.96	325.57	1.2381	5	Ventricular Cardiomyocyte			Atrial	2	8.33333
4	-44.5	62.98	564.28	335.71	376.44	1.12132	40	Nodal Cardiomyocyte			Nodal	4	16.6667
5	-62.2	89.7	263.75	133.05	198.01	1.48824	86	Intermediate (Ventricular) Cardiomyocyte			Total =	24	100
6	-68.3	89.7	371.75	215.54	286.91	1.33112	56	Ventricular Cardiomyocyte
7	-60.4	78.7	323.23	133.05	205.05	1.54115	135	Intermediate (Ventricular) Cardiomyocyte			Total (V+IC)=	18	75
8	-64.1	97	420.27	258.27	320.88	1.24242	68	Ventricular Cardiomyocyte
9	-62.2	73.2	117	33.26	65.94	1.98256	79	Atrial Cardiomyocyte
10	-66.5	94.6	611.23	442.19	518.81	1.17327	36	Ventricular Cardiomyocyte
11	-59.8	52.5	449.37	363.21	431.01	1.18667	37	Nodal Cardiomyocyte
12	-63.4	70.2	645.66	555.12	628.56	1.1323	26	Ventricular Cardiomyocyte
13	-66.5	67.1	390.33	328.68	380.07	1.15635	31	Ventricular Cardiomyocyte
14	-70.2	83	489.14	393.66	464.1	1.17894	32	Ventricular Cardiomyocyte
15	-68.9	87.3	327.24	282.51	316.98	1.12201	104	Ventricular Cardiomyocyte
16	-68.3	63.5	435.14	378.79	422.62	1.11571	11	Ventricular Cardiomyocyte
17	-67.7	83.6	573.75	52.83	130.31	2.46659	25	Atrial Cardiomyocyte
18	-70.2	71.4	855.54	780.75	843.84	1.08081	11	Ventricular Cardiomyocyte
19	-56.4	63	332	249	316	1.26908	55	Ventricular Cardiomyocyte
20	-64.1	72.6	795.33	704.43	780.66	1.10822	26	Ventricular Cardiomyocyte
21	-67.7	90.9	905.58	804.33	884.97	1.10026	26	Ventricular Cardiomyocyte
22	-66.5	83.6	1000.8	909.81	991.98	1.09032	17	Ventricular Cardiomyocyte
23	-62.8	80.6	765.99	677.97	751.32	1.10819	38	Ventricular Cardiomyocyte
24	-65.9	98.3	1282.59	1194.48	1266.75	1.0605	46	Ventricular Cardiomyocyte

## Sheet: 3
Cell	MDP (mV) LJPc	Amplitude (mV)	APD	APD50	APD90	APD90/50	Frequency (beats per min)	Cardiomyocyte subtype classification
1	-49.4	61	644	487	552	1.13347	13	Ventricular Cardiomyocyte
2	-56.4	87	583	273	352	1.28938	27	Ventricular Cardiomyocyte
3	-66.5	101.3	285.66	160.44	222.1	1.38432	57	Ventricular Cardiomyocyte
4	-66.5	95.8	1135.4	905.33	1006.77	1.11205	43	Ventricular Cardiomyocyte
5	-64.1	76.3	1105.56	789.22	883.23	1.11912	32	Ventricular Cardiomyocyte
6	-67.1	89.1	1162.17	462.24	855.54	1.85086	19	Atrial Cardiomyocyte		14803004
7	-61.6	86.1	1059.48	471.06	743.94	1.57929	35	Intermediate (Ventricular) Cardiomyocyte
8	-61	81.8	339.07	204.75	294.21	1.43692	87	Ventricular Cardiomyocyte
9	-58	86.1	1063.89	492.75	855.18	1.73553	27	Intermediate (Ventricular) Cardiomyocyte
10	-59.2	73.9	583.06	508.71	568.97	1.11846	6	Ventricular Cardiomyocyte
11	-51.2	49.4	418.15	259.05	374.1	1.44412	20	Nodal Cardiomyocyte		14812004
12	-68.9	80	348.82	180	290.36	1.61311	5	Intermediate (Ventricular) Cardiomyocyte
13	-70.2	96.4	443.34	338.88	418.71	1.23557	9	Ventricular Cardiomyocyte
14	-61	70.2	153.53	69.71	117.65	1.68771	100	Intermediate (Ventricular) Cardiomyocyte
15	-69.4	100	430	263	389	1.47909	68	Ventricular Cardiomyocyte

## Sheet: 4
Cell	MDP (mV) LJPc	Amplitude (mV)	APD	APD50	APD90	APD90/50	Frequency (beats per min)	Cardiomyocyte subtype classification
1	-49.4	55	532	367	420	1.14441	35	Nodal Cardiomyocyte	15831031	OK	Ventricular	16	#DIV/0!
2	-56.4	76	560	355	456	1.28451	61	Nodal Cardiomyocyte	15831038	OK	IVC	2	#DIV/0!
3	-46.4	71.4	346.7	262.96	325.57	1.2381	5	Ventricular Cardiomyocyte
4	-44.5	62.98	564.28	335.71	376.44	1.12132	40	Nodal Cardiomyocyte	15901035	OK	Nodal	4	#DIV/0!
5	-62.2	89.7	263.75	133.05	198.01	1.48824	86	Intermediate (Ventricular) Cardiomyocyte
6	-68.3	89.7	371.75	215.54	286.91	1.33112	56	Ventricular Cardiomyocyte
7	-60.4	78.7	323.23	133.05	205.05	1.54115	135	Intermediate (Ventricular) Cardiomyocyte
8	-64.1	97	420.27	258.27	320.88	1.24242	68	Ventricular Cardiomyocyte
9	-62.2	73.2	117	33.26	65.94	1.98256	79	Atrial Cardiomyocyte	15908009	OK
10	-66.5	94.6	611.23	442.19	518.81	1.17327	36	Ventricular Cardiomyocyte
11	-59.8	52.5	449.37	363.21	431.01	1.18667	37	Nodal Cardiomyocyte	14720068	OK
12	-63.4	70.2	645.66	555.12	628.56	1.1323	26	Ventricular Cardiomyocyte
13	-66.5	67.1	390.33	328.68	380.07	1.15635	31	Ventricular Cardiomyocyte
14	-70.2	83	489.14	393.66	464.1	1.17894	32	Ventricular Cardiomyocyte
15	-68.9	87.3	327.24	282.51	316.98	1.12201	104	Ventricular Cardiomyocyte
16	-68.3	63.5	435.14	378.79	422.62	1.11571	11	Ventricular Cardiomyocyte
17	-67.7	83.6	573.75	52.83	130.31	2.46659	25	Atrial Cardiomyocyte	14813025	OK
18	-70.2	71.4	855.54	780.75	843.84	1.08081	11	Ventricular Cardiomyocyte
19	-56.4	63	332	249	316	1.26908	55	Ventricular Cardiomyocyte
20	-64.1	72.6	795.33	704.43	780.66	1.10822	26	Ventricular Cardiomyocyte
21	-67.7	90.9	905.58	804.33	884.97	1.10026	26	Ventricular Cardiomyocyte
22	-66.5	83.6	1000.8	909.81	991.98	1.09032	17	Ventricular Cardiomyocyte
23	-62.8	80.6	765.99	677.97	751.32	1.10819	38	Ventricular Cardiomyocyte
24	-65.9	98.3	1282.59	1194.48	1266.75	1.0605	46	Ventricular Cardiomyocyte
								Cross check with our analysis spreadsheets:
									14720003	Condition E (+ 1uM RA)
									14720008
									14720022
									14720053
									14720058
									14720068
								X - Cell died after 15 sweeps- not stable	14803023
									14804030
									14804040
									14812034
									14812046
									14812052
									14813025
									14813036
								X- Not used, only 3 APs and baseline unstable	14813067
									14328027
								X - Not used because has unusual firing pattern (EAD like) and unstable baseline	15831029	Condition 4 (+ 1uM RA)
									15831031
									15831038
									15901030
									15901035
								X- Not used, only 2 APs and baseline unstable	15901041
									15907032
									15908002
									15908004
									15908007
									15908009
									15908013
