# Supplementary material for: Retinoic acid signaling modulation guides in vitro specification of human heart field-specific progenitor pools
Source: Nat Commun. 2023 Apr 3;14:1722. doi: 10.1038/s41467-023-36764-x (PMC10070453; doi:10.1038/s41467-023-36764-x)
Supplement: Supplementary file 5 — Supplementary Data 2 [file 41467_2023_36764_MOESM5_ESM.xlsx]

## Sheet: Description
	DESCRIPTION
	Sheet 1 shows differentially expressed genes of single cells captured at d1.5, and sorted cells at d4.5; merged samples of differentiations with 0.5 µM RA for 4d (RA+) and without RA (RA-). UMAP plot shown in Fig. 3.

## Sheet: 1
	p_val	avg_logFC	pct.1	pct.2	p_val_adj	cluster	gene
CTD-2545M3.8	0	1.47362	0.849	0.254	0	0	CTD-2545M3.8
MYH6	0	1.46568	0.942	0.361	0	0	MYH6
MYL7	0	1.39539	0.988	0.58	0	0	MYL7
MYL3	0	1.33162	0.633	0.13	0	0	MYL3
TNNT2	0	1.328	0.99	0.501	0	0	TNNT2
TNNC1	0	1.29976	0.766	0.235	0	0	TNNC1
TNNI1	0	1.27961	0.999	0.56	0	0	TNNI1
MYL4	0	1.27076	1	0.591	0	0	MYL4
ACTA2	0	1.23579	0.739	0.28	0	0	ACTA2
TTN	0	1.17092	1	0.6	0	0	TTN
DGKI	0	1.13336	0.82	0.265	0	0	DGKI
PLN	0	1.00258	0.904	0.387	0	0	PLN
THBS4	0	0.988982	0.673	0.178	0	0	THBS4
NES	0	0.969034	0.869	0.436	0	0	NES
MEF2C	0	0.935277	0.853	0.342	0	0	MEF2C
SLC25A4	0	0.927626	0.713	0.28	0	0	SLC25A4
SMPX	0	0.912176	0.585	0.119	0	0	SMPX
NEBL	0	0.907069	0.923	0.451	0	0	NEBL
MASP1	0	0.893971	0.559	0.115	0	0	MASP1
DLAT	0	0.864703	0.707	0.285	0	0	DLAT
NKX2-5	0	0.863861	0.755	0.279	0	0	NKX2-5
CMYA5	0	0.86133	0.704	0.257	0	0	CMYA5
TPM1	0	0.85067	1	0.775	0	0	TPM1
TSC22D1	0	0.838991	0.89	0.596	0	0	TSC22D1
HAS2	0	0.83822	0.85	0.581	0	0	HAS2
ACTC1	0	0.832814	0.976	0.582	0	0	ACTC1
FN1	0	0.82201	0.994	0.667	0	0	FN1
COL1A2	0	0.806979	0.977	0.66	0	0	COL1A2
LTBP1	0	0.806937	0.664	0.248	0	0	LTBP1
SC5D	0	0.769377	0.949	0.653	0	0	SC5D
HAPLN1	0	0.758447	0.874	0.493	0	0	HAPLN1
FILIP1	0	0.743791	0.743	0.31	0	0	FILIP1
MLTK	0	0.742392	0.71	0.317	0	0	MLTK
MYOCD	0	0.740395	0.632	0.22	0	0	MYOCD
TMEM55A	0	0.738897	0.796	0.386	0	0	TMEM55A
SVIL	0	0.736292	0.684	0.291	0	0	SVIL
NIPSNAP3A	0	0.733761	0.625	0.247	0	0	NIPSNAP3A
PCDH7	0	0.729581	0.831	0.441	0	0	PCDH7
UNC45B	0	0.725534	0.589	0.171	0	0	UNC45B
KCTD12	0	0.720229	0.688	0.284	0	0	KCTD12
CRABP2	0	0.718846	0.988	0.776	0	0	CRABP2
MYL6	0	0.71298	1	0.975	0	0	MYL6
HRC	0	0.712065	0.591	0.187	0	0	HRC
NEXN	0	0.707557	0.662	0.28	0	0	NEXN
HSPB1	0	0.686944	0.843	0.524	0	0	HSPB1
MEIS2	0	0.677176	0.762	0.394	0	0	MEIS2
RHOBTB3	0	0.672838	0.988	0.812	0	0	RHOBTB3
TRIM55	0	0.667183	0.593	0.224	0	0	TRIM55
MALAT1	0	0.655403	1	0.998	0	0	MALAT1
EEF1A2	0	0.654603	0.567	0.217	0	0	EEF1A2
MYL9	0	0.647685	0.891	0.564	0	0	MYL9
SORBS2	0	0.64548	0.364	0.047	0	0	SORBS2
GPC3	0	0.6445	0.694	0.354	0	0	GPC3
PALLD	0	0.641764	0.634	0.295	0	0	PALLD
ENO3	0	0.637747	0.604	0.243	0	0	ENO3
CAMK2D	0	0.637079	0.74	0.403	0	0	CAMK2D
PDLIM5	0	0.628836	0.734	0.379	0	0	PDLIM5
PFKP	0	0.616423	0.761	0.439	0	0	PFKP
UBE2L6	0	0.616052	0.558	0.225	0	0	UBE2L6
FAM19A4	0	0.61488	0.733	0.331	0	0	FAM19A4
LDB3	0	0.608823	0.428	0.103	0	0	LDB3
ACTN2	0	0.608796	0.501	0.178	0	0	ACTN2
TMEM87A	0	0.605877	0.805	0.478	0	0	TMEM87A
ASB2	0	0.599728	0.345	0.041	0	0	ASB2
DUSP6	0	0.598379	0.82	0.513	0	0	DUSP6
SMYD1	0	0.596241	0.541	0.19	0	0	SMYD1
TRDN	0	0.595262	0.472	0.161	0	0	TRDN
C11orf96	0	0.59395	0.349	0.083	0	0	C11orf96
VWDE	0	0.589526	0.58	0.223	0	0	VWDE
NEAT1	0	0.583336	0.988	0.842	0	0	NEAT1
PAM	0	0.582466	0.679	0.353	0	0	PAM
DIXDC1	0	0.577452	0.501	0.203	0	0	DIXDC1
RGS5	0	0.577376	0.76	0.429	0	0	RGS5
CHCHD10	0	0.576313	0.821	0.575	0	0	CHCHD10
ATP1B1	0	0.574273	0.708	0.415	0	0	ATP1B1
PRKAR1A	0	0.572595	0.776	0.543	0	0	PRKAR1A
MYOF	0	0.572113	0.438	0.136	0	0	MYOF
GPI	0	0.571856	0.735	0.434	0	0	GPI
CTSB	0	0.56761	0.782	0.461	0	0	CTSB
BTG1	0	0.567471	0.783	0.493	0	0	BTG1
RBM38	0	0.559788	0.569	0.258	0	0	RBM38
GATA6-AS1	0	0.557698	0.877	0.603	0	0	GATA6-AS1
WSB1	0	0.554233	0.965	0.763	0	0	WSB1
TANC2	0	0.552857	0.481	0.166	0	0	TANC2
NDRG2	0	0.547707	0.56	0.244	0	0	NDRG2
CPE	0	0.545	0.752	0.471	0	0	CPE
CA2	0	0.54306	0.486	0.251	0	0	CA2
SLC8A1	0	0.541387	0.558	0.26	0	0	SLC8A1
SPTBN1	0	0.538913	0.844	0.578	0	0	SPTBN1
MLLT11	0	0.538896	0.751	0.453	0	0	MLLT11
LRRN4	0	0.535521	0.406	0.12	0	0	LRRN4
PPP1R1A	0	0.534154	0.475	0.18	0	0	PPP1R1A
TPM2	0	0.531877	0.937	0.775	0	0	TPM2
ATP5G1	0	0.528539	0.695	0.478	0	0	ATP5G1
SNTA1	0	0.527188	0.572	0.252	0	0	SNTA1
ATP5G3	0	0.526533	0.99	0.951	0	0	ATP5G3
PKP2	0	0.526042	0.654	0.335	0	0	PKP2
MTPN	0	0.524988	0.903	0.677	0	0	MTPN
CREM	0	0.523737	0.727	0.421	0	0	CREM
NID2	0	0.519941	0.773	0.419	0	0	NID2
KLHL4	0	0.519081	0.588	0.296	0	0	KLHL4
PBX3	0	0.517143	0.709	0.424	0	0	PBX3
PTPLA	0	0.516736	0.551	0.282	0	0	PTPLA
MACF1	0	0.515171	0.75	0.506	0	0	MACF1
HIPK2	0	0.512001	0.737	0.471	0	0	HIPK2
CPEB4	0	0.509399	0.513	0.229	0	0	CPEB4
TGFB2	0	0.505817	0.716	0.395	0	0	TGFB2
MGST3	0	0.503075	0.857	0.692	0	0	MGST3
ARHGAP42	0	0.499254	0.71	0.407	0	0	ARHGAP42
LBH	0	0.497373	0.494	0.223	0	0	LBH
TMEM14B	0	0.490834	0.873	0.683	0	0	TMEM14B
ATP5B	0	0.486745	0.953	0.85	0	0	ATP5B
SLC16A1	0	0.485703	0.858	0.704	0	0	SLC16A1
THBS1	0	0.484851	0.368	0.129	0	0	THBS1
COX7B	0	0.482088	0.901	0.765	0	0	COX7B
ENO1	0	0.481282	0.997	0.975	0	0	ENO1
ATP1B2	0	0.478784	0.501	0.213	0	0	ATP1B2
MDK	0	0.478635	1	0.931	0	0	MDK
H2AFY	0	0.47609	0.917	0.746	0	0	H2AFY
HIPK3	0	0.475886	0.451	0.183	0	0	HIPK3
PHKB	0	0.474849	0.707	0.433	0	0	PHKB
DOK4	0	0.474634	0.797	0.48	0	0	DOK4
SRI	0	0.474372	0.765	0.586	0	0	SRI
MYBPC3	0	0.467821	0.296	0.051	0	0	MYBPC3
VCL	0	0.467637	0.681	0.448	0	0	VCL
LINC00984	0	0.467182	0.374	0.112	0	0	LINC00984
MEF2A	0	0.466508	0.659	0.366	0	0	MEF2A
COX5B	0	0.466493	0.938	0.836	0	0	COX5B
DDIT4	0	0.463969	0.634	0.378	0	0	DDIT4
DUSP5	0	0.460161	0.366	0.143	0	0	DUSP5
LMO7	0	0.459275	0.361	0.123	0	0	LMO7
ALPK2	0	0.458413	0.37	0.121	0	0	ALPK2
PBX1	0	0.457831	0.736	0.481	0	0	PBX1
RYR2	0	0.457389	0.378	0.13	0	0	RYR2
ALDOA	0	0.454359	0.996	0.962	0	0	ALDOA
DENND4C	0	0.453475	0.506	0.243	0	0	DENND4C
GBE1	0	0.453295	0.408	0.175	0	0	GBE1
BCO2	0	0.450352	0.315	0.079	0	0	BCO2
TNIK	0	0.448389	0.492	0.252	0	0	TNIK
WNT2	0	0.447463	0.418	0.187	0	0	WNT2
GOT1	0	0.445309	0.495	0.266	0	0	GOT1
DENND5B	0	0.444599	0.445	0.189	0	0	DENND5B
RBM24	0	0.443805	0.582	0.318	0	0	RBM24
SCD	0	0.442049	0.912	0.749	0	0	SCD
QKI	0	0.44125	0.76	0.548	0	0	QKI
EDNRA	0	0.439408	0.336	0.102	0	0	EDNRA
FAM162A	0	0.43696	0.841	0.613	0	0	FAM162A
RELN	0	0.436085	0.615	0.344	0	0	RELN
NDUFB5	0	0.435852	0.783	0.584	0	0	NDUFB5
ATP5J	0	0.435422	0.949	0.864	0	0	ATP5J
HK1	0	0.432726	0.598	0.359	0	0	HK1
MSMO1	0	0.43	0.897	0.773	0	0	MSMO1
FDFT1	0	0.427703	0.96	0.833	0	0	FDFT1
SEPW1	0	0.425509	0.993	0.943	0	0	SEPW1
IRS1	0	0.425436	0.354	0.147	0	0	IRS1
CAP2	0	0.425085	0.566	0.316	0	0	CAP2
BZW2	0	0.423921	0.668	0.469	0	0	BZW2
CRLS1	0	0.423157	0.527	0.308	0	0	CRLS1
COX6B1	0	0.416249	0.939	0.849	0	0	COX6B1
CLIC4	0	0.414553	0.632	0.413	0	0	CLIC4
IDH2	0	0.410755	0.71	0.484	0	0	IDH2
XIRP1	0	0.406836	0.318	0.092	0	0	XIRP1
BAMBI	0	0.401749	0.812	0.547	0	0	BAMBI
PDK1	0	0.401318	0.805	0.61	0	0	PDK1
EPHA7	0	0.400038	0.272	0.072	0	0	EPHA7
CCDC141	0	0.398103	0.415	0.187	0	0	CCDC141
FABP3	0	0.396845	0.332	0.117	0	0	FABP3
MB	0	0.396754	0.297	0.077	0	0	MB
C4orf3	0	0.392669	0.938	0.82	0	0	C4orf3
SERPINH1	0	0.39003	0.89	0.675	0	0	SERPINH1
CTTNBP2	0	0.389843	0.442	0.212	0	0	CTTNBP2
PALM2	0	0.389487	0.309	0.108	0	0	PALM2
LMOD1	0	0.385313	0.314	0.11	0	0	LMOD1
PLD3	0	0.38262	0.771	0.537	0	0	PLD3
TSPAN18	0	0.379983	0.389	0.174	0	0	TSPAN18
YPEL2	0	0.375397	0.3	0.101	0	0	YPEL2
SLC2A3	0	0.373375	0.873	0.658	0	0	SLC2A3
RP11-480G7.1	0	0.372793	0.294	0.093	0	0	RP11-480G7.1
PPP1R14C	0	0.370596	0.251	0.076	0	0	PPP1R14C
SH3GLB1	0	0.369629	0.882	0.625	0	0	SH3GLB1
PPP1R12B	0	0.367753	0.267	0.093	0	0	PPP1R12B
SNX3	0	0.366665	0.884	0.758	0	0	SNX3
COX5A	0	0.366053	0.898	0.804	0	0	COX5A
RCSD1	0	0.364751	0.367	0.157	0	0	RCSD1
CTNNA3	0	0.363975	0.26	0.06	0	0	CTNNA3
BMP5	0	0.362061	0.587	0.32	0	0	BMP5
TECRL	0	0.361909	0.774	0.409	0	0	TECRL
PGK1	0	0.348665	0.976	0.918	0	0	PGK1
GNAS	0	0.346181	0.988	0.912	0	0	GNAS
MYLK3	0	0.332674	0.275	0.091	0	0	MYLK3
COX7C	0	0.330987	0.973	0.924	0	0	COX7C
TPI1	0	0.327727	0.995	0.97	0	0	TPI1
NDUFA4	0	0.298253	0.991	0.972	0	0	NDUFA4
APOE	0	0.28602	0.996	0.975	0	0	APOE
MT-CO1	0	0.251128	1	1	0	0	MT-CO1
LHFPL2	4.01225e-307	0.400123	0.542	0.312	9.10541e-303	0	LHFPL2
ARHGAP5	1.34538e-306	0.393304	0.624	0.405	3.05322e-302	0	ARHGAP5
ABCA1	5.81969e-306	0.335999	0.304	0.12	1.32072e-301	0	ABCA1
BMPER	8.04121e-306	0.361142	0.373	0.168	1.82487e-301	0	BMPER
LAMC1	6.17956e-304	0.374608	0.752	0.514	1.40239e-299	0	LAMC1
COL1A1	3.04905e-303	0.327435	0.965	0.595	6.91951e-299	0	COL1A1
ECH1	1.85399e-301	0.381701	0.732	0.54	4.20745e-297	0	ECH1
NOVA1	9.19344e-301	0.348368	0.331	0.139	2.08636e-296	0	NOVA1
ACSL3	5.09655e-300	0.395993	0.713	0.528	1.15661e-295	0	ACSL3
TRIM24	3.40368e-298	0.414	0.645	0.423	7.7243e-294	0	TRIM24
GUCY1A3	1.66086e-297	0.340537	0.336	0.142	3.76916e-293	0	GUCY1A3
MYO6	8.593e-297	0.389203	0.668	0.445	1.95009e-292	0	MYO6
CD99	2.41683e-296	0.342838	0.837	0.622	5.48475e-292	0	CD99
TSPAN5	4.44227e-295	0.416203	0.385	0.186	1.00813e-290	0	TSPAN5
XXYLT1	1.44854e-294	0.335077	0.295	0.117	3.28732e-290	0	XXYLT1
UGP2	1.97906e-294	0.371171	0.69	0.47	4.49128e-290	0	UGP2
TMX4	2.90306e-294	0.385708	0.413	0.206	6.5882e-290	0	TMX4
ATP5A1	1.47225e-292	0.286734	0.958	0.887	3.34112e-288	0	ATP5A1
UQCRB	4.19571e-291	0.293996	0.953	0.893	9.52174e-287	0	UQCRB
TNFRSF12A	3.59909e-290	0.367751	0.327	0.14	8.16778e-286	0	TNFRSF12A
STARD4	5.1309e-290	0.400383	0.563	0.346	1.16441e-285	0	STARD4
PNISR	3.05548e-288	0.31138	0.929	0.809	6.9341e-284	0	PNISR
DDX26B	1.19935e-285	0.337962	0.329	0.142	2.7218e-281	0	DDX26B
TNC	3.13756e-285	0.352032	0.613	0.354	7.12038e-281	0	TNC
LMO2	1.19029e-283	0.509988	0.391	0.194	2.70124e-279	0	LMO2
TMEM14C	3.18497e-283	0.34127	0.838	0.706	7.22796e-279	0	TMEM14C
UBE2H	1.63142e-281	0.372879	0.669	0.458	3.70235e-277	0	UBE2H
VEGFA	4.08057e-281	0.383358	0.456	0.244	9.26045e-277	0	VEGFA
AKAP12	5.16118e-281	0.364798	0.818	0.623	1.17128e-276	0	AKAP12
COX7A2	2.36716e-277	0.29373	0.937	0.874	5.37204e-273	0	COX7A2
HIF1A	1.56767e-276	0.404579	0.679	0.491	3.55766e-272	0	HIF1A
SCMH1	5.40325e-276	0.314758	0.255	0.096	1.22621e-271	0	SCMH1
ANK3	7.04869e-276	0.402505	0.534	0.315	1.59963e-271	0	ANK3
SH3BGRL	3.33169e-273	0.373066	0.575	0.366	7.56093e-269	0	SH3BGRL
PPP1CB	4.17986e-273	0.34644	0.792	0.64	9.48577e-269	0	PPP1CB
NDUFA8	1.38587e-271	0.398791	0.639	0.451	3.1451e-267	0	NDUFA8
CCDC69	2.15469e-271	0.296372	0.255	0.096	4.88985e-267	0	CCDC69
ENO2	3.77858e-271	0.391189	0.44	0.237	8.57511e-267	0	ENO2
PRDX6	1.46934e-270	0.258297	0.981	0.922	3.33451e-266	0	PRDX6
PKIA	1.0977e-268	0.34891	0.57	0.329	2.49112e-264	0	PKIA
UQCR10	1.64703e-268	0.311685	0.899	0.822	3.73777e-264	0	UQCR10
TMEM65	3.47166e-263	0.32905	0.322	0.143	7.87858e-259	0	TMEM65
TM7SF2	3.87439e-261	0.359945	0.464	0.258	8.79253e-257	0	TM7SF2
SOD3	4.02155e-261	0.321872	0.298	0.126	9.1265e-257	0	SOD3
KLF12	4.35503e-260	0.327636	0.302	0.13	9.88331e-256	0	KLF12
HAND2	1.38293e-257	0.387962	0.548	0.324	3.13842e-253	0	HAND2
ITFG1	7.39751e-257	0.365016	0.446	0.247	1.67879e-252	0	ITFG1
DYNLT1	8.60475e-257	0.317692	0.862	0.745	1.95276e-252	0	DYNLT1
SLC25A37	2.4609e-255	0.364551	0.58	0.375	5.58476e-251	0	SLC25A37
FLNA	9.71747e-254	0.347047	0.756	0.585	2.20528e-249	0	FLNA
MDH2	1.14873e-253	0.354149	0.779	0.642	2.60693e-249	0	MDH2
PPIC	4.02561e-253	0.360896	0.526	0.316	9.13572e-249	0	PPIC
CSRP2	3.40423e-251	0.336201	0.875	0.7	7.72557e-247	0	CSRP2
PRKAR2B	1.77807e-249	0.327904	0.327	0.15	4.03515e-245	0	PRKAR2B
PRKAG2	1.91564e-249	0.352951	0.354	0.173	4.34736e-245	0	PRKAG2
GFOD1	1.05342e-244	0.34555	0.3	0.133	2.39063e-240	0	GFOD1
ID4	2.19536e-244	0.366712	0.526	0.311	4.98214e-240	0	ID4
TSC22D3	4.16382e-244	0.38264	0.39	0.203	9.44938e-240	0	TSC22D3
FAM127A	8.02816e-241	0.356494	0.494	0.297	1.82191e-236	0	FAM127A
VAMP2	8.08092e-241	0.331536	0.517	0.314	1.83389e-236	0	VAMP2
GHITM	3.12147e-239	0.342373	0.734	0.584	7.08386e-235	0	GHITM
ATP5O	3.54317e-239	0.314958	0.866	0.775	8.04088e-235	0	ATP5O
CGNL1	1.24516e-237	0.321169	0.583	0.363	2.82577e-233	0	CGNL1
PDGFRA	6.11307e-237	0.333815	0.803	0.637	1.3873e-232	0	PDGFRA
NUDT4	1.23122e-236	0.329641	0.663	0.454	2.79413e-232	0	NUDT4
NFE2L2	2.64108e-236	0.362046	0.497	0.3	5.99366e-232	0	NFE2L2
PJA2	2.67035e-236	0.354429	0.647	0.459	6.06008e-232	0	PJA2
DAB1	1.57364e-235	0.3367	0.383	0.197	3.57122e-231	0	DAB1
TXNRD1	6.26937e-232	0.380954	0.561	0.371	1.42277e-227	0	TXNRD1
BEX4	3.7488e-231	0.297003	0.858	0.735	8.50753e-227	0	BEX4
LPP	8.27686e-231	0.356627	0.468	0.277	1.87835e-226	0	LPP
MSRB2	2.14993e-230	0.344409	0.517	0.321	4.87905e-226	0	MSRB2
MMD	1.2369e-229	0.366188	0.411	0.228	2.80703e-225	0	MMD
FLNC	5.02057e-226	0.319201	0.381	0.2	1.13937e-221	0	FLNC
PRDX5	5.81284e-225	0.269535	0.908	0.833	1.31917e-220	0	PRDX5
ETFB	1.90662e-224	0.336082	0.628	0.45	4.32689e-220	0	ETFB
SMARCA1	3.88068e-223	0.325803	0.765	0.613	8.8068e-219	0	SMARCA1
MDH1	3.59068e-220	0.342982	0.795	0.679	8.14869e-216	0	MDH1
MPPED2	2.47813e-219	0.308984	0.331	0.16	5.62386e-215	0	MPPED2
ODF2L	4.23173e-218	0.359336	0.51	0.326	9.60348e-214	0	ODF2L
EMILIN2	3.41749e-217	0.283877	0.268	0.117	7.75564e-213	0	EMILIN2
GS1-251I9.4	9.52143e-217	0.333752	0.465	0.281	2.16079e-212	0	GS1-251I9.4
LGMN	7.66896e-216	0.346964	0.576	0.398	1.74039e-211	0	LGMN
CREG1	2.4121e-214	0.331659	0.655	0.463	5.47401e-210	0	CREG1
SLC25A11	1.20031e-213	0.345441	0.499	0.318	2.72397e-209	0	SLC25A11
FAM210B	1.42927e-213	0.328214	0.435	0.251	3.24359e-209	0	FAM210B
CCDC80	2.17052e-212	0.382787	0.644	0.427	4.92577e-208	0	CCDC80
NRP1	1.62445e-211	0.346212	0.513	0.325	3.68653e-207	0	NRP1
GADD45A	1.06706e-210	0.37225	0.633	0.457	2.42159e-206	0	GADD45A
QPRT	1.87486e-210	0.2842	0.788	0.615	4.2548e-206	0	QPRT
SLC16A3	6.85444e-210	0.329823	0.677	0.506	1.55555e-205	0	SLC16A3
AKAP9	1.51001e-208	0.373748	0.635	0.473	3.42682e-204	0	AKAP9
MTFR1L	1.69786e-208	0.310352	0.365	0.195	3.85312e-204	0	MTFR1L
ARRDC3	5.92884e-208	0.31354	0.401	0.221	1.34549e-203	0	ARRDC3
CNN1	7.08924e-208	0.296044	0.297	0.141	1.60883e-203	0	CNN1
HMGCS1	5.85299e-207	0.374826	0.818	0.708	1.32828e-202	0	HMGCS1
FAM118A	8.69039e-207	0.320702	0.482	0.296	1.9722e-202	0	FAM118A
NDUFV2	3.47911e-205	0.30209	0.806	0.693	7.89549e-201	0	NDUFV2
PGM1	1.4815e-202	0.333383	0.564	0.386	3.36212e-198	0	PGM1
MPC2	3.24848e-201	0.28994	0.731	0.551	7.37211e-197	0	MPC2
RP11-120I21.2	1.17622e-200	0.290721	0.262	0.117	2.66932e-196	0	RP11-120I21.2
FIGN	6.38692e-199	0.3191	0.45	0.27	1.44945e-194	0	FIGN
ATP5D	9.76984e-199	0.291391	0.805	0.704	2.21717e-194	0	ATP5D
RP11-427H3.3	4.5815e-198	0.281818	0.263	0.12	1.03973e-193	0	RP11-427H3.3
P4HA1	1.00603e-197	0.291132	0.746	0.569	2.28307e-193	0	P4HA1
RIT1	1.19434e-197	0.303836	0.352	0.188	2.71042e-193	0	RIT1
CISD1	1.22575e-196	0.333982	0.566	0.399	2.78172e-192	0	CISD1
COPB2	7.12259e-195	0.318211	0.725	0.577	1.6164e-190	0	COPB2
CYB5A	5.17522e-193	0.284806	0.607	0.412	1.17447e-188	0	CYB5A
DSP	4.78003e-192	0.291336	0.83	0.705	1.08478e-187	0	DSP
TIPARP	4.60749e-189	0.321847	0.408	0.24	1.04562e-184	0	TIPARP
PHF6	2.18763e-186	0.29671	0.723	0.576	4.9646e-182	0	PHF6
CD47	9.73669e-186	0.319071	0.308	0.157	2.20965e-181	0	CD47
KIFAP3	6.7598e-185	0.289085	0.327	0.171	1.53407e-180	0	KIFAP3
EGLN3	1.15833e-184	0.303816	0.357	0.194	2.62871e-180	0	EGLN3
PNRC1	5.7009e-184	0.298794	0.603	0.432	1.29376e-179	0	PNRC1
MTRNR2L12	4.75763e-183	0.254707	0.908	0.841	1.0797e-178	0	MTRNR2L12
TMEM141	4.91646e-182	0.279028	0.709	0.522	1.11574e-177	0	TMEM141
ATP5C1	5.76495e-181	0.254339	0.879	0.806	1.3083e-176	0	ATP5C1
GBA2	1.11457e-180	0.266426	0.274	0.132	2.5294e-176	0	GBA2
COL5A1	1.42494e-180	0.33011	0.536	0.359	3.23376e-176	0	COL5A1
MAFG	1.74027e-179	0.3298	0.48	0.316	3.94937e-175	0	MAFG
PLCB1	4.48934e-178	0.3019	0.345	0.191	1.01881e-173	0	PLCB1
DACT3	2.74626e-177	0.292009	0.405	0.237	6.23236e-173	0	DACT3
ANXA6	9.17993e-176	0.287399	0.684	0.535	2.08329e-171	0	ANXA6
PLOD2	1.72089e-175	0.302634	0.657	0.49	3.90539e-171	0	PLOD2
SEPT2	1.98489e-175	0.258759	0.84	0.739	4.5045e-171	0	SEPT2
MFGE8	2.33929e-175	0.275969	0.661	0.487	5.30879e-171	0	MFGE8
ASAP1	1.99118e-174	0.294726	0.429	0.267	4.51878e-170	0	ASAP1
NQO1	3.05627e-174	0.343972	0.422	0.257	6.9359e-170	0	NQO1
TMOD1	3.05466e-173	0.257509	0.292	0.145	6.93223e-169	0	TMOD1
PRICKLE1	8.94866e-172	0.27508	0.289	0.146	2.03081e-167	0	PRICKLE1
MYADM	9.57792e-171	0.299187	0.428	0.267	2.17361e-166	0	MYADM
CLTC	1.75645e-170	0.29276	0.7	0.562	3.98609e-166	0	CLTC
MAP1A	1.78612e-170	0.271301	0.376	0.212	4.05342e-166	0	MAP1A
ATP13A3	4.53396e-167	0.295905	0.404	0.248	1.02894e-162	0	ATP13A3
MAGEF1	2.48394e-166	0.310523	0.503	0.344	5.63705e-162	0	MAGEF1
COX6A1	1.26545e-163	0.298048	0.639	0.5	2.87181e-159	0	COX6A1
GCLC	2.80014e-163	0.26245	0.278	0.141	6.35463e-159	0	GCLC
LUZP1	2.43502e-161	0.300328	0.42	0.265	5.52604e-157	0	LUZP1
BBX	8.7334e-161	0.297849	0.687	0.557	1.98196e-156	0	BBX
WNT5A	3.58227e-157	0.305326	0.538	0.379	8.12961e-153	0	WNT5A
ENTPD4	9.09685e-156	0.287204	0.429	0.271	2.06444e-151	0	ENTPD4
WDR60	5.61808e-155	0.255935	0.352	0.201	1.27497e-150	0	WDR60
NINL	6.78573e-155	0.275774	0.373	0.221	1.53995e-150	0	NINL
UQCR11.1	7.73926e-155	0.274582	0.665	0.543	1.75635e-150	0	UQCR11.1
SWAP70	9.12978e-152	0.339677	0.334	0.197	2.07191e-147	0	SWAP70
ATP2A2	1.36641e-151	0.307846	0.529	0.382	3.10093e-147	0	ATP2A2
TMEM47	2.62808e-151	0.260666	0.271	0.14	5.96417e-147	0	TMEM47
SYNGR1	4.3166e-151	0.269168	0.407	0.255	9.79609e-147	0	SYNGR1
LAMB2	4.39298e-151	0.260614	0.324	0.181	9.96943e-147	0	LAMB2
UQCRC2	6.76905e-150	0.27206	0.708	0.593	1.53617e-145	0	UQCRC2
SLC39A7	1.18643e-149	0.283569	0.53	0.378	2.69249e-145	0	SLC39A7
TJP1	5.61338e-149	0.275927	0.611	0.459	1.2739e-144	0	TJP1
KIAA0232	1.06277e-148	0.277223	0.459	0.306	2.41185e-144	0	KIAA0232
ACO2	3.97998e-147	0.272127	0.375	0.229	9.03216e-143	0	ACO2
ADD1	8.82771e-147	0.27947	0.574	0.427	2.00336e-142	0	ADD1
LINC00657	2.21177e-145	0.268572	0.601	0.455	5.0194e-141	0	LINC00657
FDPS	2.21562e-144	0.271791	0.854	0.77	5.02812e-140	0	FDPS
FBN2	1.05635e-142	0.34095	0.594	0.47	2.39727e-138	0	FBN2
PDHA1	2.75013e-142	0.282982	0.599	0.469	6.24114e-138	0	PDHA1
MKRN1	3.40625e-142	0.268633	0.466	0.315	7.73014e-138	0	MKRN1
FAM213A	1.13004e-141	0.252665	0.666	0.527	2.56451e-137	0	FAM213A
PLEKHA5	1.42189e-141	0.289289	0.548	0.405	3.22685e-137	0	PLEKHA5
SERINC1	9.04285e-141	0.253831	0.495	0.34	2.05218e-136	0	SERINC1
CYCS	4.68619e-139	0.263632	0.805	0.7	1.06348e-134	0	CYCS
TMEM106B	5.50817e-138	0.268948	0.446	0.297	1.25002e-133	0	TMEM106B
NDUFA1	8.47202e-138	0.264593	0.674	0.563	1.92264e-133	0	NDUFA1
PDE4DIP	1.44861e-136	0.257588	0.285	0.157	3.28748e-132	0	PDE4DIP
PPP1R12A	1.36785e-134	0.257779	0.659	0.531	3.10421e-130	0	PPP1R12A
MGEA5	1.68812e-133	0.287753	0.612	0.483	3.83102e-129	0	MGEA5
SDHA	2.26109e-133	0.262979	0.344	0.211	5.13131e-129	0	SDHA
RBPMS	2.52219e-133	0.256563	0.587	0.448	5.72385e-129	0	RBPMS
LPIN1	9.60161e-133	0.252393	0.326	0.192	2.17899e-128	0	LPIN1
HEG1	1.33833e-132	0.257656	0.383	0.24	3.03721e-128	0	HEG1
NDUFS7	3.94615e-130	0.260108	0.582	0.453	8.9554e-126	0	NDUFS7
FUT8	6.50742e-127	0.27227	0.364	0.23	1.47679e-122	0	FUT8
PNKD	6.53373e-127	0.262267	0.461	0.323	1.48276e-122	0	PNKD
TSC22D4	7.1018e-127	0.256934	0.365	0.229	1.61168e-122	0	TSC22D4
C21orf33	1.75139e-126	0.264834	0.416	0.281	3.9746e-122	0	C21orf33
ACADVL	4.26642e-126	0.260496	0.47	0.331	9.68221e-122	0	ACADVL
RHOQ	7.37107e-125	0.250184	0.382	0.247	1.67279e-120	0	RHOQ
FLNB	2.00144e-124	0.27745	0.36	0.228	4.54207e-120	0	FLNB
RDH11	1.71544e-122	0.257407	0.555	0.429	3.89302e-118	0	RDH11
VCAN	3.01159e-122	0.27465	0.708	0.59	6.83449e-118	0	VCAN
KLHDC3	7.14794e-121	0.25612	0.517	0.388	1.62215e-116	0	KLHDC3
PRSS23	1.0139e-120	0.287401	0.337	0.202	2.30094e-116	0	PRSS23
ANKRD26	4.37037e-120	0.252011	0.385	0.25	9.91813e-116	0	ANKRD26
PLS3	8.46531e-120	0.250077	0.688	0.574	1.92112e-115	0	PLS3
S100A4	1.18447e-118	0.257822	0.341	0.206	2.68804e-114	0	S100A4
TWIST1	1.94074e-118	0.262036	0.432	0.286	4.40431e-114	0	TWIST1
ASPH	1.6613e-117	0.258857	0.502	0.372	3.77014e-113	0	ASPH
KDM6A	1.25538e-112	0.254965	0.422	0.29	2.84896e-108	0	KDM6A
MRPL34	2.87986e-109	0.252505	0.462	0.337	6.53556e-105	0	MRPL34
FST	5.90147e-108	0.28643	0.417	0.284	1.33928e-103	0	FST
PLIN2	1.26263e-107	0.256344	0.401	0.275	2.86541e-103	0	PLIN2
CLCN5	1.48445e-107	0.252685	0.447	0.313	3.36882e-103	0	CLCN5
LIX1	7.40398e-98	0.250009	0.421	0.291	1.68026e-93	0	LIX1
KLHL7	6.05385e-86	0.254896	0.391	0.285	1.37386e-81	0	KLHL7
TECRL1	0	0.998494	0.882	0.399	0	1	TECRL
PLAT	0	0.893021	0.538	0.21	0	1	PLAT
TGFB21	0	0.725711	0.779	0.391	0	1	TGFB2
BMP51	0	0.714312	0.688	0.309	0	1	BMP5
TTN1	0	0.697433	0.999	0.605	0	1	TTN
PLN1	0	0.69164	0.837	0.404	0	1	PLN
MEF2C1	0	0.662122	0.753	0.363	0	1	MEF2C
GATA6-AS11	0	0.637079	0.876	0.607	0	1	GATA6-AS1
PKIA1	0	0.63542	0.645	0.322	0	1	PKIA
MDK1	0	0.6145	1	0.932	0	1	MDK
PRDX1	0	0.611126	0.992	0.975	0	1	PRDX1
PPP1R1A1	0	0.594279	0.461	0.186	0	1	PPP1R1A
SH3GLB11	0	0.580728	0.906	0.625	0	1	SH3GLB1
FAM19A41	0	0.573138	0.677	0.344	0	1	FAM19A4
ZC2HC1A	0	0.57311	0.585	0.33	0	1	ZC2HC1A
COL1A21	0	0.572202	0.959	0.666	0	1	COL1A2
GPC31	0	0.569764	0.627	0.368	0	1	GPC3
CREM1	0	0.564412	0.707	0.428	0	1	CREM
FN11	0	0.558134	0.994	0.672	0	1	FN1
COL1A11	0	0.552923	0.977	0.598	0	1	COL1A1
PDGFRA1	0	0.545252	0.846	0.634	0	1	PDGFRA
CMYA51	0	0.541644	0.567	0.282	0	1	CMYA5
TNNI11	0	0.513575	0.987	0.567	0	1	TNNI1
RELN1	0	0.50697	0.605	0.349	0	1	RELN
TWIST11	0	0.503006	0.505	0.278	0	1	TWIST1
VWDE1	0	0.502062	0.513	0.237	0	1	VWDE
TNNT21	0	0.49712	0.945	0.514	0	1	TNNT2
HAND21	0	0.495663	0.591	0.321	0	1	HAND2
MEIS21	0	0.494917	0.685	0.41	0	1	MEIS2
PBX31	0	0.492253	0.688	0.43	0	1	PBX3
ARHGAP421	0	0.491056	0.678	0.415	0	1	ARHGAP42
LAMA1	0	0.487123	0.615	0.371	0	1	LAMA1
PBX11	0	0.481633	0.711	0.488	0	1	PBX1
KIAA1324L	0	0.468123	0.543	0.322	0	1	KIAA1324L
TXNIP	0	0.464319	0.831	0.587	0	1	TXNIP
TNC1	0	0.464061	0.621	0.357	0	1	TNC
MALAT11	0	0.463757	1	0.998	0	1	MALAT1
TPM11	0	0.454621	1	0.778	0	1	TPM1
RBMS3	0	0.451541	0.406	0.184	0	1	RBMS3
DSP1	0	0.449398	0.851	0.704	0	1	DSP
MEF2A1	0	0.446033	0.618	0.376	0	1	MEF2A
FILIP1L	0	0.444337	0.293	0.111	0	1	FILIP1L
CYB5A1	0	0.442242	0.633	0.411	0	1	CYB5A
PDLIM51	0	0.438746	0.633	0.397	0	1	PDLIM5
COL3A1	0	0.436454	0.604	0.31	0	1	COL3A1
FDFT11	0	0.434008	0.942	0.837	0	1	FDFT1
CAMK2D1	0	0.430671	0.656	0.419	0	1	CAMK2D
IGF2	0	0.424612	0.943	0.565	0	1	IGF2
MTPN1	0	0.417882	0.86	0.686	0	1	MTPN
NEBL1	0	0.412898	0.804	0.474	0	1	NEBL
VIM	0	0.412695	1	0.934	0	1	VIM
CSRP21	0	0.407011	0.894	0.7	0	1	CSRP2
HAPLN11	0	0.405548	0.818	0.506	0	1	HAPLN1
QPRT1	0	0.4023	0.801	0.616	0	1	QPRT
MYL41	0	0.3889	0.988	0.598	0	1	MYL4
CRABP21	0	0.385798	0.953	0.784	0	1	CRABP2
FTL	0	0.376059	1	0.998	0	1	FTL
WSB11	0	0.359996	0.935	0.769	0	1	WSB1
SEPW11	0	0.354278	0.991	0.944	0	1	SEPW1
GNAS1	0	0.308353	0.986	0.913	0	1	GNAS
MYL71	0	0.306276	0.957	0.589	0	1	MYL7
MYL61	0	0.275104	0.999	0.976	0	1	MYL6
MYL91	2.07607e-305	0.378443	0.812	0.579	4.71144e-301	1	MYL9
MYH61	6.26879e-304	0.254787	0.732	0.398	1.42264e-299	1	MYH6
HIPK21	5.55337e-297	0.41716	0.682	0.482	1.26028e-292	1	HIPK2
CPE1	2.84295e-296	0.44974	0.687	0.483	6.45179e-292	1	CPE
ATP1B21	1.40966e-291	0.405974	0.441	0.225	3.19908e-287	1	ATP1B2
NEAT11	5.01157e-273	0.339157	0.957	0.849	1.13733e-268	1	NEAT1
SC5D1	4.64887e-272	0.338447	0.881	0.667	1.05501e-267	1	SC5D
SEPT7	6.87079e-267	0.292472	0.957	0.861	1.55926e-262	1	SEPT7
LHFPL21	1.0667e-263	0.413605	0.523	0.318	2.42077e-259	1	LHFPL2
CRB2	9.12919e-263	0.394094	0.493	0.284	2.07178e-258	1	CRB2
NID21	1.21594e-261	0.356597	0.679	0.437	2.75946e-257	1	NID2
FILIP11	5.13357e-261	0.363779	0.577	0.339	1.16501e-256	1	FILIP1
TMEM87A1	8.5649e-255	0.366688	0.708	0.496	1.94372e-250	1	TMEM87A
CTSB1	6.54348e-254	0.351182	0.703	0.476	1.48498e-249	1	CTSB
KCNIP4	2.00741e-251	0.334118	0.261	0.102	4.55562e-247	1	KCNIP4
AKAP121	2.67284e-245	0.34783	0.805	0.627	6.06573e-241	1	AKAP12
TPM21	1.96322e-244	0.32505	0.896	0.783	4.45534e-240	1	TPM2
LAMC11	2.98781e-242	0.355487	0.721	0.522	6.78054e-238	1	LAMC1
HRC1	1.22136e-240	0.371217	0.415	0.217	2.77177e-236	1	HRC
TFPI	3.51679e-239	0.390106	0.48	0.275	7.98101e-235	1	TFPI
PLD31	6.15359e-239	0.347022	0.735	0.545	1.3965e-234	1	PLD3
LRRTM1	2.1717e-236	0.417415	0.283	0.121	4.92845e-232	1	LRRTM1
LIFR	7.24198e-235	0.371868	0.748	0.553	1.6435e-230	1	LIFR
SLC8A11	2.22904e-232	0.418923	0.472	0.276	5.05859e-228	1	SLC8A1
NTRK2	4.0176e-232	0.397467	0.254	0.102	9.11755e-228	1	NTRK2
TMEM14B1	3.67039e-231	0.325266	0.821	0.693	8.32957e-227	1	TMEM14B
RGS4	6.23943e-231	0.547341	0.505	0.301	1.41598e-226	1	RGS4
NEXN1	2.59804e-224	0.361288	0.509	0.306	5.896e-220	1	NEXN
ADAMTS1	3.04147e-224	0.458417	0.354	0.179	6.90232e-220	1	ADAMTS1
PAM1	4.08952e-224	0.372306	0.565	0.373	9.28075e-220	1	PAM
METRN	3.47271e-220	0.370639	0.612	0.438	7.88098e-216	1	METRN
RP11-332H18.4	1.88609e-219	0.377204	0.326	0.159	4.2803e-215	1	RP11-332H18.4
SLC25A371	2.87678e-219	0.38077	0.56	0.38	6.52857e-215	1	SLC25A37
BTG11	3.06943e-218	0.350626	0.69	0.51	6.96576e-214	1	BTG1
MYO61	2.94076e-212	0.371754	0.624	0.454	6.67376e-208	1	MYO6
ENO31	1.47829e-210	0.367356	0.455	0.268	3.35483e-206	1	ENO3
TKT	2.54626e-194	0.272553	0.94	0.895	5.77849e-190	1	TKT
DGKI1	3.848e-189	0.290187	0.525	0.314	8.73266e-185	1	DGKI
ECH11	4.11188e-189	0.331661	0.683	0.55	9.3315e-185	1	ECH1
PHKB1	5.13123e-189	0.328778	0.617	0.449	1.16448e-184	1	PHKB
ID2	5.90065e-188	0.295272	0.787	0.557	1.33909e-183	1	ID2
NME4	2.72043e-184	0.298461	0.81	0.706	6.17374e-180	1	NME4
UBE2H1	6.84526e-184	0.312143	0.629	0.466	1.55346e-179	1	UBE2H
SMYD11	4.50085e-177	0.300419	0.385	0.217	1.02142e-172	1	SMYD1
HSPB11	7.11364e-177	0.288268	0.712	0.547	1.61437e-172	1	HSPB1
FXYD6	1.1791e-176	0.329558	0.499	0.33	2.67584e-172	1	FXYD6
CREG11	4.49894e-176	0.333655	0.629	0.469	1.02099e-171	1	CREG1
RBM20	7.69671e-176	0.309146	0.275	0.134	1.74669e-171	1	RBM20
CCDC1411	4.5172e-175	0.327093	0.357	0.198	1.02513e-170	1	CCDC141
ATP2B4	8.3659e-175	0.354691	0.448	0.287	1.89856e-170	1	ATP2B4
SERPINH11	8.75671e-175	0.26584	0.845	0.685	1.98725e-170	1	SERPINH1
WNT21	1.38402e-174	0.346683	0.365	0.197	3.14089e-170	1	WNT2
TRIM551	1.01041e-172	0.299502	0.426	0.253	2.29303e-168	1	TRIM55
CD991	1.1078e-172	0.280329	0.786	0.632	2.51405e-168	1	CD99
H2AFY1	6.28035e-171	0.268328	0.853	0.757	1.42526e-166	1	H2AFY
COL6A2	1.70844e-170	0.335605	0.7	0.58	3.87714e-166	1	COL6A2
FST1	4.70562e-170	0.4508	0.438	0.283	1.06789e-165	1	FST
UGP21	5.74724e-170	0.317805	0.629	0.481	1.30428e-165	1	UGP2
THBS41	3.82912e-167	0.262409	0.404	0.222	8.68981e-163	1	THBS4
CPEB41	1.19753e-166	0.317062	0.408	0.248	2.71767e-162	1	CPEB4
PNISR1	2.26568e-166	0.256191	0.9	0.814	5.14173e-162	1	PNISR
DDIT41	1.51553e-164	0.352554	0.565	0.391	3.43935e-160	1	DDIT4
DENND4C1	2.74829e-164	0.326241	0.417	0.259	6.23697e-160	1	DENND4C
UACA	5.16195e-162	0.359766	0.518	0.367	1.17145e-157	1	UACA
ATF7IP2	1.20384e-160	0.375239	0.396	0.245	2.732e-156	1	ATF7IP2
ZNF608	1.2739e-159	0.325605	0.514	0.357	2.891e-155	1	ZNF608
GUCY1A31	7.69598e-159	0.296085	0.291	0.151	1.74652e-154	1	GUCY1A3
PIR	8.63022e-158	0.337004	0.372	0.225	1.95854e-153	1	PIR
PKP21	1.20741e-156	0.298623	0.527	0.356	2.7401e-152	1	PKP2
NDRG21	4.32522e-156	0.310575	0.422	0.267	9.81564e-152	1	NDRG2
SNTA11	6.03353e-156	0.30063	0.438	0.275	1.36925e-151	1	SNTA1
COL11A1	1.11179e-154	0.319095	0.362	0.214	2.52311e-150	1	COL11A1
KCNQ1OT1	3.976e-150	0.286716	0.791	0.65	9.02314e-146	1	KCNQ1OT1
CTTNBP21	5.77106e-150	0.328911	0.372	0.225	1.30969e-145	1	CTTNBP2
PKIG	9.57748e-150	0.32729	0.463	0.321	2.17351e-145	1	PKIG
C4orf48	1.58014e-148	0.290821	0.705	0.596	3.58598e-144	1	C4orf48
PNRC11	7.08097e-148	0.303708	0.572	0.439	1.60696e-143	1	PNRC1
COL6A1	9.36916e-148	0.302106	0.793	0.717	2.12624e-143	1	COL6A1
MLLT111	9.8243e-148	0.283966	0.622	0.475	2.22953e-143	1	MLLT11
ENAH	2.64077e-147	0.2716	0.783	0.689	5.99296e-143	1	ENAH
PCDH71	3.84679e-147	0.270229	0.641	0.473	8.72991e-143	1	PCDH7
DUSP61	1.91731e-145	0.287542	0.691	0.535	4.35114e-141	1	DUSP6
RBM241	2.8303e-145	0.308729	0.485	0.335	6.42308e-141	1	RBM24
RBP1	8.30614e-144	0.280324	0.748	0.641	1.885e-139	1	RBP1
ID41	1.08307e-143	0.349574	0.476	0.32	2.45791e-139	1	ID4
CTSV	3.01912e-143	0.296318	0.634	0.482	6.85159e-139	1	CTSV
EPHB2	3.95374e-143	0.304468	0.484	0.331	8.97263e-139	1	EPHB2
CHCHD101	3.12941e-142	0.271034	0.704	0.594	7.10187e-138	1	CHCHD10
NDUFV21	3.73247e-142	0.279042	0.773	0.699	8.47047e-138	1	NDUFV2
DENND5B1	6.75861e-142	0.296535	0.346	0.206	1.5338e-137	1	DENND5B
TM7SF21	1.21397e-135	0.303499	0.408	0.269	2.75497e-131	1	TM7SF2
ITM2B	3.15147e-135	0.255549	0.816	0.749	7.15195e-131	1	ITM2B
GPRC5C	6.21208e-135	0.310514	0.409	0.27	1.40977e-130	1	GPRC5C
LMO71	1.83753e-134	0.287325	0.265	0.139	4.17009e-130	1	LMO7
EPB41L3	1.27747e-133	0.301242	0.468	0.333	2.89909e-129	1	EPB41L3
KLHDC8B	3.80598e-133	0.296882	0.337	0.205	8.63729e-129	1	KLHDC8B
ACOT13	2.10664e-132	0.320644	0.457	0.328	4.78081e-128	1	ACOT13
HOXB2	7.60104e-131	0.306644	0.338	0.203	1.72498e-126	1	HOXB2
ENTPD41	2.12433e-130	0.29668	0.41	0.276	4.82096e-126	1	ENTPD4
PTEN	4.60476e-128	0.303455	0.487	0.359	1.045e-123	1	PTEN
ATP1B11	6.67261e-128	0.271284	0.581	0.436	1.51428e-123	1	ATP1B1
FSTL1	1.87963e-127	0.255894	0.688	0.561	4.26563e-123	1	FSTL1
BBX1	3.85901e-127	0.266881	0.665	0.561	8.75765e-123	1	BBX
VAMP21	9.01544e-127	0.297506	0.456	0.325	2.04596e-122	1	VAMP2
S100A41	1.44113e-126	0.304252	0.342	0.208	3.27051e-122	1	S100A4
PLEKHA51	5.89373e-126	0.311178	0.531	0.41	1.33752e-121	1	PLEKHA5
MAP1A1	1.18022e-125	0.299096	0.35	0.218	2.67839e-121	1	MAP1A
BAZ2B	3.67813e-123	0.302102	0.478	0.353	8.34715e-119	1	BAZ2B
GPI1	4.53921e-122	0.266728	0.585	0.459	1.03013e-117	1	GPI
CHD9	8.30165e-122	0.299394	0.549	0.435	1.88398e-117	1	CHD9
FAM118A1	1.24696e-121	0.284705	0.435	0.305	2.82986e-117	1	FAM118A
MSRB21	4.09667e-119	0.284933	0.457	0.332	9.29697e-115	1	MSRB2
CCDC801	1.42056e-118	0.331284	0.597	0.436	3.22381e-114	1	CCDC80
TSC22D31	6.36065e-118	0.302538	0.341	0.212	1.44349e-113	1	TSC22D3
TBX2	8.22708e-118	0.272195	0.264	0.147	1.86705e-113	1	TBX2
NRP11	1.83216e-114	0.283078	0.463	0.334	4.15789e-110	1	NRP1
ARL2BP	1.39891e-112	0.277882	0.444	0.322	3.17469e-108	1	ARL2BP
AKAP91	4.9241e-109	0.267411	0.591	0.482	1.11748e-104	1	AKAP9
HS2ST1	2.27765e-108	0.28952	0.367	0.25	5.1689e-104	1	HS2ST1
RBFOX2	1.27859e-106	0.275839	0.551	0.449	2.90162e-102	1	RBFOX2
RSPO3	2.55123e-105	0.388378	0.417	0.297	5.78977e-101	1	RSPO3
MFGE81	5.53335e-104	0.261874	0.604	0.498	1.25574e-99	1	MFGE8
PODXL	1.60678e-103	0.25868	0.382	0.257	3.64644e-99	1	PODXL
NREP	1.16791e-102	0.283655	0.513	0.404	2.65046e-98	1	NREP
HMGA2	3.63066e-99	0.271982	0.387	0.272	8.23942e-95	1	HMGA2
CLCN51	5.08594e-99	0.271555	0.436	0.316	1.1542e-94	1	CLCN5
PTPRD	1.65092e-98	0.275179	0.366	0.254	3.7466e-94	1	PTPRD
GULP1	3.3382e-98	0.275046	0.411	0.301	7.57572e-94	1	GULP1
IFI27L2	2.10863e-97	0.265697	0.412	0.3	4.78533e-93	1	IFI27L2
SERINC11	2.27817e-95	0.254318	0.456	0.347	5.17007e-91	1	SERINC1
LIX11	1.64731e-94	0.294287	0.412	0.294	3.73841e-90	1	LIX1
SSBP2	1.84521e-94	0.258308	0.37	0.26	4.18751e-90	1	SSBP2
KIAA0226L	3.70276e-94	0.260913	0.254	0.153	8.40304e-90	1	KIAA0226L
WFIKKN1	2.08291e-92	0.251934	0.302	0.195	4.72697e-88	1	WFIKKN1
PPIC1	5.7881e-92	0.255515	0.444	0.331	1.31355e-87	1	PPIC
ZCCHC24	5.72644e-87	0.257498	0.294	0.191	1.29956e-82	1	ZCCHC24
MXRA7	8.76936e-87	0.25275	0.372	0.268	1.99012e-82	1	MXRA7
FAM3C	4.4613e-84	0.261911	0.512	0.428	1.01245e-79	1	FAM3C
TIPARP1	5.14864e-80	0.267378	0.349	0.25	1.16843e-75	1	TIPARP
ATP2A21	3.08313e-78	0.280538	0.476	0.391	6.99686e-74	1	ATP2A2
DKK4	0	1.76512	0.935	0.163	0	2	DKK4
CER1	0	1.43738	0.999	0.212	0	2	CER1
LHX1	0	1.38829	0.991	0.226	0	2	LHX1
FABP5	0	1.38108	0.991	0.475	0	2	FABP5
NTS	0	1.30638	0.812	0.237	0	2	NTS
MIXL1	0	1.28546	0.989	0.219	0	2	MIXL1
IER3	0	1.16923	0.968	0.38	0	2	IER3
FGF17	0	1.13638	0.942	0.193	0	2	FGF17
EOMES	0	1.11894	0.932	0.189	0	2	EOMES
DKK1	0	1.09218	0.926	0.215	0	2	DKK1
POU5F1	0	1.09139	0.944	0.2	0	2	POU5F1
GSC	0	1.00271	0.792	0.145	0	2	GSC
ZIC2	0	0.945696	0.743	0.129	0	2	ZIC2
L1TD1	0	0.934512	0.944	0.375	0	2	L1TD1
CNKSR3	0	0.916748	0.76	0.175	0	2	CNKSR3
FREM1	0	0.905234	0.777	0.241	0	2	FREM1
HIST1H4C	0	0.870089	0.949	0.447	0	2	HIST1H4C
DUT	0	0.868583	0.897	0.427	0	2	DUT
MESP1	0	0.864449	0.793	0.233	0	2	MESP1
KIAA0101	0	0.854509	0.881	0.373	0	2	KIAA0101
CYP26A1	0	0.847252	0.897	0.492	0	2	CYP26A1
LZTS1	0	0.827391	0.701	0.13	0	2	LZTS1
SRSF3	0	0.826239	0.96	0.612	0	2	SRSF3
C1QBP	0	0.817038	0.958	0.58	0	2	C1QBP
RANBP1	0	0.799895	0.973	0.657	0	2	RANBP1
SP5	0	0.798734	0.696	0.159	0	2	SP5
TDGF1	0	0.791975	0.856	0.28	0	2	TDGF1
MIR302B	0	0.769955	0.642	0.151	0	2	MIR302B
CBR1	0	0.760588	0.726	0.251	0	2	CBR1
PNP	0	0.736693	0.686	0.232	0	2	PNP
SNRPD1	0	0.713495	0.914	0.538	0	2	SNRPD1
TGIF1	0	0.703125	0.862	0.446	0	2	TGIF1
MGST2	0	0.693148	0.766	0.314	0	2	MGST2
PTMA	0	0.692184	1	0.97	0	2	PTMA
DLL3	0	0.682897	0.645	0.175	0	2	DLL3
FOXC1	0	0.682392	0.537	0.093	0	2	FOXC1
SRSF2	0	0.676429	0.898	0.528	0	2	SRSF2
FAM159B	0	0.675399	0.625	0.148	0	2	FAM159B
ARL4D	0	0.668251	0.814	0.374	0	2	ARL4D
ENC1	0	0.666254	0.64	0.191	0	2	ENC1
CENPV	0	0.665823	0.808	0.396	0	2	CENPV
GAL	0	0.65996	0.538	0.138	0	2	GAL
CD48	0	0.654634	0.311	0.056	0	2	CD48
EIF3K	0	0.651823	0.989	0.831	0	2	EIF3K
TXN	0	0.640531	0.989	0.826	0	2	TXN
RPL12	0	0.636792	1	0.969	0	2	RPL12
HMGB1	0	0.624956	0.998	0.882	0	2	HMGB1
HSPE1	0	0.623211	0.986	0.826	0	2	HSPE1
H2AFZ	0	0.620578	0.998	0.854	0	2	H2AFZ
NCL	0	0.618726	0.99	0.86	0	2	NCL
FEN1	0	0.616979	0.563	0.171	0	2	FEN1
CNTNAP2	0	0.611068	0.65	0.259	0	2	CNTNAP2
NME1	0	0.609425	0.718	0.327	0	2	NME1
HNRNPAB	0	0.605705	0.908	0.584	0	2	HNRNPAB
HIST1H1B	0	0.605432	0.512	0.134	0	2	HIST1H1B
NASP	0	0.591903	0.952	0.697	0	2	NASP
HIST1H1D	0	0.58477	0.612	0.25	0	2	HIST1H1D
APLNR	0	0.584742	0.725	0.305	0	2	APLNR
OTX2	0	0.575921	0.595	0.19	0	2	OTX2
SERPINE2	0	0.575646	0.939	0.473	0	2	SERPINE2
MT-CYB	0	0.572918	1	0.998	0	2	MT-CYB
RPS3	0	0.572748	1	0.995	0	2	RPS3
SRSF7	0	0.571693	0.919	0.654	0	2	SRSF7
PSAT1	0	0.56986	0.649	0.27	0	2	PSAT1
DDX21	0	0.569568	0.665	0.278	0	2	DDX21
POLB	0	0.569408	0.538	0.174	0	2	POLB
PMAIP1	0	0.567267	0.491	0.119	0	2	PMAIP1
PA2G4	0	0.567153	0.843	0.521	0	2	PA2G4
LAPTM4A	0	0.562721	0.967	0.802	0	2	LAPTM4A
SLC39A8	0	0.562201	0.564	0.206	0	2	SLC39A8
ZIC3	0	0.560628	0.538	0.146	0	2	ZIC3
PRMT1	0	0.560396	0.922	0.653	0	2	PRMT1
CALM1	0	0.556525	0.973	0.777	0	2	CALM1
PCNA	0	0.554993	0.601	0.251	0	2	PCNA
RPS6	0	0.547801	1	0.988	0	2	RPS6
TBCA	0	0.546885	0.981	0.843	0	2	TBCA
T	0	0.546086	0.445	0.092	0	2	T
OLFM1	0	0.540621	0.474	0.118	0	2	OLFM1
HSPD1	0	0.539416	0.991	0.893	0	2	HSPD1
ROR2	0	0.538049	0.518	0.15	0	2	ROR2
SIVA1	0	0.53453	0.778	0.445	0	2	SIVA1
GCSH	0	0.532272	0.845	0.531	0	2	GCSH
CMAS	0	0.531309	0.705	0.399	0	2	CMAS
RAB3B	0	0.529171	0.659	0.287	0	2	RAB3B
NIFK	0	0.528473	0.628	0.28	0	2	NIFK
SNRPB	0	0.527001	0.892	0.605	0	2	SNRPB
SRM	0	0.526465	0.685	0.337	0	2	SRM
RPS18	0	0.525593	1	0.998	0	2	RPS18
NPM1	0	0.523	1	0.984	0	2	NPM1
TUBB4B	0	0.522419	0.954	0.604	0	2	TUBB4B
PAICS	0	0.521572	0.844	0.553	0	2	PAICS
CCT5	0	0.520254	0.857	0.551	0	2	CCT5
POLR3K	0	0.514465	0.552	0.238	0	2	POLR3K
RPSA	0	0.512344	0.99	0.859	0	2	RPSA
GJA1	0	0.50975	0.696	0.324	0	2	GJA1
ZWINT	0	0.509673	0.539	0.213	0	2	ZWINT
TOMM40	0	0.509555	0.609	0.282	0	2	TOMM40
SLIRP	0	0.50341	0.82	0.53	0	2	SLIRP
RPS12	0	0.501278	1	0.997	0	2	RPS12
PRELID1	0	0.500762	0.852	0.56	0	2	PRELID1
TMSB15A	0	0.499903	0.64	0.313	0	2	TMSB15A
SNRPD3	0	0.495169	0.899	0.65	0	2	SNRPD3
MARCKS	0	0.490234	0.847	0.451	0	2	MARCKS
RAN	0	0.483714	0.993	0.895	0	2	RAN
CYBA	0	0.480297	0.621	0.274	0	2	CYBA
RPL11	0	0.478369	1	0.996	0	2	RPL11
HNRNPM	0	0.476643	0.796	0.495	0	2	HNRNPM
HSP90AA1	0	0.472934	0.997	0.939	0	2	HSP90AA1
UBL3	0	0.472384	0.649	0.318	0	2	UBL3
SUPT16H	0	0.470473	0.769	0.494	0	2	SUPT16H
PPP1R14B	0	0.469997	0.862	0.585	0	2	PPP1R14B
NOP56	0	0.469847	0.623	0.325	0	2	NOP56
EBNA1BP2	0	0.468879	0.535	0.216	0	2	EBNA1BP2
DCTPP1	0	0.468877	0.517	0.206	0	2	DCTPP1
RPS5	0	0.466969	1	0.986	0	2	RPS5
HELLS	0	0.465557	0.667	0.34	0	2	HELLS
ODC1	0	0.463388	0.831	0.606	0	2	ODC1
RBM3	0	0.461494	0.751	0.45	0	2	RBM3
ENY2	0	0.461448	0.913	0.687	0	2	ENY2
ROBO1	0	0.460765	0.531	0.22	0	2	ROBO1
COCH	0	0.459819	0.363	0.085	0	2	COCH
RPS2	0	0.457124	1	0.999	0	2	RPS2
NUDC	0	0.452775	0.736	0.467	0	2	NUDC
RBM8A	0	0.451988	0.856	0.613	0	2	RBM8A
RPS27A	0	0.451704	1	0.998	0	2	RPS27A
SNRPG	0	0.451162	0.883	0.633	0	2	SNRPG
STRA13	0	0.449877	0.613	0.319	0	2	STRA13
RPL14	0	0.448415	1	0.989	0	2	RPL14
SET	0	0.447754	0.997	0.93	0	2	SET
SFRP2	0	0.446231	0.426	0.114	0	2	SFRP2
LSM7	0	0.445099	0.823	0.555	0	2	LSM7
GNL3	0	0.443926	0.556	0.255	0	2	GNL3
EIF4A1	0	0.442015	0.996	0.941	0	2	EIF4A1
PKM	0	0.44128	0.997	0.938	0	2	PKM
UBE2N	0	0.437654	0.726	0.455	0	2	UBE2N
CCT2	0	0.432516	0.879	0.662	0	2	CCT2
PPM1G	0	0.432248	0.808	0.555	0	2	PPM1G
DKC1	0	0.432174	0.537	0.251	0	2	DKC1
LDHB	0	0.432051	0.999	0.956	0	2	LDHB
RPLP1	0	0.431941	1	0.999	0	2	RPLP1
MAGOH	0	0.428448	0.615	0.333	0	2	MAGOH
AP1M2	0	0.428354	0.381	0.098	0	2	AP1M2
PARK7	0	0.427749	0.957	0.813	0	2	PARK7
CAMKK2	0	0.427277	0.426	0.132	0	2	CAMKK2
RPS10	0	0.425836	0.917	0.699	0	2	RPS10
GNPNAT1	0	0.425735	0.531	0.237	0	2	GNPNAT1
SNRPE	0	0.425583	0.92	0.715	0	2	SNRPE
MAD2L1	0	0.425275	0.759	0.413	0	2	MAD2L1
PPIA	0	0.423191	0.998	0.947	0	2	PPIA
C20orf27	0	0.423031	0.453	0.176	0	2	C20orf27
EIF5A	0	0.422904	0.754	0.477	0	2	EIF5A
FBL	0	0.422378	0.712	0.444	0	2	FBL
RPS21	0	0.421236	0.996	0.942	0	2	RPS21
NPM3	0	0.419825	0.431	0.161	0	2	NPM3
RPL19	0	0.415507	1	0.993	0	2	RPL19
CCT8	0	0.414849	0.954	0.806	0	2	CCT8
GPATCH4	0	0.414437	0.349	0.086	0	2	GPATCH4
MCM3	0	0.413382	0.611	0.324	0	2	MCM3
RPL18A	0	0.413023	1	0.994	0	2	RPL18A
CBS	0	0.41195	0.572	0.3	0	2	CBS
SNRPF	0	0.411663	0.873	0.648	0	2	SNRPF
RPL8	0	0.40974	1	0.996	0	2	RPL8
RPS3A	0	0.408502	1	0.998	0	2	RPS3A
RPL4	0	0.407725	0.998	0.96	0	2	RPL4
SPG20	0	0.405787	0.577	0.304	0	2	SPG20
CKB	0	0.405289	0.7	0.402	0	2	CKB
PPA1	0	0.404642	0.679	0.409	0	2	PPA1
KAZN	0	0.404615	0.411	0.152	0	2	KAZN
ACAT2	0	0.404311	0.866	0.617	0	2	ACAT2
MCM6	0	0.40315	0.435	0.172	0	2	MCM6
RRM2	0	0.40139	0.39	0.144	0	2	RRM2
MCM7	0	0.400996	0.455	0.198	0	2	MCM7
MID1IP1	0	0.400807	0.647	0.355	0	2	MID1IP1
DMKN	0	0.400776	0.611	0.327	0	2	DMKN
HPRT1	0	0.400517	0.537	0.276	0	2	HPRT1
CRABP1	0	0.400497	0.325	0.076	0	2	CRABP1
RSL1D1	0	0.399947	0.693	0.428	0	2	RSL1D1
VAMP8	0	0.397144	0.641	0.357	0	2	VAMP8
IMPDH2	0	0.397065	0.732	0.459	0	2	IMPDH2
RPS15	0	0.395625	1	0.994	0	2	RPS15
LSM6	0	0.395186	0.64	0.37	0	2	LSM6
KHDRBS3	0	0.395068	0.435	0.161	0	2	KHDRBS3
HHEX	0	0.394767	0.428	0.128	0	2	HHEX
SSBP1	0	0.394428	0.84	0.621	0	2	SSBP1
RPL5	0	0.394024	1	0.993	0	2	RPL5
ATP5H	0	0.393605	0.906	0.698	0	2	ATP5H
RPS7	0	0.391905	1	0.996	0	2	RPS7
GNB2L1	0	0.391131	1	0.989	0	2	GNB2L1
RPL22	0	0.390867	1	0.972	0	2	RPL22
MRTO4	0	0.390756	0.42	0.162	0	2	MRTO4
AATF	0	0.390573	0.444	0.192	0	2	AATF
RP11-445F12.1	0	0.389842	0.321	0.063	0	2	RP11-445F12.1
LMNB1	0	0.38936	0.596	0.33	0	2	LMNB1
CCT3	0	0.389214	0.913	0.738	0	2	CCT3
HNRNPF	0	0.388814	0.824	0.6	0	2	HNRNPF
FKBP4	0	0.387827	0.613	0.344	0	2	FKBP4
NHP2	0	0.387585	0.708	0.452	0	2	NHP2
RP3-428L16.2	0	0.387444	0.31	0.072	0	2	RP3-428L16.2
DCAF13	0	0.387237	0.572	0.308	0	2	DCAF13
TCF4	0	0.38537	0.64	0.361	0	2	TCF4
SRSF9	0	0.385368	0.931	0.77	0	2	SRSF9
MT-CO2	0	0.382643	1	1	0	2	MT-CO2
CENPH	0	0.381273	0.548	0.283	0	2	CENPH
CEP55	0	0.380642	0.416	0.183	0	2	CEP55
LYAR	0	0.378813	0.391	0.148	0	2	LYAR
HMGB3	0	0.378557	0.904	0.655	0	2	HMGB3
EEF1E1	0	0.376616	0.552	0.296	0	2	EEF1E1
GATA6	0	0.37619	0.827	0.596	0	2	GATA6
RPL32	0	0.376044	1	0.996	0	2	RPL32
RPL26	0	0.375911	1	0.98	0	2	RPL26
HSP90AB1	0	0.374679	1	0.985	0	2	HSP90AB1
RFC2	0	0.374289	0.345	0.118	0	2	RFC2
YWHAB	0	0.373912	0.89	0.696	0	2	YWHAB
NIP7	0	0.373583	0.394	0.152	0	2	NIP7
RPL10	0	0.373559	1	0.998	0	2	RPL10
PMEPA1	0	0.373339	0.293	0.056	0	2	PMEPA1
NODAL	0	0.371304	0.265	0.043	0	2	NODAL
SEC11A	0	0.37028	0.935	0.775	0	2	SEC11A
IL17RD	0	0.370014	0.366	0.111	0	2	IL17RD
DNMT3B	0	0.367007	0.46	0.213	0	2	DNMT3B
RPS23	0	0.366607	1	0.997	0	2	RPS23
CKS1B	0	0.366537	0.858	0.504	0	2	CKS1B
TMA7	0	0.366534	0.954	0.832	0	2	TMA7
RPL3	0	0.366216	1	0.997	0	2	RPL3
GINS2	0	0.36564	0.38	0.144	0	2	GINS2
TAOK3	0	0.365411	0.418	0.176	0	2	TAOK3
TIMM13	0	0.36378	0.791	0.557	0	2	TIMM13
RPS13	0	0.363427	1	0.99	0	2	RPS13
RPS27	0	0.362485	0.998	0.972	0	2	RPS27
HSPA8	0	0.362443	0.944	0.773	0	2	HSPA8
GSTO1	0	0.360586	0.951	0.794	0	2	GSTO1
RPS4X	0	0.360514	1	0.999	0	2	RPS4X
YBX1	0	0.36042	1	0.968	0	2	YBX1
CYCS1	0	0.360346	0.9	0.69	0	2	CYCS
PRKDC	0	0.35951	0.888	0.677	0	2	PRKDC
HMGA1	0	0.359427	0.986	0.896	0	2	HMGA1
HMGN2	0	0.358639	0.939	0.747	0	2	HMGN2
LRIG3	0	0.357872	0.299	0.065	0	2	LRIG3
RRP9	0	0.357094	0.344	0.113	0	2	RRP9
RPLP0	0	0.357069	1	0.994	0	2	RPLP0
RPS15A	0	0.356075	1	0.991	0	2	RPS15A
TUBA1B	0	0.35579	0.996	0.866	0	2	TUBA1B
EEF1B2	0	0.353123	0.997	0.95	0	2	EEF1B2
RPL13	0	0.351883	1	0.998	0	2	RPL13
TUBB2B	0	0.351299	0.814	0.554	0	2	TUBB2B
KCNV1	0	0.344739	0.307	0.08	0	2	KCNV1
EEF2	0	0.344496	0.999	0.966	0	2	EEF2
RPS9	0	0.343181	1	0.991	0	2	RPS9
SOCS1	0	0.340893	0.267	0.067	0	2	SOCS1
RP11-426L16.8	0	0.340831	0.359	0.112	0	2	RP11-426L16.8
MARCKSL1	0	0.340238	0.941	0.776	0	2	MARCKSL1
RPS16	0	0.336954	1	0.979	0	2	RPS16
RPL13A	0	0.33631	1	0.988	0	2	RPL13A
SNRPD2	0	0.32875	0.92	0.771	0	2	SNRPD2
RPL15	0	0.328597	1	0.997	0	2	RPL15
RPL7	0	0.325673	1	0.988	0	2	RPL7
TUBB	0	0.322118	0.997	0.926	0	2	TUBB
ACTG1	0	0.322102	1	0.988	0	2	ACTG1
LRRC2	0	0.321048	0.282	0.085	0	2	LRRC2
TMSB10	0	0.31934	0.999	0.985	0	2	TMSB10
RPL37	0	0.313669	0.999	0.985	0	2	RPL37
RPS25	0	0.31302	0.999	0.985	0	2	RPS25
MFAP4	0	0.310707	0.26	0.065	0	2	MFAP4
CDC6	0	0.310665	0.295	0.098	0	2	CDC6
RPS14	0	0.310377	1	0.998	0	2	RPS14
RPS8	0	0.309973	1	0.997	0	2	RPS8
MYC	0	0.307193	0.29	0.086	0	2	MYC
RPL36	0	0.305614	0.999	0.975	0	2	RPL36
NDUFS5	0	0.305212	0.98	0.897	0	2	NDUFS5
RPL35	0	0.304507	1	0.983	0	2	RPL35
RPL18	0	0.303264	1	0.996	0	2	RPL18
RPS19	0	0.30284	1	0.998	0	2	RPS19
RPS29	0	0.301989	0.971	0.874	0	2	RPS29
RPS24	0	0.301129	1	0.997	0	2	RPS24
PABPC1	0	0.299972	0.981	0.874	0	2	PABPC1
MT-ND2	0	0.296626	0.999	0.984	0	2	MT-ND2
RPL27	0	0.295554	0.999	0.974	0	2	RPL27
RPL28	0	0.28787	1	0.994	0	2	RPL28
RPL7A	0	0.284693	1	0.998	0	2	RPL7A
UTP20	0	0.284227	0.272	0.09	0	2	UTP20
RPL21	0	0.281114	0.995	0.961	0	2	RPL21
RPL10A	0	0.273638	1	0.988	0	2	RPL10A
RPL30	0	0.272741	1	0.993	0	2	RPL30
RPL27A	0	0.269639	0.994	0.957	0	2	RPL27A
RPL9	0	0.268777	1	0.994	0	2	RPL9
LAPTM4B	0	0.26666	0.997	0.94	0	2	LAPTM4B
MT-CO3	0	0.255607	1	1	0	2	MT-CO3
RPS28	0	0.253419	0.999	0.988	0	2	RPS28
EIF1AX	6.74783677899901e-308	0.367201	0.817	0.6	1.53135e-303	2	EIF1AX
APRT	5.30514e-307	0.364014	0.76	0.514	1.20395e-302	2	APRT
VDAC2	3.55618e-306	0.310881	0.951	0.832	8.0704e-302	2	VDAC2
HSPB111	7.11538e-306	0.380104	0.632	0.377	1.61476e-301	2	HSPB11
HS6ST1	1.06489e-305	0.277161	0.257	0.083	2.41667e-301	2	HS6ST1
HAT1	6.32006e-304	0.387768	0.544	0.297	1.43427e-299	2	HAT1
POP7	7.12538e-303	0.353942	0.436	0.206	1.61703e-298	2	POP7
CSE1L	1.95715e-301	0.368161	0.516	0.274	4.44156e-297	2	CSE1L
Z83851.1	9.78057e-301	0.275549	0.271	0.089	2.2196e-296	2	Z83851.1
PLXNA2	1.13807e-297	0.318794	0.383	0.161	2.58274e-293	2	PLXNA2
FUS	1.88009e-296	0.349057	0.871	0.671	4.26667e-292	2	FUS
UBE2L3	4.53423e-295	0.366053	0.791	0.578	1.029e-290	2	UBE2L3
MYL12A	8.80814e-295	0.324859	0.925	0.765	1.99892e-290	2	MYL12A
DDX46	2.65077e-294	0.369876	0.744	0.502	6.01567e-290	2	DDX46
CHAF1A	4.76295e-294	0.324928	0.327	0.13	1.0809e-289	2	CHAF1A
DNMT1	5.39478e-294	0.352022	0.521	0.277	1.22429e-289	2	DNMT1
CFL1	3.65957e-293	0.255317	0.991	0.935	8.30503e-289	2	CFL1
DBF4	4.37563e-293	0.37126	0.545	0.294	9.93004e-289	2	DBF4
RBM17	6.18126e-292	0.381239	0.733	0.501	1.40277e-287	2	RBM17
RRP1B	1.68048e-290	0.346451	0.443	0.213	3.81369e-286	2	RRP1B
GLTSCR2	5.98417e-290	0.358811	0.702	0.455	1.35805e-285	2	GLTSCR2
NUDT1	1.81242e-289	0.358769	0.514	0.273	4.1131e-285	2	NUDT1
NOLC1	2.55983e-289	0.346192	0.417	0.194	5.80929e-285	2	NOLC1
CCND1	2.88078e-289	0.284044	0.306	0.113	6.53765e-285	2	CCND1
ERH	3.00562e-289	0.326933	0.911	0.752	6.82095e-285	2	ERH
EIF3B	7.94482e-288	0.365263	0.615	0.37	1.803e-283	2	EIF3B
U2AF1	1.99614e-285	0.357283	0.793	0.572	4.53003e-281	2	U2AF1
SNRNP40	5.56859e-285	0.348485	0.47	0.238	1.26374e-280	2	SNRNP40
BRIX1	1.6501e-284	0.353315	0.446	0.22	3.74475e-280	2	BRIX1
SFPQ	4.11803e-284	0.339839	0.819	0.593	9.34546e-280	2	SFPQ
PTGES3	2.3107e-280	0.296917	0.957	0.841	5.2439e-276	2	PTGES3
MDN1	3.00134e-279	0.350325	0.467	0.238	6.81123e-275	2	MDN1
CCNB1IP1	1.90087e-278	0.345922	0.761	0.533	4.31383e-274	2	CCNB1IP1
CTPS1	7.22435e-278	0.285074	0.28	0.103	1.63949e-273	2	CTPS1
RAC3	5.5946e-277	0.337438	0.504	0.265	1.26964e-272	2	RAC3
ARPC3	1.51864e-276	0.297932	0.937	0.819	3.4464e-272	2	ARPC3
GNAI1	2.34177e-276	0.344772	0.452	0.224	5.31441e-272	2	GNAI1
ALYREF	1.08866e-272	0.355389	0.542	0.305	2.47061e-268	2	ALYREF
ADSL	5.20612e-272	0.344255	0.504	0.27	1.18148e-267	2	ADSL
POLR2F	4.39439e-271	0.351009	0.653	0.415	9.97263e-267	2	POLR2F
RPF2	1.65409e-269	0.289352	0.311	0.123	3.75378e-265	2	RPF2
CENPU	2.57534e-269	0.324086	0.401	0.189	5.84448e-265	2	CENPU
PRDX3	5.50497e-268	0.330985	0.844	0.65	1.2493e-263	2	PRDX3
MYL12B	6.48759e-268	0.330468	0.878	0.693	1.47229e-263	2	MYL12B
ACTL6A	2.68391e-267	0.319372	0.401	0.19	6.09087e-263	2	ACTL6A
MCM4	3.39485e-266	0.319984	0.399	0.187	7.70426e-262	2	MCM4
USP1	5.72132e-266	0.353444	0.543	0.308	1.2984e-261	2	USP1
PNO1	8.71923e-265	0.282654	0.297	0.116	1.97874e-260	2	PNO1
CLTA	2.06109e-264	0.31258	0.898	0.739	4.67744e-260	2	CLTA
H2AFY2	2.90198e-264	0.350535	0.65	0.412	6.58575e-260	2	H2AFY2
COL13A1	1.17533e-260	0.28748	0.325	0.133	2.66728e-256	2	COL13A1
MTHFD2	2.19702e-259	0.32373	0.452	0.231	4.98592e-255	2	MTHFD2
PLSCR1	2.05309e-258	0.299729	0.359	0.156	4.65928e-254	2	PLSCR1
SLC25A5	2.16094e-258	0.271096	0.976	0.898	4.90404e-254	2	SLC25A5
SLC25A13	5.8497e-257	0.327164	0.456	0.234	1.32753e-252	2	SLC25A13
SUMO2	7.43975e-257	0.253163	0.982	0.911	1.68838e-252	2	SUMO2
MSH2	1.08755e-255	0.346544	0.487	0.264	2.46809e-251	2	MSH2
SHFM1	1.29691e-255	0.290214	0.913	0.767	2.9432e-251	2	SHFM1
PSMA7	1.84509e-255	0.294045	0.937	0.82	4.18724e-251	2	PSMA7
PAK1IP1	5.37721e-255	0.26816	0.277	0.105	1.2203e-250	2	PAK1IP1
TXNDC17	5.6757e-252	0.324065	0.802	0.603	1.28804e-247	2	TXNDC17
XRCC5	1.74086e-251	0.298947	0.914	0.766	3.9507e-247	2	XRCC5
GAR1	1.73305e-249	0.286791	0.32	0.135	3.93298e-245	2	GAR1
UTP14A	2.72156e-249	0.268049	0.303	0.123	6.17632e-245	2	UTP14A
YRDC	8.68818e-246	0.27813	0.307	0.127	1.9717e-241	2	YRDC
GART	1.10308e-245	0.292287	0.353	0.16	2.50334e-241	2	GART
RABGGTB	1.82684e-245	0.323326	0.535	0.304	4.14583e-241	2	RABGGTB
NXN	1.33199e-244	0.336621	0.541	0.315	3.02282e-240	2	NXN
RUSC1	3.46016e-243	0.28576	0.321	0.139	7.85249e-239	2	RUSC1
GMNN	8.58242e-243	0.330514	0.463	0.248	1.94769e-238	2	GMNN
HNRNPR	8.51645e-241	0.310665	0.858	0.671	1.93272e-236	2	HNRNPR
PSMA3	5.90862e-238	0.317942	0.819	0.632	1.3409e-233	2	PSMA3
STOML2	6.58456e-236	0.332697	0.727	0.516	1.4943e-231	2	STOML2
PUF60	8.18217e-236	0.324021	0.481	0.267	1.85686e-231	2	PUF60
LSM3	1.92222e-234	0.315093	0.778	0.565	4.36227e-230	2	LSM3
VDAC1	1.16534e-233	0.306742	0.855	0.684	2.64462e-229	2	VDAC1
G3BP1	1.40991e-233	0.332568	0.708	0.49	3.19966e-229	2	G3BP1
TUBA1C	1.08994e-232	0.281965	0.757	0.496	2.47351e-228	2	TUBA1C
PHB2	9.18588e-232	0.313261	0.794	0.602	2.08464e-227	2	PHB2
LTV1	1.25307e-230	0.274006	0.306	0.131	2.84372e-226	2	LTV1
MYBL2	1.42725e-230	0.295099	0.424	0.217	3.239e-226	2	MYBL2
KIAA0020	3.35563e-230	0.311927	0.402	0.202	7.61528e-226	2	KIAA0020
GADD45GIP1	2.21388e-229	0.314896	0.746	0.537	5.02418e-225	2	GADD45GIP1
RPS26	1.01831e-228	0.274745	0.925	0.813	2.31095e-224	2	RPS26
ARL6IP6	8.38742e-228	0.304711	0.388	0.193	1.90344e-223	2	ARL6IP6
WDR43	1.78781e-227	0.290994	0.374	0.18	4.05726e-223	2	WDR43
VRK1	1.1011e-226	0.315717	0.386	0.195	2.49884e-222	2	VRK1
BCL2L12	1.5911e-226	0.321992	0.551	0.332	3.61084e-222	2	BCL2L12
EIF4G1	1.82318e-226	0.33095	0.591	0.375	4.13752e-222	2	EIF4G1
HIST1H1E	1.20335e-223	0.294769	0.369	0.178	2.73088e-219	2	HIST1H1E
UBA2	1.02976e-220	0.322823	0.695	0.482	2.33693e-216	2	UBA2
SHMT1	1.11015e-220	0.268712	0.304	0.133	2.51937e-216	2	SHMT1
EEF1D	2.59184e-220	0.250866	0.96	0.859	5.88192e-216	2	EEF1D
CLSPN	8.89011e-220	0.273022	0.316	0.141	2.01752e-215	2	CLSPN
IDH1	1.93378e-219	0.325401	0.731	0.531	4.38852e-215	2	IDH1
ADRM1	1.96171e-219	0.315567	0.507	0.298	4.45192e-215	2	ADRM1
SNRPB2	3.80099e-219	0.314544	0.719	0.515	8.62596e-215	2	SNRPB2
ENOPH1	7.09367e-218	0.29258	0.395	0.201	1.60984e-213	2	ENOPH1
CNBP	2.53611e-216	0.307597	0.797	0.614	5.75546e-212	2	CNBP
EIF3M	2.91747e-215	0.308239	0.8	0.625	6.62091e-211	2	EIF3M
IPO7	1.00738e-214	0.307195	0.543	0.328	2.28615e-210	2	IPO7
MIS18A	1.06007e-213	0.300887	0.434	0.235	2.40573e-209	2	MIS18A
ZNF511	2.66042e-213	0.299101	0.436	0.235	6.03756e-209	2	ZNF511
CCT6A	4.6167e-212	0.291688	0.851	0.677	1.04771e-207	2	CCT6A
SPRY4	5.7759e-211	0.254404	0.392	0.193	1.31078e-206	2	SPRY4
HIST1H1C	2.62304e-209	0.281039	0.528	0.302	5.95273e-205	2	HIST1H1C
IPO5	1.71365e-207	0.303932	0.666	0.455	3.88896e-203	2	IPO5
CDK4	3.00538e-205	0.316051	0.549	0.344	6.8204e-201	2	CDK4
C19orf43	4.3628e-205	0.3121	0.702	0.505	9.90094e-201	2	C19orf43
PHB	7.44866e-205	0.289973	0.797	0.624	1.6904e-200	2	PHB
PDCL3	2.2007e-204	0.278191	0.369	0.185	4.99426e-200	2	PDCL3
MRPL11	2.54449e-204	0.301958	0.617	0.41	5.77446e-200	2	MRPL11
RSL24D1	3.56116e-202	0.297655	0.728	0.528	8.0817e-198	2	RSL24D1
UBE2I	1.99723e-201	0.288587	0.837	0.665	4.53251e-197	2	UBE2I
DDT	1.09364e-200	0.295752	0.766	0.577	2.4819e-196	2	DDT
MSX1	1.54148e-200	0.274383	0.306	0.139	3.49823e-196	2	MSX1
AURKAIP1	8.46563e-200	0.284925	0.833	0.658	1.92119e-195	2	AURKAIP1
NHP2L1	8.14783e-199	0.287032	0.809	0.633	1.84907e-194	2	NHP2L1
MLXIP	9.566e-196	0.27091	0.401	0.212	2.17091e-191	2	MLXIP
UNC50	2.08087e-195	0.314101	0.452	0.26	4.72232e-191	2	UNC50
CTSC	5.57464e-195	0.282286	0.435	0.241	1.26511e-190	2	CTSC
TIMM10	1.78532e-194	0.284175	0.39	0.207	4.05161e-190	2	TIMM10
PPAT	3.50659e-194	0.269048	0.38	0.197	7.95785e-190	2	PPAT
XRN2	1.82402e-192	0.29392	0.707	0.512	4.13944e-188	2	XRN2
NETO2	2.07855e-191	0.265501	0.326	0.156	4.71705e-187	2	NETO2
MRPS23	1.50338e-190	0.292964	0.485	0.287	3.41177e-186	2	MRPS23
MRPL20	3.54728e-190	0.297791	0.734	0.555	8.05019e-186	2	MRPL20
AGPS	5.34256e-190	0.28338	0.364	0.189	1.21244e-185	2	AGPS
FNBP1L	1.44643e-187	0.274288	0.437	0.244	3.28252e-183	2	FNBP1L
PSMG1	1.78003e-187	0.277896	0.405	0.222	4.0396e-183	2	PSMG1
BCCIP	3.34444e-187	0.276329	0.475	0.277	7.58988e-183	2	BCCIP
CDT1	4.51283e-186	0.2512	0.313	0.149	1.02414e-181	2	CDT1
ORC6	9.64626e-185	0.250659	0.592	0.364	2.18912e-180	2	ORC6
RNPS1	9.70956e-185	0.281845	0.673	0.472	2.20349e-180	2	RNPS1
LEPREL1	2.92659e-184	0.288299	0.422	0.232	6.64161e-180	2	LEPREL1
RPSAP58	1.84715e-182	0.266464	0.4	0.218	4.19191e-178	2	RPSAP58
RPA3	4.68085e-181	0.281326	0.694	0.49	1.06227e-176	2	RPA3
SMARCC1	4.70746e-180	0.278236	0.727	0.53	1.06831e-175	2	SMARCC1
HRAS	7.55563e-180	0.27103	0.395	0.216	1.71467e-175	2	HRAS
DLC1	2.02995e-179	0.257719	0.341	0.172	4.60676e-175	2	DLC1
TCP1	4.74405e-179	0.285892	0.701	0.507	1.07662e-174	2	TCP1
ABCF1	1.21256e-176	0.278376	0.465	0.277	2.75178e-172	2	ABCF1
LRP10	2.77127e-175	0.265949	0.41	0.228	6.28912e-171	2	LRP10
SF3A3	4.71708e-174	0.285846	0.457	0.275	1.07049e-169	2	SF3A3
TMEM243	9.9455e-174	0.250701	0.366	0.193	2.25703e-169	2	TMEM243
YBX3	2.04576e-173	0.279299	0.756	0.582	4.64265e-169	2	YBX3
MRPS15	5.99602e-173	0.285676	0.669	0.48	1.36074e-168	2	MRPS15
PSMA4	6.72186e-173	0.264666	0.826	0.68	1.52546e-168	2	PSMA4
UTP18	1.70847e-172	0.266182	0.393	0.217	3.87721e-168	2	UTP18
SSB	7.83923e-172	0.252903	0.867	0.73	1.77903e-167	2	SSB
ARPC5L	1.69697e-170	0.279558	0.506	0.319	3.8511e-166	2	ARPC5L
MRPL22	7.41962e-170	0.287136	0.536	0.35	1.68381e-165	2	MRPL22
IMP3	5.33676e-169	0.263622	0.384	0.211	1.21112e-164	2	IMP3
HSPA9	1.28619e-168	0.275981	0.644	0.454	2.91887e-164	2	HSPA9
NFKBIA	5.97749e-168	0.287648	0.394	0.222	1.35653e-163	2	NFKBIA
THRAP3	8.10963e-168	0.282543	0.684	0.5	1.8404e-163	2	THRAP3
CACYBP	1.49847e-167	0.276281	0.659	0.471	3.40063e-163	2	CACYBP
NOP58	2.60925e-166	0.267466	0.418	0.242	5.92143e-162	2	NOP58
TRIM28	8.27421e-166	0.277604	0.696	0.518	1.87775e-161	2	TRIM28
OAT	4.47745e-163	0.259461	0.444	0.262	1.01611e-158	2	OAT
DPM1	2.91543e-162	0.264156	0.406	0.233	6.61629e-158	2	DPM1
GTPBP4	1.80187e-161	0.263809	0.479	0.295	4.08917e-157	2	GTPBP4
RNASEH2A	2.08636e-161	0.265369	0.427	0.253	4.73478e-157	2	RNASEH2A
TPM3	2.83329e-161	0.252783	0.787	0.612	6.42986e-157	2	TPM3
UROD	8.12163e-161	0.267421	0.446	0.269	1.84312e-156	2	UROD
TFDP1	9.33132e-161	0.253012	0.34	0.182	2.11765e-156	2	TFDP1
BCLAF1	1.12831e-160	0.270681	0.611	0.423	2.56059e-156	2	BCLAF1
COPRS	4.19019e-160	0.259923	0.468	0.289	9.50921e-156	2	COPRS
EIF2S1	7.8707e-159	0.264189	0.447	0.271	1.78618e-154	2	EIF2S1
EIF3D	2.04487e-158	0.260664	0.697	0.509	4.64064e-154	2	EIF3D
POLR2H	1.12921e-157	0.274857	0.56	0.377	2.56262e-153	2	POLR2H
FAM207A	1.13997e-157	0.254872	0.366	0.202	2.58705e-153	2	FAM207A
MRPS34	1.57216e-156	0.26923	0.644	0.465	3.56786e-152	2	MRPS34
RRP36	5.22703e-156	0.250624	0.402	0.232	1.18622e-151	2	RRP36
MRPS12	7.82877e-152	0.255025	0.458	0.282	1.77666e-147	2	MRPS12
PRKX	1.84556e-147	0.250507	0.397	0.231	4.18832e-143	2	PRKX
ETF1	2.23321e-147	0.256228	0.406	0.242	5.06804e-143	2	ETF1
SSRP1	2.78354e-147	0.253068	0.636	0.456	6.31696e-143	2	SSRP1
PSMA5	6.61328e-147	0.255966	0.694	0.522	1.50082e-142	2	PSMA5
YARS	8.93667e-144	0.25308	0.426	0.26	2.02809e-139	2	YARS
VPS29	7.80691e-143	0.262554	0.572	0.395	1.7717e-138	2	VPS29
EIF4A3	1.06784e-139	0.250875	0.481	0.312	2.42336e-135	2	EIF4A3
LARP7	1.61848e-137	0.258328	0.587	0.414	3.67298e-133	2	LARP7
NAA10	2.2536e-135	0.252378	0.652	0.483	5.11431e-131	2	NAA10
CDC123	2.8186e-134	0.252474	0.52	0.352	6.39653e-130	2	CDC123
GPN3	3.81934e-131	0.251769	0.457	0.296	8.66762e-127	2	GPN3
TMEM185A	0	1.37189	0.879	0.294	0	3	TMEM185A
S100A10	0	1.32584	0.984	0.604	0	3	S100A10
ART5	0	1.28352	0.433	0.097	0	3	ART5
VIM1	0	1.25918	1	0.938	0	3	VIM
KRT19	0	1.24585	0.998	0.702	0	3	KRT19
S100A11	0	1.07438	0.969	0.71	0	3	S100A11
ACTC11	0	1.05644	0.988	0.609	0	3	ACTC1
NRP2	0	1.05104	0.719	0.267	0	3	NRP2
SLC40A1	0	1.00883	0.719	0.225	0	3	SLC40A1
RGS41	0	0.919203	0.819	0.29	0	3	RGS4
KCNK12	0	0.87552	0.533	0.136	0	3	KCNK12
HAND1	0	0.859813	0.834	0.375	0	3	HAND1
KRT8	0	0.824233	0.978	0.756	0	3	KRT8
KDR	0	0.815176	0.65	0.247	0	3	KDR
PRTG	0	0.795521	0.963	0.657	0	3	PRTG
BMP4	0	0.793973	0.495	0.117	0	3	BMP4
TPM12	0	0.774313	1	0.791	0	3	TPM1
CGNL11	0	0.7596	0.787	0.363	0	3	CGNL1
PRDX61	0	0.755884	0.997	0.925	0	3	PRDX6
TXNIP1	0	0.751524	0.921	0.594	0	3	TXNIP
NUDT41	0	0.749055	0.787	0.46	0	3	NUDT4
PTPN13	0	0.742553	0.763	0.356	0	3	PTPN13
KANK1	0	0.738986	0.605	0.216	0	3	KANK1
TMEM88	0	0.716685	0.502	0.186	0	3	TMEM88
PRSS231	0	0.698983	0.508	0.199	0	3	PRSS23
KRT18	0	0.689575	0.991	0.802	0	3	KRT18
SEPT71	0	0.689448	0.989	0.864	0	3	SEPT7
C1GALT1	0	0.674152	0.652	0.329	0	3	C1GALT1
SPARC	0	0.670768	0.951	0.738	0	3	SPARC
HTRA1	0	0.660245	0.495	0.156	0	3	HTRA1
SLC2A31	0	0.650869	0.926	0.669	0	3	SLC2A3
IFITM3	0	0.642797	0.886	0.599	0	3	IFITM3
NPC2	0	0.639979	0.951	0.769	0	3	NPC2
KCNQ1OT11	0	0.639885	0.922	0.649	0	3	KCNQ1OT1
CALM2	0	0.628532	0.955	0.812	0	3	CALM2
CTSV1	0	0.623012	0.785	0.48	0	3	CTSV
PFN2	0	0.612355	0.888	0.623	0	3	PFN2
LGR4	0	0.608337	0.622	0.291	0	3	LGR4
PERP	0	0.604553	0.584	0.287	0	3	PERP
NEBL2	0	0.599985	0.88	0.488	0	3	NEBL
KCTD121	0	0.593895	0.635	0.316	0	3	KCTD12
PDK11	0	0.588586	0.89	0.617	0	3	PDK1
ANXA2	0	0.583992	0.699	0.393	0	3	ANXA2
RGS51	0	0.582975	0.783	0.45	0	3	RGS5
FGF10	0	0.568374	0.394	0.094	0	3	FGF10
DLK1	0	0.561359	0.461	0.127	0	3	DLK1
MYL92	0	0.545185	0.892	0.587	0	3	MYL9
SH3GLB12	0	0.542942	0.94	0.639	0	3	SH3GLB1
LIFR1	0	0.537083	0.853	0.557	0	3	LIFR
NID22	0	0.51508	0.788	0.443	0	3	NID2
MALAT12	0	0.482829	1	0.998	0	3	MALAT1
GPM6B	0	0.46386	0.344	0.108	0	3	GPM6B
SLC7A2	0	0.444409	0.277	0.062	0	3	SLC7A2
MYL42	0	0.443604	0.996	0.62	0	3	MYL4
RALYL	0	0.424851	0.294	0.071	0	3	RALYL
AFAP1L2	0	0.411021	0.295	0.076	0	3	AFAP1L2
STOM	0	0.410044	0.287	0.078	0	3	STOM
ISL1	5.17484e-301	0.481217	0.392	0.139	1.17438e-296	3	ISL1
MMP2	6.40994e-301	0.509285	0.47	0.197	1.45467e-296	3	MMP2
TSC22D11	4.87924e-298	0.507219	0.871	0.618	1.1073e-293	3	TSC22D1
CDKN1C	5.08791e-297	0.616734	0.606	0.317	1.15465e-292	3	CDKN1C
VCAN1	8.51222e-289	0.654913	0.827	0.589	1.93176e-284	3	VCAN
DOK41	9.36666e-288	0.503713	0.824	0.5	2.12567e-283	3	DOK4
TAGLN	1.40291e-286	0.607615	0.683	0.387	3.18377e-282	3	TAGLN
SC5D2	6.12748e-282	0.475618	0.932	0.675	1.39057e-277	3	SC5D
PSTPIP2	3.87197e-276	0.423687	0.33	0.111	8.78704e-272	3	PSTPIP2
TMEM87A2	1.85633e-273	0.50563	0.788	0.502	4.21275e-269	3	TMEM87A
ID21	5.2953e-270	0.480183	0.873	0.564	1.20171e-265	3	ID2
BAMBI1	2.08804e-266	0.490659	0.85	0.563	4.7386e-262	3	BAMBI
COL5A11	2.28288e-264	0.496447	0.651	0.363	5.18076e-260	3	COL5A1
PCDH72	1.81765e-263	0.459233	0.779	0.472	4.12498e-259	3	PCDH7
EMP2	1.75856e-261	0.543614	0.576	0.299	3.99086e-257	3	EMP2
FBXO2	1.3288e-260	0.349693	0.251	0.07	3.01557e-256	3	FBXO2
PLD32	6.02802e-256	0.445103	0.822	0.549	1.368e-251	3	PLD3
IGDCC3	8.97631e-246	0.498792	0.491	0.232	2.03708e-241	3	IGDCC3
FBXO32	1.36824e-244	0.34705	0.271	0.082	3.10509e-240	3	FBXO32
COL1A12	1.77132e-244	0.410722	0.979	0.62	4.01983e-240	3	COL1A1
MSX2	2.30642e-232	0.434146	0.317	0.115	5.23418e-228	3	MSX2
NGFRAP1	2.92428e-232	0.297635	0.998	0.973	6.63637e-228	3	NGFRAP1
ZNF6081	2.47235e-231	0.44694	0.632	0.358	5.61074e-227	3	ZNF608
SNX31	6.0639e-229	0.40464	0.911	0.765	1.37614e-224	3	SNX3
PHKB2	7.91074e-224	0.431997	0.721	0.451	1.79526e-219	3	PHKB
BMPER1	3.66378e-221	0.421661	0.411	0.18	8.31458e-217	3	BMPER
ITM2C	2.91722e-219	0.426762	0.828	0.636	6.62035e-215	3	ITM2C
PKP22	8.5747e-219	0.409341	0.648	0.357	1.94594e-214	3	PKP2
GNAS2	1.03431e-217	0.317891	0.99	0.917	2.34727e-213	3	GNAS
TNNI12	1.84347e-215	0.343855	0.963	0.593	4.18356e-211	3	TNNI1
P4HA11	3.56601e-215	0.419246	0.821	0.575	8.09271e-211	3	P4HA1
FILIP12	3.27917e-214	0.402133	0.639	0.348	7.44174e-210	3	FILIP1
ID1	1.04107e-213	0.430367	0.894	0.686	2.36261e-209	3	ID1
FAM89A	5.78085e-212	0.47461	0.615	0.364	1.31191e-207	3	FAM89A
LOXL2	8.44248e-210	0.40148	0.447	0.211	1.91594e-205	3	LOXL2
SOD31	1.72088e-209	0.375469	0.341	0.135	3.90537e-205	3	SOD3
ALPK21	5.63425e-209	0.346783	0.353	0.14	1.27864e-204	3	ALPK2
CREG12	5.82112e-209	0.472295	0.718	0.472	1.32105e-204	3	CREG1
ATP5A11	2.06516e-206	0.317494	0.972	0.891	4.68666e-202	3	ATP5A1
LMO4	2.1346e-206	0.470302	0.662	0.421	4.84425e-202	3	LMO4
SH3BGRL3	3.83105e-205	0.407837	0.83	0.642	8.69418e-201	3	SH3BGRL3
CSRP22	2.45851e-202	0.537424	0.89	0.711	5.57934e-198	3	CSRP2
AHNAK	3.46353e-202	0.426327	0.584	0.318	7.86013e-198	3	AHNAK
SERPINH12	4.37532e-201	0.367352	0.91	0.689	9.92936e-197	3	SERPINH1
MYL62	1.50546e-200	0.252777	0.998	0.977	3.41648e-196	3	MYL6
ZFP36L1	1.49354e-199	0.478101	0.675	0.448	3.38944e-195	3	ZFP36L1
HAPLN12	1.24688e-197	0.334445	0.836	0.523	2.82966e-193	3	HAPLN1
PDCD4	3.76463e-197	0.395653	0.352	0.15	8.54345e-193	3	PDCD4
ADAMTS12	4.43758e-194	0.364671	0.324	0.132	1.00707e-189	3	ADAMTS12
MTRNR2L121	5.15477e-192	0.383472	0.943	0.843	1.16982e-187	3	MTRNR2L12
GPRC5C1	4.9429e-189	0.40224	0.508	0.271	1.12174e-184	3	GPRC5C
RGS2	1.74775e-188	0.396931	0.263	0.095	3.96635e-184	3	RGS2
RP11-189B4.6	2.55452e-186	0.457182	0.352	0.154	5.79723e-182	3	RP11-189B4.6
CALD1	2.99321e-183	0.451314	0.82	0.639	6.79279e-179	3	CALD1
TNIK1	1.22752e-180	0.407909	0.497	0.268	2.78574e-176	3	TNIK
TMEM55A1	6.907e-180	0.389763	0.68	0.423	1.56747e-175	3	TMEM55A
SERPINB6	6.75198e-177	0.407202	0.539	0.311	1.53229e-172	3	SERPINB6
THBS11	2.30454e-176	0.394241	0.344	0.148	5.22992e-172	3	THBS1
S100A42	5.97096e-175	0.470778	0.422	0.21	1.35505e-170	3	S100A4
DUSP62	1.1805e-174	0.411177	0.77	0.538	2.67903e-170	3	DUSP6
KIAA1462	6.35309e-174	0.307568	0.258	0.095	1.44177e-169	3	KIAA1462
FAM84B	9.16524e-172	0.358448	0.268	0.103	2.07996e-167	3	FAM84B
LCP1	4.56803e-171	0.437045	0.362	0.164	1.03667e-166	3	LCP1
CAP21	1.94786e-169	0.360897	0.571	0.334	4.42048e-165	3	CAP2
CITED2	6.32914e-169	0.416505	0.482	0.269	1.43634e-164	3	CITED2
MYH62	9.5985e-169	0.39094	0.722	0.418	2.17828e-164	3	MYH6
TIMP1	6.88009e-165	0.387721	0.746	0.548	1.56137e-160	3	TIMP1
MID1	7.19098e-164	0.369482	0.302	0.129	1.63192e-159	3	MID1
ZNF611	5.11613e-163	0.342862	0.307	0.13	1.16105e-158	3	ZNF611
RBPMS1	5.108e-162	0.389523	0.661	0.452	1.15921e-157	3	RBPMS
QPRT2	3.22558e-159	0.335859	0.824	0.625	7.32013e-155	3	QPRT
ACTN21	5.05481e-158	0.35802	0.419	0.207	1.14714e-153	3	ACTN2
S100A13	1.71743e-156	0.33221	0.826	0.645	3.89755e-152	3	S100A13
DAB11	3.99277e-156	0.362403	0.41	0.208	9.06119e-152	3	DAB1
ITGB1	1.55015e-154	0.313461	0.925	0.805	3.51791e-150	3	ITGB1
CDK6	9.32171e-153	0.450797	0.517	0.317	2.11547e-148	3	CDK6
B2M	1.1287e-151	0.375465	0.905	0.787	2.56146e-147	3	B2M
S100A6	4.78795e-150	0.393408	0.543	0.326	1.08658e-145	3	S100A6
LGALS1	2.53531e-149	0.526891	0.612	0.415	5.75364e-145	3	LGALS1
LY6E	6.6401e-148	0.38574	0.517	0.316	1.5069e-143	3	LY6E
CD992	3.80769e-147	0.316365	0.849	0.636	8.64118e-143	3	CD99
SSX2IP	1.7965e-142	0.344966	0.355	0.173	4.07699e-138	3	SSX2IP
PTH1R	2.7336e-142	0.281004	0.263	0.108	6.20363e-138	3	PTH1R
ITFG11	5.53157e-142	0.356249	0.458	0.26	1.25534e-137	3	ITFG1
TERF1	2.60406e-140	0.52237	0.594	0.415	5.90966e-136	3	TERF1
FRMD4B	1.21674e-139	0.358622	0.421	0.229	2.76127e-135	3	FRMD4B
NQO2	3.73236e-139	0.384535	0.513	0.319	8.47022e-135	3	NQO2
DDX26B1	5.8954e-138	0.317854	0.328	0.155	1.3379e-133	3	DDX26B
PTEN1	2.83627e-136	0.359671	0.561	0.361	6.43663e-132	3	PTEN
CRB21	2.24292e-135	0.308914	0.51	0.295	5.09009e-131	3	CRB2
EMP3	2.99076e-132	0.335434	0.452	0.259	6.78723e-128	3	EMP3
MYO1B	3.941e-132	0.373828	0.477	0.289	8.94372e-128	3	MYO1B
EPHB21	5.35384e-132	0.344936	0.544	0.335	1.215e-127	3	EPHB2
FSTL11	5.98515e-131	0.299689	0.76	0.563	1.35827e-126	3	FSTL1
ALDH2	1.76247e-130	0.340659	0.563	0.368	3.99975e-126	3	ALDH2
LEF1	2.73608e-130	0.314023	0.312	0.149	6.20925e-126	3	LEF1
CD9	2.79263e-130	0.366409	0.337	0.169	6.33759e-126	3	CD9
CDH3	4.14178e-129	0.293074	0.288	0.131	9.39935e-125	3	CDH3
TMOD11	5.71121e-128	0.340431	0.317	0.154	1.2961e-123	3	TMOD1
DSG2	8.78827e-128	0.348157	0.663	0.486	1.99441e-123	3	DSG2
PLIN21	2.08019e-126	0.34331	0.472	0.279	4.72078e-122	3	PLIN2
ITM2B1	1.49839e-123	0.288828	0.873	0.748	3.40044e-119	3	ITM2B
NEAT12	1.55778e-123	0.320846	0.955	0.855	3.53523e-119	3	NEAT1
NREP1	1.60132e-123	0.346054	0.599	0.404	3.63405e-119	3	NREP
PFKP1	3.66147e-123	0.32184	0.669	0.468	8.30935e-119	3	PFKP
ENAH1	1.15384e-121	0.313282	0.837	0.691	2.61853e-117	3	ENAH
TMEM1411	5.04768e-119	0.317793	0.736	0.533	1.14552e-114	3	TMEM141
CLCN52	8.4827e-118	0.322906	0.514	0.317	1.92506e-113	3	CLCN5
SHD	1.22175e-117	0.281679	0.299	0.143	2.77265e-113	3	SHD
TMEM98	1.65441e-117	0.324645	0.681	0.511	3.75451e-113	3	TMEM98
WSB12	3.38495e-117	0.254651	0.938	0.779	7.68181e-113	3	WSB1
PPIC2	1.7614e-116	0.342195	0.518	0.332	3.99733e-112	3	PPIC
FLRT3	3.41318e-116	0.408886	0.378	0.211	7.74587e-112	3	FLRT3
KIFAP31	2.43462e-115	0.302857	0.346	0.181	5.52512e-111	3	KIFAP3
EIF3E	3.05808e-115	0.251452	0.964	0.923	6.94001e-111	3	EIF3E
LAMC12	3.73422e-115	0.276567	0.748	0.531	8.47445e-111	3	LAMC1
KLHL41	5.19235e-113	0.323975	0.512	0.322	1.17835e-108	3	KLHL4
MEF2A2	3.21359e-112	0.285315	0.597	0.391	7.29293e-108	3	MEF2A
EIF4A2	7.06313e-111	0.276088	0.9	0.788	1.60291e-106	3	EIF4A2
PKDCC	1.91717e-110	0.315052	0.478	0.294	4.35083e-106	3	PKDCC
UBE2H2	1.71254e-109	0.26761	0.675	0.472	3.88643e-105	3	UBE2H
TMEM66	2.47757e-108	0.285703	0.809	0.661	5.6226e-104	3	TMEM66
SLC2A1	7.45743e-108	0.341145	0.381	0.219	1.69239e-103	3	SLC2A1
TP53I11	1.86606e-107	0.300593	0.416	0.246	4.23483e-103	3	TP53I11
CALR	1.89879e-107	0.301742	0.926	0.851	4.30911e-103	3	CALR
RBFOX21	6.03037e-107	0.310159	0.624	0.45	1.36853e-102	3	RBFOX2
PPP1R14A	2.81903e-106	0.29102	0.398	0.229	6.39751e-102	3	PPP1R14A
IL6ST	4.90388e-106	0.365318	0.555	0.38	1.11289e-101	3	IL6ST
HCFC1R1	5.30177e-106	0.307182	0.468	0.295	1.20318e-101	3	HCFC1R1
ATP1B22	8.99778e-105	0.266206	0.421	0.239	2.04196e-100	3	ATP1B2
GLUL	1.33509e-104	0.360098	0.576	0.412	3.02985e-100	3	GLUL
PODXL1	2.06054e-104	0.291818	0.439	0.26	4.67618e-100	3	PODXL
MAGED1	1.74995e-103	0.304653	0.64	0.462	3.97135e-99	3	MAGED1
RBM242	8.00325e-103	0.28699	0.524	0.341	1.81626e-98	3	RBM24
FLNA1	4.88342e-102	0.285609	0.756	0.597	1.10824e-97	3	FLNA
MXI1	9.04423e-102	0.332338	0.424	0.257	2.0525e-97	3	MXI1
CCND2	1.47829e-101	0.361267	0.488	0.317	3.35484e-97	3	CCND2
PDLIM2	2.65222e-100	0.294553	0.497	0.325	6.01895e-96	3	PDLIM2
PLOD1	3.99226e-100	0.261433	0.34	0.185	9.06003e-96	3	PLOD1
HSPB12	8.43152e-100	0.316406	0.72	0.556	1.91345e-95	3	HSPB1
RBM18	2.66555e-99	0.282376	0.276	0.139	6.0492e-95	3	RBM18
TMEM54	4.74789e-99	0.252449	0.253	0.121	1.07749e-94	3	TMEM54
TPM4	9.51474e-99	0.255529	0.895	0.8	2.15927e-94	3	TPM4
FAM19A42	1.24368e-98	0.27473	0.577	0.37	2.8224e-94	3	FAM19A4
TMEM167A	7.28926e-98	0.279429	0.768	0.634	1.65422e-93	3	TMEM167A
IRS11	1.19985e-97	0.273447	0.312	0.164	2.72294e-93	3	IRS1
COPB21	2.33033e-97	0.288987	0.742	0.586	5.28844e-93	3	COPB2
IGSF3	1.34802e-96	0.253298	0.272	0.137	3.05919e-92	3	IGSF3
PKIA2	1.63995e-96	0.272464	0.546	0.348	3.7217e-92	3	PKIA
YPEL5	5.89434e-96	0.274888	0.477	0.307	1.33766e-91	3	YPEL5
IGFBP4	1.0445e-95	0.287727	0.39	0.232	2.3704e-91	3	IGFBP4
BEX1	1.40298e-95	0.340503	0.608	0.455	3.18392e-91	3	BEX1
CALU	3.69542e-95	0.255259	0.863	0.737	8.38638e-91	3	CALU
TSC22D32	3.96172e-93	0.296436	0.378	0.217	8.99073e-89	3	TSC22D3
FOXH1	1.95471e-92	0.298249	0.459	0.295	4.43602e-88	3	FOXH1
ATP2B41	1.50321e-91	0.268981	0.466	0.295	3.41137e-87	3	ATP2B4
PJA21	9.2799e-91	0.267195	0.641	0.473	2.10598e-86	3	PJA2
RCSD11	5.47714e-90	0.261909	0.321	0.175	1.24298e-85	3	RCSD1
FIGN1	8.89651e-89	0.274422	0.444	0.283	2.01897e-84	3	FIGN
PSAP	3.52419e-88	0.254113	0.747	0.59	7.99781e-84	3	PSAP
PLOD21	5.08847e-87	0.267836	0.674	0.5	1.15478e-82	3	PLOD2
PHLDA1	6.64542e-87	0.266789	0.399	0.242	1.50811e-82	3	PHLDA1
TERF2IP	6.87367e-87	0.319925	0.487	0.329	1.55991e-82	3	TERF2IP
APP	7.36386e-87	0.265294	0.74	0.598	1.67115e-82	3	APP
WBP5	2.20407e-86	0.254895	0.873	0.774	5.00191e-82	3	WBP5
IDS	2.79397e-86	0.261081	0.324	0.183	6.34064e-82	3	IDS
PRNP	3.29618e-86	0.26763	0.323	0.183	7.48036e-82	3	PRNP
MPC21	8.10534e-84	0.253901	0.729	0.564	1.83943e-79	3	MPC2
DENND4C2	1.11398e-83	0.254643	0.429	0.267	2.52807e-79	3	DENND4C
FKBP10	1.95344e-83	0.256856	0.461	0.304	4.43314e-79	3	FKBP10
SERINC12	8.81022e-82	0.261034	0.507	0.35	1.99939e-77	3	SERINC1
ARL6IP5	1.86516e-80	0.252964	0.566	0.405	4.2328e-76	3	ARL6IP5
PAPSS1	2.78963e-80	0.289345	0.484	0.334	6.33079e-76	3	PAPSS1
LEPREL11	7.74424e-80	0.253086	0.394	0.244	1.75748e-75	3	LEPREL1
PPFIBP1	2.91041e-79	0.271782	0.522	0.375	6.60489e-75	3	PPFIBP1
HS2ST11	1.36023e-78	0.253398	0.402	0.254	3.08691e-74	3	HS2ST1
GNB4	2.75664e-78	0.280232	0.332	0.202	6.25592e-74	3	GNB4
ZNF90	9.32852e-78	0.268959	0.314	0.185	2.11701e-73	3	ZNF90
TRIM241	1.06625e-76	0.269331	0.602	0.441	2.41974e-72	3	TRIM24
SLC25A372	1.38771e-76	0.261737	0.549	0.391	3.14928e-72	3	SLC25A37
ARMCX3	2.48119e-75	0.259103	0.466	0.316	5.63082e-71	3	ARMCX3
RALY	5.14184e-73	0.284593	0.521	0.389	1.16689e-68	3	RALY
LIN28A	2.94437e-66	0.250197	0.565	0.432	6.68196e-62	3	LIN28A
NTPCR	1.5865e-64	0.253786	0.554	0.424	3.60039e-60	3	NTPCR
GPC4	4.20328e-64	0.264903	0.411	0.283	9.53893e-60	3	GPC4
BMP2	1.06246e-53	0.278436	0.342	0.228	2.41115e-49	3	BMP2
DYNLL1	3.08967e-52	0.255346	0.948	0.911	7.01171e-48	3	DYNLL1
CCDC34	6.37688e-51	0.278734	0.465	0.354	1.44717e-46	3	CCDC34
HIST1H4C1	0	1.21746	0.915	0.476	0	4	HIST1H4C
TYMS	0	0.881053	0.889	0.422	0	4	TYMS
HIST1H1C1	0	0.845064	0.743	0.298	0	4	HIST1H1C
TOP2A	0	0.76452	0.883	0.358	0	4	TOP2A
ORC61	0	0.76179	0.837	0.358	0	4	ORC6
ATAD2	0	0.726428	0.664	0.18	0	4	ATAD2
HIST1H1B1	0	0.720652	0.551	0.151	0	4	HIST1H1B
HIST1H1D1	0	0.70384	0.633	0.267	0	4	HIST1H1D
DHFR	0	0.701363	0.648	0.193	0	4	DHFR
NUSAP1	0	0.621985	0.741	0.268	0	4	NUSAP1
MKI67	0	0.611064	0.745	0.283	0	4	MKI67
DEK	0	0.605144	0.937	0.618	0	4	DEK
CENPW	0	0.602586	0.808	0.459	0	4	CENPW
RRM21	0	0.595849	0.532	0.147	0	4	RRM2
ATAD5	0	0.591768	0.616	0.193	0	4	ATAD5
CLSPN1	0	0.582905	0.54	0.134	0	4	CLSPN
HIST1H1E1	0	0.581924	0.532	0.176	0	4	HIST1H1E
RAD51AP1	0	0.575377	0.584	0.174	0	4	RAD51AP1
MYL72	0	0.571466	0.981	0.609	0	4	MYL7
HIST2H2AC	0	0.570655	0.459	0.095	0	4	HIST2H2AC
CDK1	0	0.569139	0.776	0.299	0	4	CDK1
HELLS1	0	0.565852	0.763	0.35	0	4	HELLS
SMC4	0	0.560755	0.847	0.438	0	4	SMC4
RRM1	0	0.55783	0.655	0.252	0	4	RRM1
PCNA1	0	0.540584	0.655	0.265	0	4	PCNA
STMN1	0	0.53777	0.995	0.88	0	4	STMN1
TUBA1B1	0	0.526663	0.996	0.873	0	4	TUBA1B
IGF21	0	0.526577	0.981	0.585	0	4	IGF2
C21orf58	0	0.521039	0.482	0.11	0	4	C21orf58
HMGB2	0	0.519629	0.963	0.643	0	4	HMGB2
MYBL21	0	0.500092	0.601	0.215	0	4	MYBL2
MCM31	0	0.494117	0.709	0.332	0	4	MCM3
H2AFX	0	0.486844	0.619	0.245	0	4	H2AFX
DERL3	0	0.480381	0.361	0.089	0	4	DERL3
UBE2T	0	0.473492	0.562	0.217	0	4	UBE2T
KIAA01011	0	0.47333	0.814	0.405	0	4	KIAA0101
KIF20B	0	0.472159	0.725	0.316	0	4	KIF20B
TUBB1	0	0.465254	0.997	0.93	0	4	TUBB
PRC1	0	0.464996	0.597	0.215	0	4	PRC1
MCM41	0	0.457896	0.523	0.189	0	4	MCM4
BRCA1	0	0.450106	0.428	0.111	0	4	BRCA1
FANCI	0	0.445069	0.507	0.167	0	4	FANCI
WNT22	0	0.433237	0.537	0.195	0	4	WNT2
CENPK	0	0.428544	0.535	0.198	0	4	CENPK
ZWINT1	0	0.423841	0.573	0.228	0	4	ZWINT
FBXO5	0	0.422981	0.486	0.171	0	4	FBXO5
ANLN	0	0.415401	0.532	0.189	0	4	ANLN
CDC61	0	0.413778	0.389	0.102	0	4	CDC6
RMI2	0	0.413666	0.385	0.088	0	4	RMI2
CENPU1	0	0.407284	0.504	0.193	0	4	CENPU
POLD3	0	0.403149	0.43	0.123	0	4	POLD3
TPX2	0	0.402215	0.749	0.325	0	4	TPX2
DIAPH3	0	0.3969	0.522	0.202	0	4	DIAPH3
NCAPG	0	0.395962	0.529	0.204	0	4	NCAPG
MMS22L	0	0.395957	0.425	0.14	0	4	MMS22L
CDT11	0	0.394559	0.45	0.148	0	4	CDT1
MND1	0	0.391931	0.442	0.137	0	4	MND1
CHAF1A1	0	0.389752	0.43	0.133	0	4	CHAF1A
ESCO2	0	0.388999	0.335	0.064	0	4	ESCO2
SPC25	0	0.378917	0.405	0.121	0	4	SPC25
GTSE1	0	0.378572	0.533	0.195	0	4	GTSE1
GINS21	0	0.377817	0.445	0.152	0	4	GINS2
ASPM	0	0.376746	0.737	0.3	0	4	ASPM
NDC80	0	0.376253	0.423	0.139	0	4	NDC80
DTL	0	0.366334	0.313	0.072	0	4	DTL
ASF1B	0	0.354631	0.339	0.081	0	4	ASF1B
PSMC3IP	0	0.354186	0.306	0.062	0	4	PSMC3IP
CDCA5	0	0.354148	0.35	0.095	0	4	CDCA5
C4orf21	0	0.348905	0.329	0.08	0	4	C4orf21
MELK	0	0.346458	0.391	0.128	0	4	MELK
E2F8	0	0.326515	0.28	0.05	0	4	E2F8
POLQ	0	0.32585	0.294	0.059	0	4	POLQ
PBK	0	0.31147	0.32	0.084	0	4	PBK
DSN1	0	0.310229	0.335	0.098	0	4	DSN1
TMEM106C	0	0.301949	0.338	0.097	0	4	TMEM106C
BRIP1	1.43275e-306	0.265393	0.251	0.059	3.25149e-302	4	BRIP1
ACYP1	4.6329e-306	0.40022	0.528	0.213	1.05139e-301	4	ACYP1
KIFC1	5.27275e-305	0.315439	0.32	0.092	1.1966e-300	4	KIFC1
SPC24	1.03397e-304	0.276678	0.268	0.067	2.34648e-300	4	SPC24
MCM10	1.12686e-304	0.293883	0.29	0.076	2.5573e-300	4	MCM10
XRCC2	9.30953e-298	0.326683	0.326	0.096	2.1127e-293	4	XRCC2
COL1A13	2.55759e-295	0.448483	0.992	0.619	5.8042e-291	4	COL1A1
KNTC1	1.33899e-294	0.288982	0.301	0.084	3.03871e-290	4	KNTC1
NCAPG2	4.96747e-292	0.310875	0.325	0.097	1.12732e-287	4	NCAPG2
FANCA	7.15951e-292	0.318154	0.334	0.101	1.62478e-287	4	FANCA
CASC5	6.14366e-291	0.361203	0.445	0.161	1.39424e-286	4	CASC5
CSRP23	4.71906e-290	0.436654	0.964	0.706	1.07094e-285	4	CSRP2
WHSC1	2.52912e-289	0.390205	0.555	0.236	5.73958e-285	4	WHSC1
MASTL	4.7029e-278	0.312151	0.356	0.116	1.06728e-273	4	MASTL
FEN11	2.68485e-274	0.351349	0.5	0.196	6.093e-270	4	FEN1
KIF2C	6.43953e-269	0.321	0.407	0.145	1.46139e-264	4	KIF2C
TNC2	1.12317e-268	0.385636	0.735	0.364	2.54892e-264	4	TNC
BRCA2	2.92098e-268	0.35173	0.386	0.137	6.62888e-264	4	BRCA2
CKS1B1	4.13032e-267	0.419433	0.878	0.521	9.37335e-263	4	CKS1B
RNASEH2A1	1.67851e-264	0.380845	0.564	0.253	3.80921e-260	4	RNASEH2A
NUF2	6.31879e-261	0.32682	0.519	0.211	1.43399e-256	4	NUF2
MCM71	6.49376e-259	0.366988	0.502	0.209	1.47369e-254	4	MCM7
KIF23	1.16307e-258	0.325804	0.454	0.175	2.63948e-254	4	KIF23
TECRL2	1.21939e-258	0.370186	0.829	0.431	2.76728e-254	4	TECRL
BLM	1.36967e-258	0.276939	0.284	0.083	3.10833e-254	4	BLM
CDKN1A	7.58912e-257	0.34041	0.267	0.075	1.72227e-252	4	CDKN1A
CENPF	4.30333e-255	0.263137	0.822	0.433	9.76598e-251	4	CENPF
MALAT13	1.26997e-254	0.408567	1	0.998	2.88207e-250	4	MALAT1
COL1A22	3.19869e-253	0.395337	0.975	0.682	7.25911e-249	4	COL1A2
SMC2	7.38383e-252	0.396882	0.671	0.346	1.67569e-247	4	SMC2
CCNE1	1.34883e-250	0.31374	0.336	0.111	3.06103e-246	4	CCNE1
CENPH1	2.43856e-248	0.374366	0.609	0.292	5.53407e-244	4	CENPH
CDCA4	1.53018e-245	0.35058	0.459	0.188	3.47259e-241	4	CDCA4
CBX5	1.64569e-245	0.394466	0.908	0.677	3.73473e-241	4	CBX5
TK1	5.2795e-245	0.29604	0.306	0.098	1.19813e-240	4	TK1
GPC32	5.51828e-244	0.402517	0.723	0.376	1.25232e-239	4	GPC3
KIF11	2.96198e-243	0.324733	0.467	0.189	6.72193e-239	4	KIF11
NASP1	4.80528e-243	0.37628	0.951	0.711	1.09051e-238	4	NASP
SMC1A	6.72034e-241	0.414287	0.685	0.376	1.52511e-236	4	SMC1A
USP11	4.91093e-240	0.370798	0.632	0.314	1.11449e-235	4	USP1
DUT1	1.24732e-238	0.409898	0.791	0.459	2.83067e-234	4	DUT
RPA2	3.17504e-238	0.339728	0.442	0.18	7.20543e-234	4	RPA2
PSIP1	3.691e-237	0.400158	0.849	0.56	8.37636e-233	4	PSIP1
CCDC802	7.49461e-237	0.439156	0.774	0.433	1.70083e-232	4	CCDC80
ITGB3BP	1.91e-234	0.358576	0.553	0.255	4.33455e-230	4	ITGB3BP
GMNN1	1.59762e-232	0.348974	0.547	0.253	3.62564e-228	4	GMNN
ID3	3.60082e-231	0.380431	0.978	0.844	8.1717e-227	4	ID3
PTN	1.38213e-229	0.384676	0.616	0.304	3.13662e-225	4	PTN
WDHD1	9.9975e-229	0.289137	0.344	0.122	2.26883e-224	4	WDHD1
DNMT11	1.88053e-228	0.366874	0.583	0.285	4.26767e-224	4	DNMT1
IER5L	2.83106e-224	0.328531	0.473	0.2	6.42481e-220	4	IER5L
WEE1	1.16982e-223	0.362371	0.579	0.281	2.6548e-219	4	WEE1
COL3A11	1.24703e-222	0.350592	0.659	0.324	2.83002e-218	4	COL3A1
SMC3	2.07397e-219	0.391226	0.844	0.566	4.70666e-215	4	SMC3
MDK2	1.49308e-218	0.33326	1	0.936	3.38841e-214	4	MDK
CHEK1	2.93626e-215	0.30714	0.41	0.166	6.66355e-211	4	CHEK1
CMC2	6.3762e-215	0.359761	0.605	0.313	1.44701e-210	4	CMC2
TXNRD11	1.25324e-214	0.392375	0.678	0.376	2.84409e-210	4	TXNRD1
PBX32	1.54872e-214	0.322425	0.785	0.438	3.51467e-210	4	PBX3
TNNT22	1.04859e-212	0.317253	0.926	0.541	2.37966e-208	4	TNNT2
CLSTN2	2.92365e-211	0.31044	0.375	0.143	6.63494e-207	4	CLSTN2
SYNE2	6.13427e-210	0.366648	0.534	0.254	1.39211e-205	4	SYNE2
ID22	1.14745e-207	0.347258	0.91	0.562	2.60402e-203	4	ID2
BUB1B	6.96264e-205	0.262904	0.353	0.133	1.5801e-200	4	BUB1B
CENPM	1.12332e-203	0.262962	0.347	0.13	2.54927e-199	4	CENPM
CENPJ	1.29247e-202	0.274794	0.372	0.146	2.93313e-198	4	CENPJ
EZH2	9.903e-202	0.294193	0.398	0.164	2.24739e-197	4	EZH2
RPA31	1.63017e-199	0.371591	0.785	0.494	3.6995e-195	4	RPA3
DDB2	5.80906e-198	0.253633	0.304	0.108	1.31831e-193	4	DDB2
LIG1	1.03668e-197	0.263324	0.342	0.13	2.35264e-193	4	LIG1
HOXB21	9.26382e-196	0.288978	0.464	0.202	2.10233e-191	4	HOXB2
KIF22	1.27046e-195	0.285762	0.429	0.185	2.88318e-191	4	KIF22
RFC4	1.16848e-194	0.295801	0.415	0.177	2.65175e-190	4	RFC4
AKAP122	2.93855e-194	0.337367	0.904	0.63	6.66875e-190	4	AKAP12
IDH21	1.03782e-193	0.353158	0.788	0.495	2.35522e-189	4	IDH2
TMPO	5.18356e-189	0.348605	0.728	0.434	1.17636e-184	4	TMPO
SKA2	2.73308e-184	0.321064	0.669	0.376	6.20244e-180	4	SKA2
BARD1	1.58417e-183	0.291858	0.406	0.176	3.59512e-179	4	BARD1
KIAA1524	1.05156e-181	0.258931	0.332	0.13	2.38642e-177	4	KIAA1524
AURKB	7.21073e-181	0.259756	0.388	0.162	1.6364e-176	4	AURKB
CCP110	1.38501e-178	0.254058	0.356	0.145	3.14314e-174	4	CCP110
FXYD61	4.18172e-176	0.297312	0.623	0.331	9.49e-172	4	FXYD6
CYB5A2	4.94324e-176	0.304078	0.723	0.417	1.12182e-171	4	CYB5A
TBX21	5.33261e-176	0.256892	0.363	0.147	1.21018e-171	4	TBX2
LAMA11	2.82343e-168	0.291759	0.676	0.38	6.4075e-164	4	LAMA1
MPHOSPH9	9.37449e-168	0.289436	0.469	0.228	2.12745e-163	4	MPHOSPH9
KIAA1324L1	2.0561e-167	0.294785	0.614	0.33	4.66612e-163	4	KIAA1324L
CTSV2	2.50695e-167	0.287797	0.789	0.48	5.68928e-163	4	CTSV
COL2A1	3.2074e-167	0.264608	0.321	0.126	7.27887e-163	4	COL2A1
PKIA3	2.73338e-164	0.267714	0.642	0.341	6.20312e-160	4	PKIA
TTN2	7.79006e-161	0.279696	0.993	0.629	1.76788e-156	4	TTN
HMGA21	6.38737e-159	0.269687	0.528	0.268	1.44955e-154	4	HMGA2
GGH	6.20701e-157	0.289275	0.547	0.289	1.40862e-152	4	GGH
RBBP7	9.37263e-157	0.322458	0.775	0.515	2.12702e-152	4	RBBP7
CREM2	9.60622e-157	0.265567	0.738	0.442	2.18003e-152	4	CREM
VRK11	6.10531e-155	0.256662	0.429	0.202	1.38554e-150	4	VRK1
KRT181	1.53566e-154	0.3292	0.969	0.804	3.48502e-150	4	KRT18
BIRC5	1.62061e-154	0.252166	0.503	0.25	3.6778e-150	4	BIRC5
CRABP22	9.44235e-152	0.279141	0.968	0.792	2.14285e-147	4	CRABP2
LAMC13	1.54833e-151	0.284384	0.818	0.526	3.51378e-147	4	LAMC1
RABL6	7.27493e-150	0.305603	0.811	0.554	1.65097e-145	4	RABL6
MAD2L11	1.68866e-149	0.263487	0.748	0.432	3.83224e-145	4	MAD2L1
H2AFZ1	3.02775e-149	0.260795	0.993	0.862	6.87116e-145	4	H2AFZ
CTD-2545M3.81	8.43645e-148	0.257406	0.586	0.315	1.91457e-143	4	CTD-2545M3.8
KRT81	1.83481e-147	0.281909	0.967	0.757	4.16391e-143	4	KRT8
SMCHD1	9.60762e-147	0.303978	0.657	0.398	2.18035e-142	4	SMCHD1
RHEB	4.13991e-146	0.30542	0.823	0.575	9.39512e-142	4	RHEB
TWIST12	1.22902e-142	0.294174	0.537	0.289	2.78914e-138	4	TWIST1
UACA1	8.61532e-141	0.279135	0.636	0.367	1.95516e-136	4	UACA
PHGDH	5.37834e-140	0.321963	0.7	0.443	1.22056e-135	4	PHGDH
MSH6	1.17268e-137	0.308869	0.616	0.368	2.66127e-133	4	MSH6
H1FX	4.38946e-137	0.289862	0.921	0.735	9.96144e-133	4	H1FX
UCHL1	6.94532e-137	0.28412	0.617	0.361	1.57617e-132	4	UCHL1
CEP78	7.08215e-136	0.2528	0.462	0.238	1.60722e-131	4	CEP78
SUGP2	2.8665e-135	0.2642	0.546	0.301	6.50523e-131	4	SUGP2
ISYNA1	2.33922e-130	0.264359	0.578	0.33	5.30862e-126	4	ISYNA1
PGP	3.67094e-128	0.270937	0.652	0.402	8.33082e-124	4	PGP
H2AFV	4.3644e-125	0.27427	0.871	0.659	9.90457e-121	4	H2AFV
WHSC1L1	3.25095e-122	0.26094	0.717	0.467	7.37771e-118	4	WHSC1L1
NKTR	7.78654e-122	0.259817	0.814	0.58	1.76708e-117	4	NKTR
HMGN21	2.39314e-121	0.262883	0.934	0.757	5.43099e-117	4	HMGN2
SLBP	3.30751e-121	0.255146	0.497	0.272	7.50607e-117	4	SLBP
MRPS6	1.10263e-120	0.254001	0.832	0.589	2.5023e-116	4	MRPS6
BAZ1B	7.35455e-112	0.258127	0.584	0.352	1.66904e-107	4	BAZ1B
MYH10	4.19164e-105	0.255076	0.844	0.64	9.51251e-101	4	MYH10
NAA38	1.49295e-90	0.267551	0.803	0.602	3.38811e-86	4	NAA38
DKK41	0	1.31412	0.924	0.206	0	5	DKK4
LHX11	0	1.26674	0.992	0.268	0	5	LHX1
CER11	0	1.20548	0.996	0.255	0	5	CER1
DKK11	0	1.17916	0.973	0.251	0	5	DKK1
FABP51	0	1.11089	0.993	0.503	0	5	FABP5
MIXL11	0	1.06104	0.994	0.261	0	5	MIXL1
EOMES1	0	1.05366	0.967	0.227	0	5	EOMES
FGF171	0	1.04694	0.967	0.232	0	5	FGF17
CYP26A11	0	1.02188	0.968	0.509	0	5	CYP26A1
UBE2C	0	0.998699	0.954	0.329	0	5	UBE2C
L1TD11	0	0.96217	0.973	0.405	0	5	L1TD1
IER31	0	0.940172	0.985	0.412	0	5	IER3
POU5F11	0	0.926705	0.958	0.24	0	5	POU5F1
CKS2	0	0.89368	0.965	0.439	0	5	CKS2
NTS1	0	0.876432	0.794	0.27	0	5	NTS
MESP11	0	0.867977	0.882	0.258	0	5	MESP1
TDGF11	0	0.860766	0.938	0.306	0	5	TDGF1
TUBB4B1	0	0.803579	0.992	0.621	0	5	TUBB4B
SP51	0	0.791413	0.809	0.18	0	5	SP5
GSC1	0	0.738749	0.8	0.18	0	5	GSC
CCNB1	0	0.735295	0.885	0.31	0	5	CCNB1
FREM11	0	0.73327	0.808	0.268	0	5	FREM1
LZTS11	0	0.733093	0.759	0.158	0	5	LZTS1
DLL31	0	0.709427	0.739	0.194	0	5	DLL3
ZIC21	0	0.700727	0.771	0.161	0	5	ZIC2
C1QBP1	0	0.69301	0.975	0.599	0	5	C1QBP
CENPF1	0	0.691004	0.97	0.423	0	5	CENPF
SFPQ1	0	0.681333	0.952	0.596	0	5	SFPQ
MARCKS1	0	0.655619	0.944	0.466	0	5	MARCKS
CNKSR31	0	0.643367	0.753	0.208	0	5	CNKSR3
TGIF11	0	0.639109	0.919	0.465	0	5	TGIF1
HMGB11	0	0.634915	1	0.889	0	5	HMGB1
HN1	0	0.633634	0.939	0.529	0	5	HN1
ENC11	0	0.63108	0.723	0.21	0	5	ENC1
TUBA1C1	0	0.628707	0.914	0.5	0	5	TUBA1C
RANBP11	0	0.626517	0.976	0.674	0	5	RANBP1
CDK11	0	0.624772	0.835	0.296	0	5	CDK1
CBR11	0	0.621098	0.767	0.274	0	5	CBR1
UBL31	0	0.619286	0.803	0.325	0	5	UBL3
UBE2S	0	0.610054	0.978	0.596	0	5	UBE2S
CD481	0	0.603697	0.355	0.067	0	5	CD48
SNRPD11	0	0.600722	0.946	0.556	0	5	SNRPD1
CKS1B2	0	0.599877	0.963	0.516	0	5	CKS1B
ARL4D1	0	0.599015	0.858	0.396	0	5	ARL4D
FAM159B1	0	0.598597	0.697	0.169	0	5	FAM159B
T1	0	0.59723	0.557	0.103	0	5	T
SRSF31	0	0.594926	0.968	0.631	0	5	SRSF3
PRMT11	0	0.579809	0.964	0.664	0	5	PRMT1
GJA11	0	0.5729	0.812	0.336	0	5	GJA1
OTX21	0	0.566369	0.68	0.207	0	5	OTX2
KPNA2	0	0.56436	0.922	0.433	0	5	KPNA2
APLNR1	0	0.56158	0.808	0.323	0	5	APLNR
PTMA1	0	0.554441	1	0.972	0	5	PTMA
SRSF21	0	0.553915	0.926	0.547	0	5	SRSF2
RPL121	0	0.553381	1	0.971	0	5	RPL12
HMGB31	0	0.548906	0.971	0.664	0	5	HMGB3
NME11	0	0.547915	0.792	0.343	0	5	NME1
PSAT11	0	0.545101	0.726	0.286	0	5	PSAT1
DDX211	0	0.543534	0.741	0.294	0	5	DDX21
EIF3K1	0	0.542687	0.993	0.839	0	5	EIF3K
MGST21	0	0.54174	0.786	0.338	0	5	MGST2
TCF41	0	0.539194	0.788	0.366	0	5	TCF4
PNP1	0	0.537186	0.707	0.256	0	5	PNP
CEP551	0	0.533311	0.595	0.183	0	5	CEP55
OLFM11	0	0.525089	0.567	0.131	0	5	OLFM1
CENPV1	0	0.524015	0.832	0.417	0	5	CENPV
POLB1	0	0.522881	0.602	0.19	0	5	POLB
MT-CYB1	0	0.522735	1	0.998	0	5	MT-CYB
NCL1	0	0.520284	0.994	0.866	0	5	NCL
FOXC11	0	0.519973	0.553	0.116	0	5	FOXC1
KCNV11	0	0.518708	0.473	0.08	0	5	KCNV1
TXN1	0	0.517904	0.994	0.835	0	5	TXN
RAN1	0	0.51539	0.998	0.9	0	5	RAN
MIR302B1	0	0.514535	0.637	0.178	0	5	MIR302B
MAD2L12	0	0.513614	0.874	0.424	0	5	MAD2L1
CCT51	0	0.510855	0.918	0.564	0	5	CCT5
PLSCR11	0	0.509373	0.563	0.153	0	5	PLSCR1
SERPINE21	0	0.509345	0.968	0.496	0	5	SERPINE2
GNPNAT11	0	0.508559	0.67	0.243	0	5	GNPNAT1
ROBO11	0	0.506191	0.647	0.229	0	5	ROBO1
AURKA	0	0.503515	0.664	0.221	0	5	AURKA
CAMKK21	0	0.500385	0.56	0.139	0	5	CAMKK2
HSPE11	0	0.498451	0.994	0.834	0	5	HSPE1
ROR21	0	0.496326	0.597	0.165	0	5	ROR2
RPS31	0	0.489602	1	0.995	0	5	RPS3
SLC39A81	0	0.489054	0.615	0.223	0	5	SLC39A8
RPS61	0	0.486837	1	0.988	0	5	RPS6
SRM1	0	0.484411	0.746	0.352	0	5	SRM
HNRNPAB1	0	0.482659	0.938	0.6	0	5	HNRNPAB
H2AFZ2	0	0.479896	0.998	0.862	0	5	H2AFZ
TBCA1	0	0.47612	0.989	0.85	0	5	TBCA
HSPA81	0	0.475609	0.978	0.78	0	5	HSPA8
RFPL2	0	0.471587	0.281	0.055	0	5	RFPL2
CNTNAP21	0	0.470944	0.664	0.279	0	5	CNTNAP2
ZIC31	0	0.469379	0.601	0.163	0	5	ZIC3
RPSA1	0	0.46677	0.994	0.866	0	5	RPSA
GCSH1	0	0.463985	0.887	0.545	0	5	GCSH
MID1IP11	0	0.460792	0.784	0.361	0	5	MID1IP1
KIAA01012	0	0.460736	0.844	0.403	0	5	KIAA0101
GAL1	0	0.459577	0.546	0.159	0	5	GAL
CBS1	0	0.457322	0.703	0.305	0	5	CBS
RAB3B1	0	0.454286	0.713	0.304	0	5	RAB3B
NIFK1	0	0.45376	0.698	0.294	0	5	NIFK
DLGAP5	0	0.452352	0.741	0.258	0	5	DLGAP5
LAPTM4A1	0	0.452269	0.977	0.81	0	5	LAPTM4A
TPX21	0	0.45046	0.847	0.319	0	5	TPX2
SNRPB1	0	0.448807	0.937	0.617	0	5	SNRPB
PRELID11	0	0.445534	0.896	0.573	0	5	PRELID1
DBF41	0	0.445515	0.675	0.299	0	5	DBF4
RPS121	0	0.440325	1	0.997	0	5	RPS12
RPS181	0	0.439744	1	0.998	0	5	RPS18
KIF231	0	0.436972	0.541	0.17	0	5	KIF23
VAMP81	0	0.433928	0.748	0.365	0	5	VAMP8
DNMT3B1	0	0.431009	0.581	0.218	0	5	DNMT3B
CALM11	0	0.428432	0.981	0.787	0	5	CALM1
KHDRBS31	0	0.428025	0.545	0.169	0	5	KHDRBS3
RABGGTB1	0	0.427117	0.667	0.307	0	5	RABGGTB
BUB3	0	0.425981	0.723	0.347	0	5	BUB3
GPATCH41	0	0.42376	0.437	0.094	0	5	GPATCH4
ENY21	0	0.422714	0.945	0.697	0	5	ENY2
CYBA1	0	0.422576	0.686	0.289	0	5	CYBA
HSPD11	0	0.421319	0.996	0.898	0	5	HSPD1
COCH1	0	0.421034	0.421	0.096	0	5	COCH
PLK1	0	0.4161	0.514	0.148	0	5	PLK1
EBNA1BP21	0	0.415126	0.601	0.229	0	5	EBNA1BP2
CENPA	0	0.414928	0.474	0.136	0	5	CENPA
BUB1	0	0.41078	0.53	0.184	0	5	BUB1
AP1M21	0	0.410168	0.459	0.108	0	5	AP1M2
TOMM401	0	0.406704	0.661	0.297	0	5	TOMM40
RPL111	0	0.405754	1	0.996	0	5	RPL11
CDC20	0	0.397533	0.573	0.183	0	5	CDC20
RPS51	0	0.395851	1	0.987	0	5	RPS5
RPS22	0	0.394384	1	0.999	0	5	RPS2
LYAR1	0	0.392147	0.493	0.154	0	5	LYAR
HSP90AA11	0	0.391743	0.999	0.942	0	5	HSP90AA1
CCNA2	0	0.390283	0.64	0.248	0	5	CCNA2
NPM11	0	0.388187	1	0.984	0	5	NPM1
SFRP21	0	0.385832	0.46	0.129	0	5	SFRP2
RP3-428L16.21	0	0.385161	0.371	0.081	0	5	RP3-428L16.2
SET1	0	0.383532	0.999	0.934	0	5	SET
RPS27A1	0	0.381203	1	0.998	0	5	RPS27A
SOCS11	0	0.379568	0.367	0.071	0	5	SOCS1
NPM31	0	0.379164	0.503	0.17	0	5	NPM3
AATF1	0	0.379053	0.528	0.2	0	5	AATF
IL17RD1	0	0.379049	0.439	0.119	0	5	IL17RD
RPL141	0	0.376914	1	0.99	0	5	RPL14
FAM83D	0	0.376152	0.402	0.103	0	5	FAM83D
C20orf271	0	0.374144	0.523	0.186	0	5	C20orf27
CENPE	0	0.373944	0.599	0.216	0	5	CENPE
COL13A11	0	0.372061	0.456	0.134	0	5	COL13A1
TUBB2	0	0.371036	1	0.93	0	5	TUBB
SPRY41	0	0.370613	0.524	0.195	0	5	SPRY4
ASPM1	0	0.370445	0.797	0.296	0	5	ASPM
NCAPG1	0	0.368185	0.545	0.203	0	5	NCAPG
GNB2L11	0	0.357324	1	0.99	0	5	GNB2L1
RP11-426L16.81	0	0.357283	0.437	0.12	0	5	RP11-426L16.8
RPS3A1	0	0.356494	1	0.998	0	5	RPS3A
RPL101	0	0.353576	1	0.998	0	5	RPL10
RRP91	0	0.353529	0.415	0.12	0	5	RRP9
MT-CO21	0	0.352444	1	1	0	5	MT-CO2
RPL18A1	0	0.350896	1	0.994	0	5	RPL18A
CRABP11	0	0.349233	0.369	0.086	0	5	CRABP1
EIF4A11	0	0.34902	0.997	0.944	0	5	EIF4A1
TOP2A1	0	0.348652	0.906	0.357	0	5	TOP2A
KAZN1	0	0.347187	0.469	0.162	0	5	KAZN
APOBEC3G	0	0.34489	0.412	0.133	0	5	APOBEC3G
LDHB1	0	0.343706	0.999	0.959	0	5	LDHB
RPL41	0	0.343613	0.999	0.962	0	5	RPL4
MKI671	0	0.340085	0.742	0.284	0	5	MKI67
RPL191	0	0.338216	1	0.993	0	5	RPL19
RPL51	0	0.338102	1	0.994	0	5	RPL5
PMAIP11	0	0.333966	0.444	0.143	0	5	PMAIP1
RPLP11	0	0.33318	1	0.999	0	5	RPLP1
PPIA1	0	0.333174	0.999	0.95	0	5	PPIA
RPL81	0	0.329492	1	0.996	0	5	RPL8
PIF1	0	0.327252	0.394	0.116	0	5	PIF1
RPL221	0	0.325914	1	0.973	0	5	RPL22
RPS211	0	0.325822	0.999	0.945	0	5	RPS21
MYC1	0	0.325305	0.374	0.091	0	5	MYC
RPS71	0	0.324228	1	0.996	0	5	RPS7
RPL31	0	0.323194	1	0.997	0	5	RPL3
RPS231	0	0.323017	1	0.997	0	5	RPS23
UTP201	0	0.320306	0.369	0.093	0	5	UTP20
ACTG11	0	0.316067	1	0.989	0	5	ACTG1
C19orf77	0	0.314906	0.31	0.064	0	5	C19orf77
MT-ND21	0	0.314451	0.999	0.985	0	5	MT-ND2
RPS4X1	0	0.312442	1	0.999	0	5	RPS4X
RPL261	0	0.308436	1	0.981	0	5	RPL26
RPL131	0	0.304786	1	0.998	0	5	RPL13
RPS131	0	0.302742	1	0.991	0	5	RPS13
RPS271	0	0.299215	1	0.973	0	5	RPS27
EEF21	0	0.298501	1	0.968	0	5	EEF2
RPL321	0	0.297482	1	0.996	0	5	RPL32
PMEPA11	0	0.295215	0.32	0.067	0	5	PMEPA1
TTC39B	0	0.294335	0.311	0.076	0	5	TTC39B
DUSP4	0	0.292435	0.285	0.062	0	5	DUSP4
RPS151	0	0.292428	1	0.994	0	5	RPS15
CD1D	0	0.291291	0.302	0.064	0	5	CD1D
RPL151	0	0.28848	1	0.998	0	5	RPL15
HS6ST11	0	0.287383	0.328	0.087	0	5	HS6ST1
RPLP01	0	0.284512	1	0.995	0	5	RPLP0
RPS15A1	0	0.280491	1	0.992	0	5	RPS15A
RPS91	0	0.278856	1	0.992	0	5	RPS9
RP11-445F12.11	0	0.278105	0.323	0.077	0	5	RP11-445F12.1
RPL71	0	0.278033	1	0.989	0	5	RPL7
AP000688.29	0	0.276686	0.278	0.05	0	5	AP000688.29
ETV4	0	0.27614	0.292	0.066	0	5	ETV4
PLCXD3	0	0.271492	0.263	0.05	0	5	PLCXD3
RPS161	0	0.271437	1	0.98	0	5	RPS16
MAMLD1	0	0.264316	0.254	0.046	0	5	MAMLD1
NODAL1	0	0.263448	0.261	0.056	0	5	NODAL
RP11-838N2.4	0	0.261409	0.279	0.057	0	5	RP11-838N2.4
RPS81	0	0.258676	1	0.997	0	5	RPS8
RPL13A1	0	0.258346	1	0.989	0	5	RPL13A
RPL181	0	0.25177	1	0.996	0	5	RPL18
PKM1	3.47368e-307	0.332015	0.998	0.941	7.88316e-303	5	PKM
RBM31	5.11177e-307	0.436964	0.82	0.462	1.16006e-302	5	RBM3
YBX11	2.29933e-306	0.292956	0.999	0.969	5.21809e-302	5	YBX1
AURKB1	1.35364e-302	0.336965	0.452	0.158	3.07195e-298	5	AURKB
VRTN	1.55613e-300	0.267193	0.335	0.093	3.53149e-296	5	VRTN
DEPDC1	1.87611e-297	0.324309	0.459	0.161	4.25764e-293	5	DEPDC1
PARK71	2.63872e-293	0.376293	0.981	0.819	5.98831e-289	5	PARK7
STIL	1.69958e-292	0.312655	0.372	0.119	3.85703e-288	5	STIL
SSBP11	1.78965e-292	0.422244	0.906	0.628	4.06143e-288	5	SSBP1
MAGOH1	7.78112e-291	0.394637	0.706	0.342	1.76585e-286	5	MAGOH
GNAI11	2.07852e-290	0.370754	0.558	0.229	4.71699e-286	5	GNAI1
CMAS1	3.26627e-290	0.47776	0.752	0.413	7.41248e-286	5	CMAS
DCAF131	3.54906e-290	0.388023	0.675	0.315	8.05423e-286	5	DCAF13
MFAP41	6.15629e-290	0.251903	0.288	0.074	1.39711e-285	5	MFAP4
RBM8A1	1.46998e-289	0.411732	0.907	0.622	3.33597e-285	5	RBM8A
CCND11	2.31432e-288	0.292823	0.381	0.119	5.25211e-284	5	CCND1
SGOL2	1.04606e-287	0.308657	0.536	0.206	2.37394e-283	5	SGOL2
HMMR	3.27165e-287	0.315748	0.566	0.223	7.42467e-283	5	HMMR
PLXNA21	1.77793e-284	0.313603	0.468	0.167	4.03483e-280	5	PLXNA2
UBE2N1	2.0179e-284	0.414423	0.815	0.464	4.57941e-280	5	UBE2N
NIP71	3.71656e-284	0.320444	0.451	0.161	8.43437e-280	5	NIP7
ODC11	1.07825e-278	0.503043	0.874	0.616	2.44699e-274	5	ODC1
PA2G41	1.4402e-277	0.427249	0.852	0.538	3.2684e-273	5	PA2G4
APRT1	1.05854e-276	0.415615	0.848	0.521	2.40225e-272	5	APRT
YWHAB1	4.28125e-274	0.401352	0.947	0.703	9.71586e-270	5	YWHAB
MDN11	1.62142e-272	0.363179	0.568	0.243	3.67965e-268	5	MDN1
LRP101	3.13367e-271	0.368645	0.545	0.229	7.11155e-267	5	LRP10
CCT81	1.59856e-269	0.358708	0.977	0.813	3.62778e-265	5	CCT8
LSM61	5.47119e-269	0.391292	0.727	0.379	1.24163e-264	5	LSM6
PPP1R14B1	5.51839e-267	0.390607	0.898	0.598	1.25234e-262	5	PPP1R14B
CCT31	3.1479e-266	0.377351	0.96	0.744	7.14384e-262	5	CCT3
DKC11	3.32279e-266	0.367798	0.59	0.263	7.54073e-262	5	DKC1
HSP90AB11	8.75838e-266	0.258541	1	0.986	1.98763e-261	5	HSP90AB1
FKBP41	9.10411e-266	0.390653	0.698	0.352	2.06609e-261	5	FKBP4
MRTO41	8.07261e-265	0.313342	0.463	0.173	1.832e-260	5	MRTO4
NUSAP11	9.32996e-264	0.27937	0.648	0.275	2.11734e-259	5	NUSAP1
TTK	7.52562e-263	0.318444	0.414	0.15	1.70786e-258	5	TTK
SNRPG1	1.42802e-262	0.390848	0.913	0.645	3.24075e-258	5	SNRPG
NOP561	2.29943e-261	0.361159	0.688	0.336	5.21833e-257	5	NOP56
TIMM131	8.8901e-261	0.398974	0.868	0.564	2.01752e-256	5	TIMM13
SRSF91	1.63274e-260	0.358693	0.967	0.776	3.70533e-256	5	SRSF9
CDCA2	2.5134e-259	0.304862	0.415	0.149	5.7039e-255	5	CDCA2
ARHGAP11A	1.77062e-258	0.303925	0.439	0.163	4.01824e-254	5	ARHGAP11A
EEF1B21	3.38097e-256	0.276919	0.998	0.953	7.67278e-252	5	EEF1B2
SLC25A131	1.50337e-255	0.332947	0.559	0.239	3.41174e-251	5	SLC25A13
ACTL6A1	4.21094e-255	0.332791	0.486	0.196	9.55631e-251	5	ACTL6A
CCNB2	1.10837e-253	0.312905	0.644	0.291	2.51532e-249	5	CCNB2
ARL6IP1	1.47886e-251	0.319317	0.82	0.448	3.35612e-247	5	ARL6IP1
ZNF5111	2.95303e-250	0.334751	0.552	0.238	6.70162e-246	5	ZNF511
MSX11	1.17612e-248	0.297292	0.398	0.142	2.66908e-244	5	MSX1
LTV11	2.13535e-247	0.284686	0.387	0.135	4.84597e-243	5	LTV1
DUT2	5.1809e-247	0.323621	0.829	0.457	1.17575e-242	5	DUT
TMSB15A1	1.84347e-246	0.347935	0.678	0.328	4.18357e-242	5	TMSB15A
HNRNPM1	2.81942e-246	0.379043	0.834	0.509	6.3984e-242	5	HNRNPM
H2AFY21	3.10072e-246	0.384042	0.755	0.418	7.03678e-242	5	H2AFY2
TAOK31	5.3683e-244	0.30972	0.472	0.186	1.21828e-239	5	TAOK3
DMKN1	6.00757e-244	0.35566	0.683	0.337	1.36336e-239	5	DMKN
SNRPE1	7.341e-244	0.358595	0.955	0.724	1.66597e-239	5	SNRPE
PSRC1	1.6514e-243	0.278202	0.319	0.103	3.74769e-239	5	PSRC1
DCTPP11	1.78414e-243	0.322139	0.528	0.222	4.04892e-239	5	DCTPP1
PNO11	1.82177e-243	0.271074	0.36	0.121	4.13432e-239	5	PNO1
RPS101	1.19374e-237	0.351313	0.944	0.709	2.70908e-233	5	RPS10
DEPDC1B	2.69787e-236	0.265433	0.329	0.109	6.12255e-232	5	DEPDC1B
LSM71	3.36731e-235	0.365855	0.87	0.566	7.64177e-231	5	LSM7
TUBA1B2	2.60019e-233	0.32025	0.998	0.873	5.90086e-229	5	TUBA1B
TIMM101	4.3854e-232	0.313965	0.496	0.21	9.95222e-228	5	TIMM10
ADSL1	6.91708e-232	0.34789	0.587	0.277	1.56976e-227	5	ADSL
VRK12	3.22696e-231	0.318966	0.476	0.199	7.32326e-227	5	VRK1
RPF21	1.05606e-230	0.275464	0.367	0.129	2.39663e-226	5	RPF2
EEF1E11	1.0818e-230	0.353697	0.623	0.305	2.45503e-226	5	EEF1E1
TACC3	3.68513e-230	0.282005	0.404	0.152	8.36303e-226	5	TACC3
BCL2L121	6.35333e-230	0.34242	0.665	0.336	1.44182e-225	5	BCL2L12
PARPBP	8.69292e-230	0.277898	0.372	0.135	1.97277e-225	5	PARPBP
G2E3	2.50232e-229	0.322707	0.517	0.225	5.67876e-225	5	G2E3
DDX39A	6.42461e-226	0.271896	0.362	0.13	1.458e-221	5	DDX39A
CYCS2	1.32518e-223	0.341277	0.943	0.698	3.00736e-219	5	CYCS
HSPH1	1.98446e-222	0.315293	0.501	0.217	4.50354e-218	5	HSPH1
MARCKSL11	3.24146e-222	0.325771	0.972	0.783	7.35617e-218	5	MARCKSL1
CDCA3	5.42646e-222	0.270592	0.366	0.133	1.23148e-217	5	CDCA3
CCT21	1.12772e-221	0.353344	0.915	0.671	2.55925e-217	5	CCT2
RAC31	1.89222e-219	0.318397	0.583	0.273	4.29421e-215	5	RAC3
SNRPD31	2.11083e-219	0.347366	0.916	0.662	4.79031e-215	5	SNRPD3
NUDC1	3.51467e-219	0.364145	0.792	0.478	7.97618e-215	5	NUDC
ATP5H1	5.62563e-219	0.341219	0.942	0.707	1.27668e-214	5	ATP5H
EIF5A1	1.34255e-218	0.35539	0.805	0.489	3.04679e-214	5	EIF5A
GAR11	3.44235e-218	0.272276	0.381	0.141	7.81207e-214	5	GAR1
HSPA1A	4.42228e-216	0.327761	0.505	0.224	1.00359e-211	5	HSPA1A
ZWINT2	4.87358e-216	0.300229	0.524	0.232	1.10601e-211	5	ZWINT
PAICS1	1.94165e-214	0.345651	0.863	0.568	4.40638e-210	5	PAICS
NASP2	8.13405e-214	0.331035	0.953	0.712	1.84594e-209	5	NASP
SIVA11	9.75465e-214	0.344764	0.782	0.463	2.21372e-209	5	SIVA1
HMGA11	9.50653e-211	0.274388	0.991	0.901	2.15741e-206	5	HMGA1
MYL12A1	2.28082e-210	0.324348	0.956	0.771	5.1761e-206	5	MYL12A
SEC11A1	3.83428e-210	0.315757	0.962	0.782	8.70151e-206	5	SEC11A
GNL31	2.85525e-209	0.318964	0.571	0.271	6.4797e-205	5	GNL3
SNRPF1	4.31756e-209	0.335286	0.912	0.658	9.79828e-205	5	SNRPF
G3BP11	9.3331e-209	0.366107	0.798	0.495	2.11805e-204	5	G3BP1
POLR3K1	1.72463e-208	0.309542	0.548	0.255	3.91387e-204	5	POLR3K
MIS18A1	2.2598e-208	0.304276	0.525	0.24	5.1284e-204	5	MIS18A
SLIRP1	6.9248e-208	0.340581	0.844	0.544	1.57151e-203	5	SLIRP
TUBB2B1	5.0241e-206	0.360835	0.852	0.566	1.14017e-201	5	TUBB2B
LMNB11	1.49212e-202	0.33544	0.652	0.341	3.38622e-198	5	LMNB1
NETO21	9.45817e-202	0.280111	0.403	0.16	2.14644e-197	5	NETO2
GLTSCR21	5.2184e-201	0.324973	0.782	0.463	1.18426e-196	5	GLTSCR2
LAPTM4B1	1.558e-200	0.258298	0.998	0.943	3.53572e-196	5	LAPTM4B
SRSF71	2.98448e-200	0.329944	0.914	0.669	6.77298e-196	5	SRSF7
MAP3K4	2.44174e-198	0.28151	0.414	0.169	5.54129e-194	5	MAP3K4
DNAJA1	2.66821e-198	0.345548	0.789	0.483	6.05524e-194	5	DNAJA1
KIF111	3.09569e-198	0.272206	0.45	0.191	7.02537e-194	5	KIF11
LEPREL12	4.50432e-198	0.308684	0.514	0.236	1.02221e-193	5	LEPREL1
TMEM2431	4.81375e-198	0.278693	0.457	0.196	1.09243e-193	5	TMEM243
HPRT11	7.84973e-198	0.298445	0.586	0.287	1.78142e-193	5	HPRT1
NHP21	1.00766e-196	0.341806	0.769	0.461	2.28677e-192	5	NHP2
WDR431	1.69949e-196	0.271495	0.441	0.186	3.85682e-192	5	WDR43
RSL1D11	3.61952e-196	0.316742	0.754	0.438	8.21413e-192	5	RSL1D1
IRX3	5.19476e-196	0.292854	0.708	0.373	1.1789e-191	5	IRX3
PABPC11	2.41385e-195	0.268358	0.991	0.879	5.47799e-191	5	PABPC1
FNBP1L1	4.75216e-194	0.299732	0.531	0.248	1.07846e-189	5	FNBP1L
NUDT11	1.77831e-193	0.294906	0.576	0.282	4.0357e-189	5	NUDT1
ITPA	6.88654e-193	0.252897	0.371	0.144	1.56283e-188	5	ITPA
MYO10	2.14691e-192	0.266363	0.42	0.173	4.87221e-188	5	MYO10
UNC501	3.76656e-192	0.309834	0.548	0.264	8.54782e-188	5	UNC50
SPG201	4.59399e-191	0.306778	0.618	0.316	1.04256e-186	5	SPG20
HNRNPF1	2.93155e-186	0.328003	0.868	0.61	6.65287e-182	5	HNRNPF
NXN1	2.24536e-185	0.298199	0.617	0.322	5.09561e-181	5	NXN
NUDT15	5.92219e-185	0.256414	0.395	0.163	1.34398e-180	5	NUDT15
TMA71	6.54742e-185	0.276322	0.968	0.838	1.48587e-180	5	TMA7
SPDL1	1.01041e-183	0.254965	0.371	0.15	2.29303e-179	5	SPDL1
RUVBL1	2.58618e-183	0.300968	0.566	0.283	5.86908e-179	5	RUVBL1
PDCL31	2.40696e-182	0.256731	0.44	0.19	5.46236e-178	5	PDCL3
RSL24D11	3.68849e-180	0.313019	0.827	0.532	8.37067e-176	5	RSL24D1
CKB1	9.01839e-180	0.294186	0.729	0.417	2.04663e-175	5	CKB
ERH1	2.65387e-179	0.305311	0.948	0.758	6.02269e-175	5	ERH
MRPL221	3.35047e-179	0.326046	0.638	0.353	7.60355e-175	5	MRPL22
RPSAP581	9.08019e-179	0.260331	0.487	0.222	2.06066e-174	5	RPSAP58
SNRNP401	2.73368e-178	0.279144	0.517	0.247	6.20382e-174	5	SNRNP40
KIAA00201	8.54468e-177	0.284137	0.459	0.209	1.93913e-172	5	KIAA0020
HMGN22	3.77017e-176	0.283163	0.964	0.756	8.55601e-172	5	HMGN2
EIF1AX1	1.3928e-175	0.313463	0.868	0.608	3.16082e-171	5	EIF1AX
PPA11	3.40573e-175	0.319568	0.715	0.421	7.72896e-171	5	PPA1
ERICH1	1.22399e-174	0.274096	0.444	0.199	2.77772e-170	5	ERICH1
CLTA1	7.43101e-174	0.293646	0.933	0.745	1.68639e-169	5	CLTA
STRA131	2.01469e-172	0.291132	0.628	0.334	4.57214e-168	5	STRA13
CENPN	1.22957e-171	0.262112	0.468	0.217	2.7904e-167	5	CENPN
FBL1	3.75548e-171	0.303305	0.75	0.456	8.5227e-167	5	FBL
GSTO11	1.45843e-170	0.271097	0.971	0.801	3.30975e-166	5	GSTO1
BRIX11	1.91389e-170	0.262141	0.488	0.23	4.34338e-166	5	BRIX1
RRP1B1	2.7278e-169	0.269928	0.476	0.223	6.19047e-165	5	RRP1B
IMP31	7.86956e-168	0.256962	0.467	0.215	1.78592e-163	5	IMP3
IMPDH21	1.06724e-167	0.297523	0.764	0.472	2.422e-163	5	IMPDH2
PRDX31	1.50868e-167	0.305059	0.893	0.658	3.4238e-163	5	PRDX3
VDAC21	1.05402e-166	0.266372	0.972	0.837	2.39199e-162	5	VDAC2
SNRPB21	1.86334e-166	0.307751	0.799	0.52	4.22867e-162	5	SNRPB2
MZT1	2.72932e-165	0.277023	0.728	0.42	6.19392e-161	5	MZT1
PSMG11	4.1335e-164	0.25792	0.48	0.226	9.38056e-160	5	PSMG1
TFAM	1.70385e-163	0.278209	0.574	0.298	3.86672e-159	5	TFAM
CCNB1IP11	5.00582e-163	0.3023	0.814	0.542	1.13602e-158	5	CCNB1IP1
XRN21	5.65806e-163	0.301834	0.794	0.516	1.28404e-158	5	XRN2
MRPS231	6.3519e-163	0.273152	0.567	0.292	1.4415e-158	5	MRPS23
HSPB112	1.27563e-161	0.286638	0.674	0.388	2.89491e-157	5	HSPB11
CENPH2	1.29686e-161	0.261344	0.577	0.295	2.94309e-157	5	CENPH
UBE2L31	2.44402e-161	0.307479	0.842	0.586	5.54646e-157	5	UBE2L3
LSM31	5.43185e-161	0.308915	0.838	0.572	1.2327e-156	5	LSM3
AURKAIP11	9.37075e-161	0.292738	0.902	0.663	2.1266e-156	5	AURKAIP1
FZD7	1.52052e-159	0.276821	0.774	0.466	3.45068e-155	5	FZD7
PUF601	2.29065e-159	0.275301	0.538	0.275	5.19841e-155	5	PUF60
BCCIP1	1.63474e-158	0.273437	0.55	0.283	3.70987e-154	5	BCCIP
GTF2F2	3.98261e-158	0.274955	0.48	0.235	9.03813e-154	5	GTF2F2
UTP181	2.61788e-157	0.256606	0.465	0.222	5.94102e-153	5	UTP18
PPM1G1	6.10345e-157	0.300543	0.826	0.568	1.38512e-152	5	PPM1G
CCT6A1	2.62421e-155	0.289841	0.907	0.683	5.95537e-151	5	CCT6A
STOML21	1.91464e-154	0.297841	0.795	0.523	4.34508e-150	5	STOML2
RBM171	5.18106e-153	0.290892	0.785	0.51	1.17579e-148	5	RBM17
TRMT10C	1.16194e-152	0.261189	0.55	0.285	2.6369e-148	5	TRMT10C
EIF4G11	1.99452e-151	0.288942	0.657	0.383	4.52637e-147	5	EIF4G1
TCP11	5.9282e-151	0.285964	0.784	0.512	1.34535e-146	5	TCP1
DDX461	1.31685e-150	0.294938	0.781	0.513	2.98847e-146	5	DDX46
YBX31	7.70305e-149	0.287054	0.846	0.585	1.74813e-144	5	YBX3
ARPC31	1.0284e-147	0.254033	0.965	0.824	2.33386e-143	5	ARPC3
U2AF11	1.66611e-147	0.296395	0.834	0.582	3.78107e-143	5	U2AF1
PRKDC1	7.64866e-146	0.279873	0.918	0.687	1.73579e-141	5	PRKDC
POLR2F1	3.41426e-145	0.268532	0.702	0.425	7.74832e-141	5	POLR2F
ADRM11	1.09866e-143	0.269192	0.564	0.305	2.4933e-139	5	ADRM1
IPO71	1.00256e-142	0.267623	0.599	0.336	2.27522e-138	5	IPO7
MRPS151	3.08458e-141	0.287116	0.754	0.485	7.00014e-137	5	MRPS15
ABCF11	1.69864e-140	0.25786	0.532	0.283	3.85489e-136	5	ABCF1
MRPL111	3.85491e-140	0.272885	0.689	0.416	8.74834e-136	5	MRPL11
MRPL50	7.28553e-140	0.253657	0.554	0.297	1.65338e-135	5	MRPL50
COPRS1	9.34154e-140	0.255181	0.548	0.293	2.11997e-135	5	COPRS
IDH11	1.01551e-139	0.281428	0.808	0.536	2.3046e-135	5	IDH1
POLR2H1	4.58155e-139	0.257721	0.655	0.38	1.03974e-134	5	POLR2H
CSE1L1	8.04988e-139	0.256734	0.535	0.286	1.82684e-134	5	CSE1L
EIF3M1	1.63174e-138	0.270275	0.866	0.63	3.70307e-134	5	EIF3M
FSCN1	4.65373e-138	0.264476	0.908	0.686	1.05612e-133	5	FSCN1
ALYREF1	8.84813e-138	0.258476	0.572	0.316	2.008e-133	5	ALYREF
TMSB15B	2.58003e-137	0.275549	0.724	0.458	5.85512e-133	5	TMSB15B
MRPL12	2.52252e-136	0.260474	0.623	0.359	5.7246e-132	5	MRPL12
DDT1	2.70596e-136	0.265671	0.834	0.582	6.1409e-132	5	DDT
SUPT16H1	2.78046e-136	0.277453	0.777	0.508	6.30998e-132	5	SUPT16H
EIF3B1	1.96292e-135	0.261518	0.648	0.381	4.45466e-131	5	EIF3B
PHB21	3.35271e-134	0.258685	0.853	0.608	7.60864e-130	5	PHB2
LARP71	5.16081e-134	0.269154	0.685	0.417	1.17119e-129	5	LARP7
RPL22L1	5.71169e-134	0.277019	0.661	0.399	1.29621e-129	5	RPL22L1
PSMA41	1.21953e-133	0.26508	0.9	0.682	2.76759e-129	5	PSMA4
MYL12B1	1.41374e-133	0.269009	0.906	0.701	3.20834e-129	5	MYL12B
MRPS341	4.11933e-130	0.270751	0.727	0.469	9.3484e-126	5	MRPS34
NOL7	7.22294e-130	0.262229	0.734	0.477	1.63917e-125	5	NOL7
MRPL3	1.32226e-128	0.26251	0.663	0.405	3.00074e-124	5	MRPL3
MRPL201	4.00713e-124	0.264948	0.806	0.56	9.09378e-120	5	MRPL20
PSMA31	2.17876e-119	0.250161	0.864	0.639	4.94447e-115	5	PSMA3
CNBP1	1.08483e-117	0.250739	0.846	0.621	2.46191e-113	5	CNBP
NAA101	3.71112e-112	0.253945	0.731	0.487	8.42202e-108	5	NAA10
SMARCC11	6.60462e-112	0.254072	0.781	0.538	1.49885e-107	5	SMARCC1
FABP52	0	1.29376	0.986	0.505	0	6	FABP5
DKK12	0	1.19956	0.941	0.255	0	6	DKK1
CER12	0	1.13375	0.997	0.257	0	6	CER1
NTS2	0	1.12645	0.752	0.274	0	6	NTS
MIXL12	0	1.0939	0.972	0.264	0	6	MIXL1
MIR302B2	0	0.988661	0.667	0.177	0	6	MIR302B
POU5F12	0	0.973582	0.896	0.246	0	6	POU5F1
L1TD12	0	0.926884	0.912	0.41	0	6	L1TD1
LHX12	0	0.91105	0.951	0.272	0	6	LHX1
IER32	0	0.892955	0.92	0.417	0	6	IER3
FGF172	0	0.891418	0.881	0.24	0	6	FGF17
EOMES2	0	0.850789	0.844	0.237	0	6	EOMES
FREM12	0	0.83271	0.719	0.276	0	6	FREM1
C1QBP2	0	0.825243	0.927	0.603	0	6	C1QBP
MESP12	0	0.800519	0.751	0.268	0	6	MESP1
TDGF12	0	0.753511	0.783	0.318	0	6	TDGF1
SP52	0	0.743097	0.612	0.195	0	6	SP5
CYP26A12	0	0.728455	0.887	0.516	0	6	CYP26A1
GSC2	0	0.716648	0.639	0.192	0	6	GSC
ODC12	0	0.70989	0.843	0.618	0	6	ODC1
MARCKS2	0	0.698404	0.851	0.473	0	6	MARCKS
ARL4D2	0	0.698118	0.728	0.405	0	6	ARL4D
FAM159B2	0	0.694032	0.555	0.18	0	6	FAM159B
SERPINE22	0	0.691944	0.93	0.5	0	6	SERPINE2
MID1IP12	0	0.686833	0.685	0.369	0	6	MID1IP1
RANBP12	0	0.68642	0.946	0.677	0	6	RANBP1
MGST22	0	0.686109	0.688	0.345	0	6	MGST2
CBR12	0	0.683646	0.632	0.285	0	6	CBR1
HSPE12	0	0.672467	0.98	0.836	0	6	HSPE1
GAL2	0	0.655417	0.482	0.164	0	6	GAL
CNKSR32	0	0.648822	0.583	0.221	0	6	CNKSR3
NME12	0	0.648358	0.672	0.352	0	6	NME1
DLL32	0	0.648305	0.557	0.207	0	6	DLL3
DDX212	0	0.6458	0.621	0.304	0	6	DDX21
SNRPD12	0	0.643661	0.852	0.564	0	6	SNRPD1
PTMA2	0	0.64141	1	0.972	0	6	PTMA
HMGB12	0	0.632034	0.997	0.889	0	6	HMGB1
NCL2	0	0.623831	0.976	0.868	0	6	NCL
H2AFZ3	0	0.620162	0.993	0.863	0	6	H2AFZ
GJA12	0	0.617361	0.662	0.348	0	6	GJA1
EIF3K2	0	0.616829	0.978	0.841	0	6	EIF3K
ENC12	0	0.613758	0.548	0.223	0	6	ENC1
DUT3	0	0.613325	0.756	0.463	0	6	DUT
HMGB32	0	0.610974	0.904	0.669	0	6	HMGB3
RAN2	0	0.60374	0.995	0.9	0	6	RAN
RPL122	0	0.594512	0.999	0.971	0	6	RPL12
TXN2	0	0.590718	0.974	0.837	0	6	TXN
SLIRP2	0	0.580875	0.783	0.549	0	6	SLIRP
CCT52	0	0.578814	0.813	0.572	0	6	CCT5
SFRP22	0	0.578511	0.409	0.133	0	6	SFRP2
T2	0	0.570185	0.399	0.115	0	6	T
ZIC32	0	0.56975	0.477	0.173	0	6	ZIC3
SRSF22	0	0.562609	0.8	0.556	0	6	SRSF2
PRMT12	0	0.561764	0.879	0.671	0	6	PRMT1
CALM12	0	0.548423	0.952	0.79	0	6	CALM1
[truncated: 3,692 more rows]
