# Supplementary material for: Retinoic acid signaling modulation guides in vitro specification of human heart field-specific progenitor pools
Source: Nat Commun. 2023 Apr 3;14:1722. doi: 10.1038/s41467-023-36764-x (PMC10070453; doi:10.1038/s41467-023-36764-x)
Supplement: Supplementary file 6 — Supplementary Data 3 [file 41467_2023_36764_MOESM6_ESM.xlsx]

## Sheet: Description
	DESCRIPTION
	Sheet 1 shows differentially expressed genes (75% significance cut-off) of cluster Me5 coming from publicly available datasets of Tyser et al. (2021) that are classified as genes coding for cell surface proteins using Toppgene websire (toppgene.cchmc.org). Related to Figure 4.
	Sheet 2 shows overlapping differentially expressed genes classified as genes coding for cell surface protein between Me5 (75% significane; Tyser et al., 2021) and differentially expressed genes of clusters 14 and 18 of single cells captured at d1.5, and sorted cells at d4.5; merged samples of differentiations with 0.5 µM RA for 4d (RA+) and without RA (RA-). Related to figure 4.

## Sheet: 1
RAET1E
FGFR3
ALCAM
HSPA5
VCAM1
PMP22
ANXA2
VASN
WNT2
WNT6
MXRA8
ITGA8
SLC1A3
UNC5C
CORIN
IL6ST
IL11RA
DLK1
VSIR
NRP1
ADAMTS9
SULF1
ACKR3
CFC1
ADAMTS15
CA4
CD248
HCN1
CAPN2
NTSR1
ECE1
TEK
S1PR1
LGALS1
CD44
EMP2
LY75

## Sheet: 2
TNC
AHNAK
ITGA8
