# Supplementary material for: Retinoic acid signaling modulation guides in vitro specification of human heart field-specific progenitor pools
Source: Nat Commun. 2023 Apr 3;14:1722. doi: 10.1038/s41467-023-36764-x (PMC10070453; doi:10.1038/s41467-023-36764-x)
Supplement: Supplementary file 7 — Supplementary Data 4 [file 41467_2023_36764_MOESM7_ESM.xlsx]

## Sheet: Description
	DESCRIPTION
	Summary of quantification of d14 eGFP+/ZO1+ EpiCs and eGFP+/cTnT+ CMs clusters that differentiated from sorted at d4.5 eGFP+/ITGA8+ and eGFP+/ITGA8- cells

## Sheet: 1
	descendants of eGFP+ITGA8-							descendants of eGFP+ITGA8+
	differentiation	number of cTnT+ CMs clusters	number of ZO1+ EpiCs clusters	number of unclassified non-myocytic cells clusters	number of mixed CMs & EpiCs clusters	total number of clusters		differentiation	number of cTnT+ CMs	number of ZO1+ EpiCs	number of unclassified non-myocytic cells	number of mixed CMs & EpiCs clusters	total number of clusters
	n1	18	9	5	7	39		n1	14	20	3	8	45
	n2-A	7	3	0	1	11		n2-A	0	3	0	1	4
	n2-B	41	30	2	1	74		n2-B	12	30	1	1	44
	n3	8	6	1	0	15		n3	1	3	0	0	4
	total number of clusters	74	48	8	9	130		total number of clusters	27	56	4	10	87
	%	53.2374	34.5324	5.7554	6.47482	1		%	27.8351	57.732	4.12371	10.3093	1
