# Supplementary material for: Retinoic acid signaling modulation guides in vitro specification of human heart field-specific progenitor pools
Source: Nat Commun. 2023 Apr 3;14:1722. doi: 10.1038/s41467-023-36764-x (PMC10070453; doi:10.1038/s41467-023-36764-x)
Supplement: Supplementary file 8 — Supplementary Data 5 [file 41467_2023_36764_MOESM8_ESM.xlsx]

## Sheet: Description
	DESCRIPTION
	Sheet 1 shows differentially expressed genes of single cells captured at d30; merged samples of differentiations with 0.5 µM RA for 4d (RA+) and without RA (RA-). Related to Figure 5. UMAP plot shown in 5b.

## Sheet: 1
	p_val	avg_log2FC	pct.1	pct.2	p_val_adj	cluster	gene
MYL3	0	0.740066	0.978	0.825	0	0	MYL3
FITM1	0	0.604268	0.948	0.791	0	0	FITM1
TECRL	0	0.582886	0.899	0.741	0	0	TECRL
TNNC1	0	0.534328	1	0.944	0	0	TNNC1
MTRNR2L12	0	0.485361	0.987	0.971	0	0	MTRNR2L12
TNNT2	0	0.475081	1	0.955	0	0	TNNT2
MYL4	0	0.422544	1	0.963	0	0	MYL4
MYL7	0	0.420223	1	0.973	0	0	MYL7
TNNI1	0	0.394749	1	0.96	0	0	TNNI1
RPL13A	0	0.301813	0.998	0.997	0	0	RPL13A
COL1A2	0	-0.95905	0.135	0.42	0	0	COL1A2
ACTB	1.18269e-299	-1.83121	0.597	0.821	2.64344e-295	0	ACTB
TMSB4X	2.7111e-293	-3.54858	0.166	0.43	6.05957e-289	0	TMSB4X
VMP1	3.83454e-280	-0.622739	0.264	0.559	8.57058e-276	0	VMP1
COX7B	6.41016e-280	0.349646	0.994	0.986	1.43274e-275	0	COX7B
S100A10	2.92418e-277	-0.845344	0.057	0.282	6.53583e-273	0	S100A10
SOX4	3.56634e-277	-0.679734	0.373	0.661	7.97113e-273	0	SOX4
MB	9.98072e-273	0.513122	0.892	0.749	2.23079e-268	0	MB
SMPX	2.24705e-261	0.394206	0.992	0.902	5.02239e-257	0	SMPX
COX4I1	1.05131e-258	0.339862	0.991	0.987	2.34979e-254	0	COX4I1
UQCRB	1.2185e-248	0.316447	0.991	0.985	2.72347e-244	0	UQCRB
ACTG1	4.61981e-240	-1.74671	0.499	0.742	1.03257e-235	0	ACTG1
VIM	7.28715e-232	-1.89146	0.445	0.684	1.62875e-227	0	VIM
NEAT1	2.87976e-230	-0.846126	0.789	0.909	6.43656e-226	0	NEAT1
IER2	4.57016e-220	-0.512003	0.247	0.509	1.02148e-215	0	IER2
TCAP	2.53805e-210	0.47882	0.795	0.681	5.67279e-206	0	TCAP
FN1	2.33549e-205	-1.10752	0.076	0.268	5.22006e-201	0	FN1
MGP	4.27391e-204	-1.2219	0.135	0.348	9.55261e-200	0	MGP
MARCKSL1	2.69191e-195	-0.541572	0.279	0.534	6.01669e-191	0	MARCKSL1
PLS3	2.14108e-194	-0.395102	0.238	0.49	4.78552e-190	0	PLS3
COL3A1	8.01324e-192	-1.53155	0.103	0.288	1.79104e-187	0	COL3A1
BTG2	8.40509e-192	-0.522072	0.317	0.563	1.87862e-187	0	BTG2
NDUFS6	9.26962e-190	0.297746	0.984	0.977	2.07185e-185	0	NDUFS6
HSPB3	9.18324e-187	0.412495	0.928	0.843	2.05255e-182	0	HSPB3
S100A11	1.76875e-184	-1.2214	0.089	0.269	3.95333e-180	0	S100A11
KLF6	2.60052e-183	-0.484456	0.245	0.48	5.81243e-179	0	KLF6
RPL26	8.38374e-181	0.269733	0.988	0.986	1.87385e-176	0	RPL26
MIF	9.98275e-180	-0.369733	0.303	0.557	2.23125e-175	0	MIF
TIMP1	5.86953e-178	-1.0301	0.414	0.649	1.3119e-173	0	TIMP1
AKAP12	2.00946e-176	-0.499277	0.146	0.353	4.49135e-172	0	AKAP12
LAPTM4B	6.14401e-176	0.312906	0.985	0.969	1.37325e-171	0	LAPTM4B
ACTN1	1.56614e-174	-0.362445	0.314	0.567	3.50049e-170	0	ACTN1
IGFBP4	4.97806e-172	-0.431524	0.083	0.261	1.11265e-167	0	IGFBP4
NREP	8.24379e-169	0.310765	0.999	0.982	1.84257e-164	0	NREP
RPL31	9.20976e-168	0.348061	0.934	0.932	2.05847e-163	0	RPL31
STMN1	3.82452e-167	-0.755738	0.567	0.771	8.54818e-163	0	STMN1
JUNB	2.52751e-165	-0.4883	0.391	0.626	5.64924e-161	0	JUNB
TPM4	9.09188e-165	-0.773491	0.225	0.442	2.03213e-160	0	TPM4
MDH1	2.55875e-164	0.29734	0.987	0.967	5.71907e-160	0	MDH1
MYH6	2.14402e-161	0.3451	0.982	0.904	4.79209e-157	0	MYH6
TPM1	2.74877e-159	0.265448	1	0.997	6.14379e-155	0	TPM1
BZW1	2.51953e-158	-0.345468	0.416	0.679	5.63141e-154	0	BZW1
TSPAN7	4.12663e-158	-0.299605	0.123	0.313	9.22342e-154	0	TSPAN7
NDUFA11	3.60606e-155	0.341827	0.875	0.873	8.05991e-151	0	NDUFA11
MT-ND5	3.93422e-155	0.252419	0.998	0.996	8.79337e-151	0	MT-ND5
CHCHD10	5.79856e-152	0.294164	0.968	0.954	1.29604e-147	0	CHCHD10
ENO1	2.37504e-150	-0.500147	0.395	0.625	5.30846e-146	0	ENO1
TUBB	2.4523e-144	-0.550035	0.693	0.867	5.48114e-140	0	TUBB
COX5A	2.07535e-143	0.269354	0.975	0.974	4.6386e-139	0	COX5A
COL4A1	1.50632e-142	-0.509181	0.643	0.818	3.36678e-138	0	COL4A1
EIF1B	7.43359e-142	0.39002	0.855	0.846	1.66148e-137	0	EIF1B
PPP1R1A	1.99792e-141	0.33659	0.927	0.857	4.46555e-137	0	PPP1R1A
JUND	6.70035e-140	-0.3437	0.364	0.6	1.4976e-135	0	JUND
FTH1	8.37386e-140	-0.397952	0.999	0.999	1.87164e-135	0	FTH1
TGFB2	4.01867e-139	-0.356389	0.15	0.332	8.98213e-135	0	TGFB2
SH3BGR	9.35712e-139	0.452213	0.797	0.709	2.09141e-134	0	SH3BGR
MYOZ2	3.46254e-138	0.34703	0.845	0.76	7.73912e-134	0	MYOZ2
PROS1	5.53421e-137	-0.283883	0.359	0.604	1.23695e-132	0	PROS1
C11orf96	1.59301e-136	-0.412697	0.103	0.266	3.56054e-132	0	C11orf96
SLC25A4	3.11549e-136	0.296697	0.972	0.941	6.96343e-132	0	SLC25A4
MT-ND6	5.75365e-135	-0.475529	0.526	0.731	1.286e-130	0	MT-ND6
HLA-C	6.77479e-135	-0.34441	0.265	0.478	1.51423e-130	0	HLA-C
PTMS	5.17887e-133	-0.383243	0.435	0.661	1.15753e-128	0	PTMS
TIMP2	1.68869e-132	-0.257277	0.186	0.385	3.7744e-128	0	TIMP2
ZFP36	1.62826e-131	-0.306987	0.094	0.252	3.63932e-127	0	ZFP36
HIF1A	2.74697e-131	-0.282472	0.44	0.687	6.13974e-127	0	HIF1A
IGFBP2	8.09167e-129	-0.61317	0.165	0.339	1.80857e-124	0	IGFBP2
RRBP1	3.1285e-128	-0.264254	0.114	0.28	6.99252e-124	0	RRBP1
CAP1	1.24432e-127	-0.385144	0.18	0.366	2.78119e-123	0	CAP1
COL5A2	2.00828e-127	-0.315675	0.326	0.553	4.48871e-123	0	COL5A2
RAP1B	2.59703e-127	-0.309573	0.257	0.473	5.80462e-123	0	RAP1B
HSPB7	2.67257e-125	0.276361	0.98	0.902	5.97347e-121	0	HSPB7
CNN3	1.35504e-124	-0.260019	0.196	0.394	3.02865e-120	0	CNN3
RBM3	3.11125e-124	-0.335198	0.322	0.545	6.95395e-120	0	RBM3
TMSB10	3.13701e-123	-0.738713	0.955	0.985	7.01153e-119	0	TMSB10
MTRNR2L1	4.0997e-123	0.393184	0.646	0.616	9.16323e-119	0	MTRNR2L1
LY6E	6.09042e-123	-0.289333	0.109	0.268	1.36127e-118	0	LY6E
PPP1R14B	1.15909e-122	-0.36394	0.358	0.584	2.59069e-118	0	PPP1R14B
GATM	4.85475e-121	-0.411661	0.15	0.317	1.08509e-116	0	GATM
SRSF9	5.02378e-121	-0.303439	0.242	0.444	1.12287e-116	0	SRSF9
MAP1B	6.54748e-120	-0.421683	0.611	0.784	1.46343e-115	0	MAP1B
SOCS3	1.66091e-119	-0.409054	0.186	0.359	3.71231e-115	0	SOCS3
CST3	3.42008e-119	-0.49569	0.463	0.668	7.64422e-115	0	CST3
H3F3B	5.79432e-119	-0.423894	0.627	0.81	1.29509e-114	0	H3F3B
EIF4G2	1.27646e-118	-0.266286	0.881	0.959	2.85301e-114	0	EIF4G2
LIMS1	2.05145e-118	-0.51283	0.34	0.544	4.58519e-114	0	LIMS1
LINC00881	2.26009e-118	0.345051	0.89	0.806	5.05153e-114	0	LINC00881
CEBPD	2.90587e-118	-0.439242	0.453	0.65	6.4949e-114	0	CEBPD
SERPINH1	4.00237e-118	-0.342963	0.406	0.63	8.9457e-114	0	SERPINH1
TUBA1B	6.68578e-118	-0.715715	0.702	0.858	1.49434e-113	0	TUBA1B
CLIC1	1.28522e-116	-0.509258	0.355	0.569	2.8726e-112	0	CLIC1
SERPINF1	2.03814e-116	-0.265935	0.236	0.433	4.55544e-112	0	SERPINF1
GADD45B	1.28367e-114	-0.394701	0.193	0.37	2.86914e-110	0	GADD45B
SAT1	7.73946e-114	-0.575085	0.403	0.611	1.72985e-109	0	SAT1
TUBA1A	3.6514e-111	-0.395043	0.663	0.82	8.16125e-107	0	TUBA1A
CYBA	6.88302e-111	-0.390036	0.107	0.251	1.53842e-106	0	CYBA
ANXA2	1.58078e-110	-0.390289	0.592	0.78	3.53321e-106	0	ANXA2
HNRNPH1	1.67633e-110	-0.301944	0.469	0.689	3.74678e-106	0	HNRNPH1
IL6ST	4.6197e-110	-0.325078	0.428	0.649	1.03255e-105	0	IL6ST
C11orf31	7.71267e-109	-0.276773	0.391	0.615	1.72386e-104	0	C11orf31
ZFP36L1	3.13583e-108	-0.328731	0.86	0.941	7.0089e-104	0	ZFP36L1
CKB	7.84589e-108	-0.295022	0.181	0.349	1.75363e-103	0	CKB
HMGB3	4.53698e-106	-0.281289	0.283	0.486	1.01406e-101	0	HMGB3
ITGB1	6.78002e-106	-0.275526	0.796	0.922	1.5154e-101	0	ITGB1
ATP5H	9.0491e-106	0.276095	0.89	0.912	2.02257e-101	0	ATP5H
PTMA	4.53356e-105	-0.580156	0.866	0.949	1.0133e-100	0	PTMA
H2AFZ	2.53084e-104	-0.619533	0.617	0.792	5.65668e-100	0	H2AFZ
FLNA	5.36576e-104	-0.280576	0.165	0.327	1.1993e-99	0	FLNA
ARPC1B	8.80676e-104	-0.263085	0.16	0.322	1.9684e-99	0	ARPC1B
FABP3	1.0486e-103	0.304837	0.846	0.807	2.34372e-99	0	FABP3
ID2	2.74592e-102	-0.305653	0.292	0.481	6.1374e-98	0	ID2
B2M	8.69889e-102	-0.318738	0.977	0.992	1.94429e-97	0	B2M
ID3	2.1809e-101	-0.388387	0.279	0.459	4.87453e-97	0	ID3
FCGRT	2.88204e-101	-0.403449	0.162	0.313	6.44166e-97	0	FCGRT
LITAF	1.52259e-100	-0.287996	0.125	0.273	3.40315e-96	0	LITAF
MSN	8.79207e-100	-0.257161	0.117	0.259	1.96512e-95	0	MSN
APOE	1.78041e-99	-2.57511	0.142	0.275	3.9794e-95	0	APOE
CRYAB	1.94422e-99	0.257933	0.957	0.881	4.34552e-95	0	CRYAB
CKMT2	5.52341e-99	0.334576	0.73	0.683	1.23454e-94	0	CKMT2
TPM3	6.69498e-99	-0.281187	0.177	0.342	1.49639e-94	0	TPM3
SET	3.09508e-98	-0.256209	0.729	0.886	6.91781e-94	0	SET
CRIP2	3.59017e-98	0.284108	0.885	0.872	8.02439e-94	0	CRIP2
BTG1	2.72359e-97	-0.323814	0.566	0.758	6.08749e-93	0	BTG1
PGAM2	2.89473e-97	0.337204	0.727	0.677	6.47002e-93	0	PGAM2
CD36	4.99934e-96	0.361138	0.514	0.426	1.1174e-91	0	CD36
ID1	6.60837e-94	-0.30965	0.156	0.304	1.47704e-89	0	ID1
COL6A2	1.60653e-92	-0.280602	0.194	0.357	3.59076e-88	0	COL6A2
S100A6	7.17329e-92	-0.646911	0.16	0.306	1.6033e-87	0	S100A6
UBE2S	1.76526e-90	-0.314414	0.161	0.313	3.94554e-86	0	UBE2S
SCP2	1.01397e-89	0.320802	0.794	0.815	2.26632e-85	0	SCP2
PTPLA	5.15021e-88	0.266088	0.888	0.843	1.15112e-83	0	PTPLA
TRDN	2.37529e-87	0.253414	0.902	0.845	5.309e-83	0	TRDN
FTL	4.67748e-87	-2.06364	0.909	0.96	1.04546e-82	0	FTL
LRRC49	3.51093e-86	0.31137	0.744	0.691	7.84727e-82	0	LRRC49
SEC61B	1.38657e-85	-0.353017	0.546	0.731	3.09912e-81	0	SEC61B
NAV1	5.48709e-85	0.345186	0.672	0.619	1.22642e-80	0	NAV1
FILIP1	6.46473e-84	0.259052	0.897	0.868	1.44493e-79	0	FILIP1
HMGN1	5.06191e-83	-0.251438	0.683	0.85	1.13139e-78	0	HMGN1
PLIN2	2.47778e-82	-0.307935	0.186	0.337	5.53809e-78	0	PLIN2
KPNA2	1.75845e-81	-0.397265	0.212	0.375	3.93031e-77	0	KPNA2
EGR1	2.99047e-81	-0.308351	0.653	0.792	6.684e-77	0	EGR1
JUN	1.45816e-80	-0.332865	0.33	0.495	3.25912e-76	0	JUN
C4orf48	5.70301e-80	-0.270121	0.463	0.661	1.27468e-75	0	C4orf48
COL4A2	8.50609e-79	-0.263075	0.771	0.881	1.9012e-74	0	COL4A2
UQCR11.1	1.029e-78	0.265208	0.795	0.824	2.29992e-74	0	UQCR11.1
FABP5	1.17874e-76	-0.360927	0.241	0.398	2.63461e-72	0	FABP5
PFN1	1.22671e-74	-0.338123	0.692	0.841	2.74181e-70	0	PFN1
NPC2	2.88535e-74	-0.250998	0.557	0.755	6.44906e-70	0	NPC2
PPP1R3A	4.70711e-74	0.336707	0.506	0.442	1.05209e-69	0	PPP1R3A
CALM1	7.44957e-73	-0.553577	0.501	0.68	1.66505e-68	0	CALM1
PRSS23	6.79473e-71	-0.281127	0.305	0.474	1.51869e-66	0	PRSS23
IFITM3	5.26332e-70	-0.476186	0.639	0.781	1.17641e-65	0	IFITM3
ARPC5	1.48919e-69	-0.253641	0.505	0.696	3.32849e-65	0	ARPC5
CALD1	4.30095e-69	-0.342675	0.641	0.805	9.61306e-65	0	CALD1
ACSL4	5.61232e-69	-0.539942	0.159	0.291	1.25441e-64	0	ACSL4
A2M	1.92631e-68	-0.291095	0.491	0.651	4.30549e-64	0	A2M
CKM	2.46773e-68	0.382391	0.702	0.658	5.51561e-64	0	CKM
ITM2B	9.5073e-68	-0.259755	0.866	0.948	2.12498e-63	0	ITM2B
CALM2	2.6779e-66	-0.285567	0.788	0.902	5.98538e-62	0	CALM2
GJA1	2.46713e-63	0.384846	0.464	0.397	5.51429e-59	0	GJA1
P4HB	5.29066e-61	-0.25423	0.515	0.691	1.18252e-56	0	P4HB
EMP2	1.52398e-60	0.289866	0.659	0.641	3.40624e-56	0	EMP2
HMGCS1	3.25284e-60	-0.265847	0.214	0.356	7.27043e-56	0	HMGCS1
IRX4	3.87553e-58	0.326932	0.445	0.389	8.66219e-54	0	IRX4
RGS5	4.93256e-58	-0.357485	0.552	0.709	1.10248e-53	0	RGS5
MDK	3.73225e-57	-0.257497	0.724	0.859	8.34196e-53	0	MDK
ACTA2	2.95027e-56	-0.334924	0.576	0.71	6.59415e-52	0	ACTA2
TGM2	1.54023e-55	0.317314	0.535	0.502	3.44257e-51	0	TGM2
CCND1	1.85111e-54	-0.404594	0.192	0.311	4.13743e-50	0	CCND1
EIF4EBP1	2.48305e-54	0.250545	0.794	0.807	5.54986e-50	0	EIF4EBP1
ARPC2	2.11521e-53	-0.333986	0.745	0.872	4.7277e-49	0	ARPC2
EIF4A1	1.27158e-50	-0.302452	0.675	0.827	2.8421e-46	0	EIF4A1
ARPC3	6.95941e-49	-0.263934	0.585	0.749	1.5555e-44	0	ARPC3
CLTA	1.84155e-45	-0.284569	0.53	0.699	4.11606e-41	0	CLTA
PLCXD3	9.48785e-44	0.25581	0.65	0.631	2.12063e-39	0	PLCXD3
MYL2	1.61308e-41	0.365132	0.55	0.5	3.6054e-37	0	MYL2
CLU	1.6717e-41	-0.409114	0.173	0.268	3.73642e-37	0	CLU
HMGB2	3.63374e-38	-0.358503	0.257	0.375	8.12176e-34	0	HMGB2
RP11-353N4.1	7.09115e-38	0.272116	0.395	0.363	1.58494e-33	0	RP11-353N4.1
CSTB	1.63668e-35	-0.497382	0.6	0.741	3.65815e-31	0	CSTB
ANXA3	8.37587e-33	0.264926	0.456	0.438	1.87209e-28	0	ANXA3
FZD1	2.56417e-32	0.274956	0.509	0.501	5.73118e-28	0	FZD1
HMGN2	2.49857e-31	-0.340871	0.632	0.765	5.58456e-27	0	HMGN2
SEPP1	2.72416e-23	-0.257749	0.425	0.563	6.08878e-19	0	SEPP1
PCDH20	1.42699e-22	0.253797	0.524	0.522	3.18947e-18	0	PCDH20
LDHA	2.12623e-22	-0.399607	0.732	0.788	4.75234e-18	0	LDHA
IGF2	3.86537e-21	-0.53707	0.907	0.91	8.63949e-17	0	IGF2
MGST1	4.69091e-13	-0.252972	0.456	0.567	1.04847e-08	0	MGST1
ALB	1.73567e-09	-3.76041	0.411	0.389	3.87939e-05	0	ALB
CTD-2545M3.8	0	0.810272	0.968	0.774	0	1	CTD-2545M3.8
MYH6.1	0	0.709322	1	0.902	0	1	MYH6
SPHKAP	0	0.667714	0.865	0.624	0	1	SPHKAP
ADAMTS19	0	0.583006	0.701	0.443	0	1	ADAMTS19
VCAN	0	0.572272	0.924	0.782	0	1	VCAN
ZFP36L1.1	0	0.569835	0.979	0.912	0	1	ZFP36L1
ATP2A2	0	0.546382	0.997	0.953	0	1	ATP2A2
MDK.1	0	0.545957	0.933	0.808	0	1	MDK
LMO4	0	0.533645	0.981	0.918	0	1	LMO4
MYBPC3	0	0.477411	0.977	0.851	0	1	MYBPC3
MEF2A	0	0.448951	0.944	0.845	0	1	MEF2A
MT-ND1	0	0.298968	1	0.999	0	1	MT-ND1
MT-CO1	0	0.258207	1	1	0	1	MT-CO1
RPLP1	0	-0.285137	1	1	0	1	RPLP1
RPL30	0	-0.288412	1	0.999	0	1	RPL30
TPT1	0	-0.334088	0.999	1	0	1	TPT1
RPL23A	0	-0.336354	0.996	0.997	0	1	RPL23A
RPS13	0	-0.359606	0.998	0.998	0	1	RPS13
RPL21	0	-0.360516	0.994	0.993	0	1	RPL21
RPS24	0	-0.429892	0.999	0.999	0	1	RPS24
GAPDH	0	-0.47935	0.999	0.999	0	1	GAPDH
UQCRB.1	0	-0.512798	0.977	0.988	0	1	UQCRB
B2M.1	0	-0.528751	0.983	0.99	0	1	B2M
RPL26.1	0	-0.575207	0.975	0.989	0	1	RPL26
DBI	0	-0.729724	0.722	0.872	0	1	DBI
MB.1	0	-0.770887	0.718	0.792	0	1	MB
TECRL.1	0	-0.855296	0.688	0.793	0	1	TECRL
NRP2	0	-1.05982	0.327	0.623	0	1	NRP2
IFITM3.1	0	-1.0834	0.581	0.791	0	1	IFITM3
CSRP3	0	-1.33667	0.485	0.763	0	1	CSRP3
LDHA.1	0	-1.64525	0.517	0.835	0	1	LDHA
MYH7	0	-1.69847	0.332	0.563	0	1	MYH7
IGF2.1	0	-1.76996	0.84	0.925	0	1	IGF2
ALB.1	0	-4.60435	0.147	0.449	0	1	ALB
HHATL	7.99446e-301	0.503682	0.568	0.325	1.78684e-296	1	HHATL
KCTD12	1.04372e-299	0.556322	0.893	0.757	2.33283e-295	1	KCTD12
PRSS35	1.16402e-289	0.535601	0.616	0.37	2.60169e-285	1	PRSS35
RPS23	1.60038e-286	-0.295903	0.999	0.999	3.57701e-282	1	RPS23
C7	2.5686e-271	-0.880759	0.078	0.317	5.74108e-267	1	C7
H2AFY	1.51656e-263	0.411645	0.941	0.872	3.38967e-259	1	H2AFY
TGFB2.1	9.84026e-263	0.508678	0.478	0.253	2.1994e-258	1	TGFB2
LDB3	1.38934e-259	0.394988	0.982	0.869	3.10532e-255	1	LDB3
COX7B.1	4.12898e-255	-0.363066	0.992	0.987	9.22867e-251	1	COX7B
PPP1R12B	3.73409e-243	0.483859	0.869	0.732	8.34607e-239	1	PPP1R12B
PALLD	7.89756e-243	0.440755	0.894	0.785	1.76518e-238	1	PALLD
MTRNR2L8	1.18076e-240	0.322224	0.999	0.991	2.63911e-236	1	MTRNR2L8
DMD	2.33101e-233	0.439477	0.827	0.661	5.21003e-229	1	DMD
BEX1	7.09761e-231	0.41579	0.979	0.901	1.58639e-226	1	BEX1
RPS7	1.23804e-229	-0.36084	0.999	0.999	2.76713e-225	1	RPS7
EGR1.1	1.86975e-229	0.494402	0.876	0.738	4.17908e-225	1	EGR1
OBSL1	6.30119e-225	0.436543	0.708	0.524	1.40838e-220	1	OBSL1
ERBB4	1.70772e-223	0.431082	0.66	0.456	3.81692e-219	1	ERBB4
S100A4	2.15361e-216	-0.653061	0.425	0.623	4.81353e-212	1	S100A4
KRT19	1.42227e-215	-0.728716	0.134	0.347	3.17892e-211	1	KRT19
MT-ND2	3.08835e-213	0.282009	1	0.999	6.90277e-209	1	MT-ND2
RAB3IP	1.08621e-211	0.446515	0.735	0.574	2.4278e-207	1	RAB3IP
CDH2	1.21299e-210	0.364227	0.917	0.831	2.71115e-206	1	CDH2
EIF4G2.1	1.95151e-209	0.331801	0.974	0.936	4.36182e-205	1	EIF4G2
EDNRA	1.21146e-206	0.43244	0.73	0.555	2.70773e-202	1	EDNRA
AGL	3.82938e-206	0.400279	0.862	0.742	8.55904e-202	1	AGL
DYNLL1	9.61302e-206	-0.348462	0.97	0.982	2.14861e-201	1	DYNLL1
NUDT4	1.54927e-203	0.386782	0.973	0.914	3.46278e-199	1	NUDT4
SOX4.1	3.32638e-201	0.361162	0.753	0.567	7.43479e-197	1	SOX4
TTN	5.97412e-200	0.344556	1	0.95	1.33527e-195	1	TTN
EIF1B.1	3.63762e-192	-0.465418	0.769	0.866	8.13045e-188	1	EIF1B
RBMS3	4.75148e-192	0.411549	0.646	0.471	1.062e-187	1	RBMS3
TGM2.1	4.62014e-191	-0.492927	0.341	0.547	1.03265e-186	1	TGM2
GYPC	1.79213e-190	-0.505478	0.065	0.25	4.0056e-186	1	GYPC
HAND1	2.13434e-188	0.399572	0.515	0.324	4.77046e-184	1	HAND1
MYH7B	2.11742e-187	0.445877	0.689	0.522	4.73266e-183	1	MYH7B
ADAM23	2.39388e-187	0.392411	0.511	0.327	5.35057e-183	1	ADAM23
PRNP	4.9078e-186	0.363158	0.835	0.699	1.09694e-181	1	PRNP
MTRNR2L12.1	8.4122e-186	-0.382689	0.978	0.973	1.88021e-181	1	MTRNR2L12
WSB1	5.04655e-185	0.357301	0.868	0.78	1.12795e-180	1	WSB1
CLU.1	1.80884e-184	-0.72631	0.094	0.283	4.04294e-180	1	CLU
ACOT11	1.81663e-182	0.393443	0.686	0.526	4.06035e-178	1	ACOT11
CKB.1	4.02941e-182	0.471396	0.462	0.281	9.00614e-178	1	CKB
EEF1B2	9.51639e-180	-0.327987	0.948	0.967	2.12701e-175	1	EEF1B2
CNRIP1	4.4903e-178	0.319435	0.272	0.122	1.00363e-173	1	CNRIP1
RBM20	4.6084e-178	0.407124	0.654	0.479	1.03002e-173	1	RBM20
2011-03-01	2.97235e-176	0.364448	0.458	0.273	6.64351e-172	1	2011-03-01
PRDX4	3.52682e-172	-0.403248	0.775	0.856	7.88279e-168	1	PRDX4
GNG11	3.5641e-172	-0.718704	0.087	0.265	7.96613e-168	1	GNG11
RPS27	5.40068e-172	-0.287594	0.989	0.993	1.20711e-167	1	RPS27
HLA-C.1	1.26755e-171	-0.520136	0.275	0.471	2.83309e-167	1	HLA-C
COX4I1.1	2.23428e-171	-0.292395	0.977	0.99	4.99383e-167	1	COX4I1
MYL3.1	4.87966e-171	-0.553216	0.842	0.86	1.09065e-166	1	MYL3
PPP1CB	5.29822e-171	0.344311	0.921	0.851	1.18421e-166	1	PPP1CB
TNFRSF19	2.76947e-169	0.360391	0.492	0.311	6.19005e-165	1	TNFRSF19
FREM2	1.54777e-168	0.353885	0.401	0.227	3.45942e-164	1	FREM2
CLIC4	2.97764e-168	0.330274	0.927	0.845	6.65533e-164	1	CLIC4
FITM1.1	4.49988e-167	-0.496076	0.836	0.821	1.00577e-162	1	FITM1
EPB41L3	2.03432e-165	0.385547	0.613	0.447	4.54691e-161	1	EPB41L3
PEG10	4.73083e-165	0.444593	0.959	0.884	1.05739e-160	1	PEG10
MIR1-2	6.83944e-165	0.437288	0.623	0.449	1.52868e-160	1	MIR1-2
PPIA	1.36432e-161	-0.434674	0.859	0.911	3.04939e-157	1	PPIA
WNK2	1.24619e-159	0.344451	0.519	0.344	2.78536e-155	1	WNK2
SEMA6D	1.53745e-159	0.337438	0.415	0.248	3.43636e-155	1	SEMA6D
NNT	1.55636e-159	0.354534	0.77	0.636	3.47863e-155	1	NNT
MT-ND6.1	4.8706e-159	0.508548	0.784	0.667	1.08863e-154	1	MT-ND6
GPRIN3	1.72912e-158	0.357094	0.486	0.311	3.86475e-154	1	GPRIN3
MCC	1.90159e-156	0.362469	0.645	0.482	4.25024e-152	1	MCC
CAV1	2.64455e-156	-0.533042	0.337	0.521	5.91084e-152	1	CAV1
PDGFD	2.71097e-156	0.380391	0.602	0.436	6.0593e-152	1	PDGFD
RPL31.1	6.31186e-156	-0.353494	0.891	0.942	1.41076e-151	1	RPL31
STT3B	7.81583e-156	0.368195	0.68	0.541	1.74692e-151	1	STT3B
TXN	1.1384e-149	-0.418991	0.789	0.856	2.54444e-145	1	TXN
SLC38A1	4.02757e-148	0.344793	0.779	0.648	9.00203e-144	1	SLC38A1
C1orf105	6.23912e-147	-0.458981	0.178	0.352	1.39451e-142	1	C1orf105
FGF18	7.32139e-147	-0.487692	0.157	0.328	1.6364e-142	1	FGF18
RBM24	3.56797e-146	0.305061	0.944	0.846	7.97476e-142	1	RBM24
CAPZA2	7.05783e-146	0.301256	0.935	0.878	1.5775e-141	1	CAPZA2
SLC8A1	1.40046e-145	0.303143	0.95	0.845	3.13017e-141	1	SLC8A1
XRCC4	1.63446e-145	-0.453908	0.233	0.415	3.65319e-141	1	XRCC4
RPS6	3.19324e-145	-0.270449	0.996	0.996	7.1372e-141	1	RPS6
IGFBP5	2.36596e-144	0.451673	0.766	0.612	5.28816e-140	1	IGFBP5
USMG5	2.41419e-143	-0.304255	0.895	0.939	5.39596e-139	1	USMG5
MYL9	5.07923e-143	0.265104	0.998	0.96	1.13526e-138	1	MYL9
BNIP3	1.44617e-142	-0.412979	0.215	0.398	3.23233e-138	1	BNIP3
SFRP1	1.24651e-141	0.299887	0.793	0.658	2.78608e-137	1	SFRP1
MYOM1	1.2495e-141	0.305029	0.928	0.807	2.79275e-137	1	MYOM1
FIGN	4.68658e-141	0.346264	0.775	0.645	1.0475e-136	1	FIGN
PHACTR2	2.87106e-140	0.356932	0.733	0.615	6.4171e-136	1	PHACTR2
C8orf59	6.29363e-140	-0.338478	0.337	0.529	1.40669e-135	1	C8orf59
CIRBP	5.25465e-137	0.259422	0.98	0.948	1.17447e-132	1	CIRBP
IFITM2	1.03085e-135	-0.435976	0.2	0.372	2.30404e-131	1	IFITM2
MTRNR2L10	1.06803e-134	0.283028	0.962	0.915	2.38716e-130	1	MTRNR2L10
TPI1	1.41496e-134	-0.357968	0.942	0.961	3.16257e-130	1	TPI1
HSPE1	2.07506e-134	-0.304641	0.903	0.935	4.63796e-130	1	HSPE1
MINOS1	4.07293e-134	-0.35237	0.476	0.645	9.10341e-130	1	MINOS1
PALM2	5.36471e-134	0.346374	0.553	0.399	1.19907e-129	1	PALM2
MLTK	9.33259e-134	0.283598	0.936	0.852	2.08593e-129	1	MLTK
TSPAN7.1	3.01789e-133	0.282455	0.401	0.245	6.74529e-129	1	TSPAN7
CAMK2D	1.66644e-132	0.31089	0.873	0.786	3.72467e-128	1	CAMK2D
EIF1	3.49111e-132	-0.250763	0.992	0.992	7.80297e-128	1	EIF1
CSDE1	2.32521e-127	0.26653	0.931	0.888	5.19707e-123	1	CSDE1
HAND2-AS1	3.63175e-127	0.368924	0.699	0.567	8.11732e-123	1	HAND2-AS1
RCAN2	2.65996e-126	0.33542	0.72	0.583	5.94528e-122	1	RCAN2
ABCA1	3.98227e-125	0.328038	0.736	0.622	8.90077e-121	1	ABCA1
ACTA2.1	5.67794e-125	0.398656	0.806	0.655	1.26908e-120	1	ACTA2
PRDX1	1.05099e-124	-0.332776	0.974	0.975	2.34906e-120	1	PRDX1
MOXD1	8.17108e-124	-0.420742	0.248	0.418	1.82632e-119	1	MOXD1
DDX17	9.45712e-124	0.271883	0.895	0.835	2.11376e-119	1	DDX17
HIPK3	1.27756e-123	0.297866	0.811	0.708	2.85547e-119	1	HIPK3
ACTN2	3.48278e-123	0.295791	0.927	0.821	7.78435e-119	1	ACTN2
EMILIN2	7.39846e-123	0.309134	0.753	0.617	1.65363e-118	1	EMILIN2
A2M.1	5.81337e-122	-0.632497	0.513	0.642	1.29935e-117	1	A2M
DAD1	7.60687e-122	-0.321652	0.704	0.801	1.70021e-117	1	DAD1
PLD3	9.47823e-122	0.279305	0.9	0.832	2.11848e-117	1	PLD3
CHRM2	1.35718e-121	0.329091	0.736	0.605	3.03343e-117	1	CHRM2
PPP2R3B	2.06853e-121	0.304872	0.55	0.399	4.62337e-117	1	PPP2R3B
SIPA1L2	3.0715e-121	0.292705	0.852	0.738	6.86511e-117	1	SIPA1L2
RBM38	8.637e-121	0.314856	0.662	0.523	1.93045e-116	1	RBM38
GPC6	1.8369e-120	0.290329	0.409	0.265	4.10565e-116	1	GPC6
GUCY1A2	6.49261e-120	-0.316782	0.106	0.255	1.45116e-115	1	GUCY1A2
LAMA2	1.08039e-116	0.312096	0.696	0.556	2.41478e-112	1	LAMA2
ABLIM1	1.39469e-116	0.307195	0.792	0.674	3.11727e-112	1	ABLIM1
RPS29	9.34747e-116	-0.280669	0.861	0.909	2.08925e-111	1	RPS29
C4orf32	1.26726e-114	0.31278	0.65	0.524	2.83244e-110	1	C4orf32
HSP90B1	2.1555e-114	-0.413712	0.764	0.837	4.81776e-110	1	HSP90B1
PDLIM1	5.64446e-114	-0.347018	0.52	0.666	1.26159e-109	1	PDLIM1
RHOQ	3.34541e-113	0.260562	0.948	0.862	7.47732e-109	1	RHOQ
ANXA6	8.19611e-113	0.298151	0.787	0.699	1.83191e-108	1	ANXA6
TMOD1	2.27043e-112	0.26596	0.898	0.791	5.07464e-108	1	TMOD1
PGK1	1.9793e-111	-0.423815	0.748	0.825	4.42394e-107	1	PGK1
DOK4	5.12094e-111	0.318976	0.478	0.336	1.14458e-106	1	DOK4
NDUFC2	1.83222e-110	-0.298633	0.779	0.847	4.09519e-106	1	NDUFC2
WNT5B	2.6339e-110	0.264257	0.365	0.226	5.88704e-106	1	WNT5B
FABP5.1	8.52301e-110	-0.533262	0.241	0.395	1.90498e-105	1	FABP5
FAM20A	2.99318e-109	0.258777	0.352	0.217	6.69006e-105	1	FAM20A
AHNAK	2.96096e-108	0.297542	0.823	0.732	6.61803e-104	1	AHNAK
POPDC2	4.23842e-108	0.285168	0.914	0.797	9.47329e-104	1	POPDC2
CGNL1	5.31106e-108	0.294228	0.45	0.313	1.18708e-103	1	CGNL1
PFN2	2.40532e-107	0.284697	0.657	0.532	5.37613e-103	1	PFN2
VCAM1	9.18674e-107	0.290983	0.886	0.774	2.05333e-102	1	VCAM1
MMP15	1.0831e-106	0.311745	0.727	0.606	2.42084e-102	1	MMP15
TMEM176B	1.8284e-106	-0.338389	0.174	0.325	4.08666e-102	1	TMEM176B
KIF26B	3.98225e-106	0.288021	0.728	0.595	8.90073e-102	1	KIF26B
RPS10	7.09984e-106	-0.325048	0.509	0.654	1.58688e-101	1	RPS10
C12orf75	7.3719e-106	-0.444304	0.455	0.59	1.64769e-101	1	C12orf75
UBR3	9.02005e-106	0.287387	0.706	0.591	2.01607e-101	1	UBR3
NDUFA11.1	1.10384e-105	-0.297563	0.825	0.885	2.46719e-101	1	NDUFA11
SORBS2	1.8233e-105	0.265896	0.95	0.864	4.07527e-101	1	SORBS2
ENAH	6.06999e-104	0.292323	0.677	0.566	1.3567e-99	1	ENAH
SMPX.1	1.37536e-102	-0.267462	0.986	0.905	3.07406e-98	1	SMPX
COL11A2	1.39401e-102	0.297335	0.498	0.357	3.11576e-98	1	COL11A2
CD36.1	1.55935e-102	-0.385674	0.321	0.472	3.4853e-98	1	CD36
ADAMTS6	6.92633e-102	-0.333784	0.211	0.359	1.5481e-97	1	ADAMTS6
PWAR6	1.5144e-101	0.280003	0.632	0.514	3.38483e-97	1	PWAR6
MIR145	3.02585e-101	0.27776	0.445	0.309	6.76307e-97	1	MIR145
TNRC6B	3.07782e-101	0.292773	0.745	0.665	6.87925e-97	1	TNRC6B
DCBLD2	3.08333e-101	0.276731	0.733	0.618	6.89155e-97	1	DCBLD2
HSPB3.1	1.42778e-100	0.266852	0.954	0.839	3.19122e-96	1	HSPB3
FSTL1	1.80772e-100	0.282796	0.82	0.731	4.04043e-96	1	FSTL1
PPP1R3A.1	3.25978e-100	-0.346252	0.336	0.483	7.28594e-96	1	PPP1R3A
TBCA	4.05549e-99	-0.271688	0.805	0.857	9.06443e-95	1	TBCA
S100A6.1	4.27974e-99	-0.78228	0.164	0.302	9.56564e-95	1	S100A6
TBC1D4	1.18169e-98	0.280583	0.516	0.386	2.64119e-94	1	TBC1D4
MGP.1	1.19886e-98	-0.252833	0.424	0.277	2.67957e-94	1	MGP
LAMC1	1.25972e-98	0.262344	0.794	0.7	2.81561e-94	1	LAMC1
CACNA1C	3.5199e-96	0.285146	0.599	0.475	7.86732e-92	1	CACNA1C
PDIA6	4.95851e-96	-0.30224	0.775	0.839	1.10828e-91	1	PDIA6
TIMP2.1	1.56457e-95	0.26161	0.451	0.32	3.49698e-91	1	TIMP2
FLNC	2.05568e-95	0.279013	0.663	0.528	4.59465e-91	1	FLNC
LAMA5	5.32489e-95	0.252949	0.425	0.294	1.19017e-90	1	LAMA5
HAND2	5.77356e-95	0.27525	0.838	0.74	1.29045e-90	1	HAND2
BCAM	7.81063e-95	0.270598	0.794	0.693	1.74575e-90	1	BCAM
NDUFB3	3.77123e-94	-0.261347	0.858	0.902	8.42908e-90	1	NDUFB3
H2AFZ.1	4.65991e-94	-0.651593	0.698	0.77	1.04154e-89	1	H2AFZ
RYR2	5.56162e-94	0.250175	0.912	0.8	1.24308e-89	1	RYR2
EEF1A2	9.05162e-94	0.27809	0.76	0.636	2.02313e-89	1	EEF1A2
EZR	2.62291e-93	0.272511	0.783	0.675	5.86247e-89	1	EZR
FAM84B	3.71909e-93	0.280831	0.346	0.226	8.31255e-89	1	FAM84B
RP11-532N4.2	8.95775e-92	-0.293804	0.134	0.267	2.00215e-87	1	RP11-532N4.2
NDUFA12	1.81843e-90	-0.256781	0.861	0.905	4.06437e-86	1	NDUFA12
CTC-503J8.6	4.60979e-90	0.269847	0.478	0.352	1.03033e-85	1	CTC-503J8.6
TACC2	6.11398e-90	0.26493	0.668	0.554	1.36654e-85	1	TACC2
ATXN1	2.24484e-89	0.273001	0.548	0.429	5.01744e-85	1	ATXN1
NFE2L1	5.51573e-89	0.26206	0.636	0.527	1.23282e-84	1	NFE2L1
CACNB2	5.92482e-89	0.270821	0.638	0.505	1.32426e-84	1	CACNB2
CADPS	1.47944e-88	0.265232	0.427	0.301	3.3067e-84	1	CADPS
TMEM47	2.87697e-88	-0.360305	0.416	0.551	6.43032e-84	1	TMEM47
C4orf3	3.26618e-88	-0.281869	0.807	0.859	7.30023e-84	1	C4orf3
SEC61G	1.1648e-87	-0.254171	0.857	0.891	2.60345e-83	1	SEC61G
SMARCD3	1.84479e-87	0.258819	0.593	0.468	4.12328e-83	1	SMARCD3
MPDZ	1.89761e-87	0.277404	0.706	0.612	4.24134e-83	1	MPDZ
GLRX	2.1366e-87	-0.277481	0.26	0.405	4.77551e-83	1	GLRX
LAMA4	2.20716e-87	-0.318105	0.353	0.493	4.93323e-83	1	LAMA4
SNRPG	2.31378e-87	-0.28525	0.538	0.663	5.17152e-83	1	SNRPG
CPEB2	3.95527e-87	0.263408	0.387	0.268	8.84042e-83	1	CPEB2
TOP2B	1.24406e-86	0.262055	0.709	0.599	2.78059e-82	1	TOP2B
RP11-480G7.1	1.72873e-86	0.263938	0.451	0.326	3.86389e-82	1	RP11-480G7.1
LAMB2	5.91336e-86	0.254799	0.768	0.666	1.3217e-81	1	LAMB2
GSTO1	1.11917e-85	-0.31648	0.634	0.727	2.50146e-81	1	GSTO1
RABGAP1L	1.51374e-85	0.254427	0.337	0.223	3.38335e-81	1	RABGAP1L
DLC1	3.79792e-85	0.276303	0.691	0.593	8.48873e-81	1	DLC1
FNBP4	5.11137e-85	0.265091	0.542	0.431	1.14244e-80	1	FNBP4
COL2A1	2.73749e-84	0.303678	0.311	0.196	6.11856e-80	1	COL2A1
REEP3	4.34892e-84	0.267967	0.54	0.426	9.72027e-80	1	REEP3
AC005592.1	1.84749e-83	-0.250494	0.138	0.263	4.12933e-79	1	AC005592.1
HSPB8	1.90858e-83	-0.255828	0.191	0.327	4.26587e-79	1	HSPB8
CLGN	1.92783e-82	0.264134	0.474	0.352	4.3089e-78	1	CLGN
MAN1C1	5.40687e-82	0.256388	0.494	0.37	1.20849e-77	1	MAN1C1
HIF1A.1	1.35383e-81	0.250617	0.716	0.618	3.02595e-77	1	HIF1A
KANK1	2.26726e-81	0.254949	0.388	0.274	5.06755e-77	1	KANK1
MYL12B	1.97679e-80	-0.33112	0.721	0.792	4.41833e-76	1	MYL12B
PPP1R13B	4.34975e-80	0.256468	0.537	0.42	9.72212e-76	1	PPP1R13B
KAT6B	6.6948e-80	0.27176	0.514	0.402	1.49635e-75	1	KAT6B
FBN2	7.9243e-80	-0.311953	0.389	0.528	1.77116e-75	1	FBN2
MRPL33	5.60375e-79	-0.262015	0.477	0.612	1.25249e-74	1	MRPL33
APOE.1	3.08839e-78	-2.60154	0.157	0.269	6.90286e-74	1	APOE
B3GALT2	9.09212e-78	0.25663	0.446	0.326	2.03218e-73	1	B3GALT2
MANF	1.17491e-77	-0.286318	0.395	0.536	2.62603e-73	1	MANF
PRKCDBP	1.43104e-77	-0.287253	0.293	0.427	3.19852e-73	1	PRKCDBP
KLHL24	1.92429e-77	0.25984	0.631	0.523	4.30097e-73	1	KLHL24
MT-ND4L	7.0288e-77	-0.315798	0.874	0.892	1.57101e-72	1	MT-ND4L
SCP2.1	5.60097e-76	-0.270187	0.773	0.819	1.25187e-71	1	SCP2
P4HB.1	1.57539e-75	-0.347393	0.577	0.673	3.52116e-71	1	P4HB
CELF1	3.44694e-75	0.251794	0.686	0.606	7.70426e-71	1	CELF1
ZMYM2	7.95253e-75	0.25267	0.551	0.452	1.77747e-70	1	ZMYM2
IGFBP2.1	1.68651e-74	-0.626805	0.208	0.325	3.76952e-70	1	IGFBP2
PPIB	4.752e-74	-0.435628	0.598	0.689	1.06212e-69	1	PPIB
SORD	3.19959e-73	0.264017	0.524	0.421	7.1514e-69	1	SORD
DMKN	6.0122e-73	-0.279524	0.333	0.47	1.34379e-68	1	DMKN
SEMA5A	3.3658e-72	-0.311276	0.377	0.495	7.5229e-68	1	SEMA5A
MAT2A	6.5137e-72	0.266013	0.615	0.519	1.45588e-67	1	MAT2A
TMSB4X.1	4.86927e-70	-3.34641	0.297	0.394	1.08833e-65	1	TMSB4X
COX17	6.3609e-70	-0.263137	0.605	0.712	1.42172e-65	1	COX17
RBFOX1	1.01891e-69	-0.291639	0.299	0.418	2.27736e-65	1	RBFOX1
CRYAB.1	1.96369e-69	-0.343005	0.939	0.887	4.38904e-65	1	CRYAB
GJA1.1	4.98943e-69	-0.337925	0.313	0.433	1.11519e-64	1	GJA1
ENO1.1	1.63313e-67	-0.500741	0.502	0.595	3.65021e-63	1	ENO1
ACTB.1	2.75266e-67	-1.0578	0.863	0.755	6.15248e-63	1	ACTB
RP11-353N4.1.1	1.15055e-66	-0.259392	0.27	0.392	2.57159e-62	1	RP11-353N4.1
ARPC3.1	1.35908e-66	-0.340994	0.661	0.728	3.03767e-62	1	ARPC3
HMGB1	8.13208e-66	-0.321223	0.952	0.959	1.8176e-61	1	HMGB1
MZT2A	1.69275e-65	-0.257165	0.506	0.62	3.78346e-61	1	MZT2A
CSTB.1	2.94487e-65	-0.607525	0.654	0.726	6.58209e-61	1	CSTB
RPL22L1	1.52002e-63	-0.267593	0.498	0.61	3.3974e-59	1	RPL22L1
RBP1	3.69389e-63	-0.26834	0.258	0.382	8.25622e-59	1	RBP1
SEC61B.1	1.49072e-62	-0.366295	0.637	0.706	3.3319e-58	1	SEC61B
MYOZ2.1	6.18881e-62	-0.264981	0.743	0.785	1.38326e-57	1	MYOZ2
NPNT	3.96648e-61	-0.279298	0.448	0.547	8.86549e-57	1	NPNT
FAM162A	2.26409e-60	-0.321546	0.659	0.726	5.06048e-56	1	FAM162A
UBE2E1	8.88538e-60	-0.273678	0.651	0.729	1.98597e-55	1	UBE2E1
ATOX1	1.59992e-57	-0.293458	0.588	0.669	3.57597e-53	1	ATOX1
MTRNR2L1.1	3.94845e-54	-0.252463	0.543	0.64	8.82517e-50	1	MTRNR2L1
TMSB10.1	6.41607e-54	-0.646968	0.975	0.979	1.43406e-49	1	TMSB10
HN1	9.23604e-53	-0.311714	0.354	0.463	2.06435e-48	1	HN1
ATP1B1	1.51544e-51	-0.278221	0.891	0.902	3.38716e-47	1	ATP1B1
CYB5A	4.35563e-49	-0.285901	0.786	0.811	9.73526e-45	1	CYB5A
DES	1.56679e-46	-0.431413	0.176	0.265	3.50192e-42	1	DES
TPM4.1	3.29255e-46	-0.682352	0.325	0.415	7.35917e-42	1	TPM4
FCGRT.1	1.59892e-44	-0.386904	0.212	0.298	3.57374e-40	1	FCGRT
CLIC1.1	2.49971e-44	-0.474645	0.459	0.54	5.5871e-40	1	CLIC1
ITM2C	3.23698e-43	-0.327976	0.599	0.673	7.23498e-39	1	ITM2C
TUBA1B.1	3.27461e-43	-0.625023	0.81	0.83	7.31907e-39	1	TUBA1B
JUNB.1	9.99565e-42	0.294571	0.629	0.566	2.23413e-37	1	JUNB
ISG15	1.36945e-41	-0.334892	0.275	0.375	3.06087e-37	1	ISG15
MYL12A	1.94434e-41	-0.290235	0.827	0.863	4.34579e-37	1	MYL12A
CLTA.1	3.34686e-41	-0.338362	0.611	0.677	7.48058e-37	1	CLTA
CKMT2.1	1.19511e-40	-0.260113	0.671	0.698	2.6712e-36	1	CKMT2
CALM1.1	2.1865e-38	-0.529415	0.592	0.655	4.88704e-34	1	CALM1
ARPC2.1	5.67421e-36	-0.339491	0.823	0.851	1.26824e-31	1	ARPC2
SH3BGR.1	5.06116e-35	-0.275208	0.699	0.733	1.13122e-30	1	SH3BGR
CST3.1	4.21797e-34	-0.365435	0.576	0.638	9.42758e-30	1	CST3
CCND1.1	1.78887e-32	-0.451696	0.224	0.301	3.99831e-28	1	CCND1
PFN1.1	1.2556e-31	-0.289781	0.788	0.816	2.80639e-27	1	PFN1
CFL1	7.84438e-31	-0.255936	0.932	0.943	1.7533e-26	1	CFL1
H3F3B.1	9.58217e-29	-0.299372	0.751	0.777	2.14171e-24	1	H3F3B
LIMS1.1	4.64597e-28	-0.380848	0.442	0.516	1.03842e-23	1	LIMS1
FTL.1	1.59293e-26	-1.92997	0.942	0.951	3.56037e-22	1	FTL
GADD45B.1	2.45176e-26	0.263699	0.382	0.322	5.47994e-22	1	GADD45B
CD63	2.66016e-26	-0.251349	0.961	0.964	5.94572e-22	1	CD63
ACTG1.1	6.81498e-26	-1.13999	0.775	0.673	1.52322e-21	1	ACTG1
TCAP.1	1.27227e-24	-0.259142	0.701	0.705	2.84365e-20	1	TCAP
FOS	1.36931e-24	-0.261055	0.672	0.722	3.06054e-20	1	FOS
CAP1.1	7.02265e-24	-0.291011	0.273	0.34	1.56963e-19	1	CAP1
UBE2S.1	9.65181e-23	-0.260294	0.227	0.295	2.15728e-18	1	UBE2S
CTSD	1.26602e-22	-0.309047	0.498	0.551	2.82968e-18	1	CTSD
PLIN2.1	4.31391e-19	-0.267198	0.258	0.317	9.64201e-15	1	PLIN2
EIF4A1.1	8.45307e-19	-0.25938	0.784	0.799	1.88935e-14	1	EIF4A1
HMGB2.1	7.56253e-18	-0.39579	0.304	0.362	1.6903e-13	1	HMGB2
STMN1.1	5.47744e-16	-0.287072	0.801	0.713	1.22426e-11	1	STMN1
MGST1.1	1.19655e-15	-0.347884	0.505	0.553	2.67442e-11	1	MGST1
TUBB.1	1.56553e-15	-0.343835	0.833	0.83	3.49911e-11	1	TUBB
AGT	3.70388e-15	-0.277469	0.332	0.383	8.27854e-11	1	AGT
MYL2.1	1.23032e-14	-0.336574	0.489	0.515	2.74989e-10	1	MYL2
FHL2	2.04694e-14	-0.263334	0.949	0.903	4.57511e-10	1	FHL2
TIMP1.1	1.1011e-13	-0.748747	0.586	0.605	2.46106e-09	1	TIMP1
PTMA.1	1.34268e-12	-0.44295	0.934	0.932	3.00102e-08	1	PTMA
SEPP1.1	2.83312e-09	-0.281752	0.5	0.543	6.3323e-05	1	SEPP1
ACSL4.1	9.90325e-09	-0.491125	0.235	0.27	0.000221348	1	ACSL4
KPNA2.1	1.15481e-08	-0.337802	0.309	0.349	0.000258112	1	KPNA2
HMGN2.1	4.38918e-08	-0.279151	0.709	0.744	0.000981026	1	HMGN2
COL3A1.1	4.16843e-06	-1.02476	0.241	0.253	0.0931685	1	COL3A1
VIM.1	4.22055e-05	-1.4994	0.665	0.628	0.943335	1	VIM
FBN2.1	0	0.607449	0.794	0.45	0	2	FBN2
TECRL.2	0	0.605788	0.97	0.739	0	2	TECRL
MYOZ2.2	0	0.503054	0.962	0.744	0	2	MYOZ2
PDLIM5	0	0.446831	0.999	0.943	0	2	PDLIM5
SMPX.2	7.40304e-305	0.439841	1	0.906	1.65465e-300	2	SMPX
CRYAB.2	9.49979e-302	0.494463	0.994	0.879	2.1233e-297	2	CRYAB
MB.2	5.35741e-273	0.45774	0.959	0.746	1.19744e-268	2	MB
DKK3	4.09436e-269	0.467091	0.93	0.707	9.15131e-265	2	DKK3
CSRP3.1	5.50852e-268	0.459744	0.944	0.67	1.23121e-263	2	CSRP3
UQCRB.2	4.61687e-267	0.316019	0.999	0.984	1.03192e-262	2	UQCRB
MYL7.1	6.7555e-267	0.40676	1	0.975	1.50992e-262	2	MYL7
KLHL31	7.87396e-266	0.282067	0.405	0.159	1.75991e-261	2	KLHL31
TGM2.2	3.19991e-261	0.429822	0.768	0.463	7.15213e-257	2	TGM2
C1orf105.1	1.75474e-260	0.408726	0.562	0.276	3.92203e-256	2	C1orf105
PLN	2.77677e-244	0.349285	1	0.955	6.20636e-240	2	PLN
XRCC4.1	8.78587e-241	0.434105	0.617	0.34	1.96373e-236	2	XRCC4
NRP2.1	8.42713e-237	0.431273	0.817	0.524	1.88355e-232	2	NRP2
TTN.1	1.88053e-231	0.402714	1	0.952	4.20317e-227	2	TTN
MYH7.1	1.90597e-218	0.545056	0.757	0.478	4.26004e-214	2	MYH7
LINC01088	5.06428e-208	0.281493	0.306	0.117	1.13192e-203	2	LINC01088
AC018647.3	4.81e-207	0.306638	0.457	0.218	1.07508e-202	2	AC018647.3
GJA1.2	1.03742e-203	0.414049	0.636	0.371	2.31873e-199	2	GJA1
LAPTM4B.1	4.22467e-201	0.312414	0.998	0.968	9.44257e-197	2	LAPTM4B
AC005592.1.1	1.84661e-200	0.281368	0.436	0.205	4.12735e-196	2	AC005592.1
SYNPO2L	1.20927e-193	0.37521	0.652	0.38	2.70285e-189	2	SYNPO2L
NAV1.1	1.53802e-189	0.393117	0.834	0.593	3.43762e-185	2	NAV1
CYCS	4.00098e-187	0.305179	0.992	0.959	8.9426e-183	2	CYCS
NEBL	7.25986e-181	0.345351	0.984	0.844	1.62265e-176	2	NEBL
FHL2.1	2.9393e-179	0.327862	0.989	0.898	6.56962e-175	2	FHL2
NPNT.1	3.98925e-179	0.348116	0.757	0.488	8.91636e-175	2	NPNT
CMYA5	6.05926e-178	0.413886	0.842	0.617	1.35431e-173	2	CMYA5
SMYD1	1.90732e-177	0.341246	0.953	0.777	4.26305e-173	2	SMYD1
ALB.2	2.53119e-176	-3.44812	0.608	0.355	5.65745e-172	2	ALB
COX7B.2	1.90119e-175	0.267317	0.999	0.986	4.24934e-171	2	COX7B
CCDC141	1.32623e-173	0.325157	0.684	0.419	2.96425e-169	2	CCDC141
BMP7	3.48478e-171	0.327316	0.706	0.435	7.78884e-167	2	BMP7
ANK3	3.86141e-170	0.356651	0.931	0.773	8.63064e-166	2	ANK3
SLC1A4	7.17468e-170	0.254549	0.468	0.24	1.60361e-165	2	SLC1A4
G0S2	7.51657e-170	0.471366	0.796	0.56	1.68003e-165	2	G0S2
CD36.2	1.70475e-165	0.265987	0.672	0.403	3.81029e-161	2	CD36
HSPB7.1	3.5393e-164	0.305207	0.997	0.904	7.91069e-160	2	HSPB7
MYL2.2	2.8137e-162	0.430916	0.723	0.472	6.28889e-158	2	MYL2
PPP1R3A.2	1.14374e-159	0.298009	0.679	0.416	2.55637e-155	2	PPP1R3A
NPW	1.20597e-159	0.403051	0.567	0.332	2.69545e-155	2	NPW
RHOQ.1	5.85172e-155	0.311306	0.971	0.861	1.30792e-150	2	RHOQ
FRMD3	2.30093e-153	0.292774	0.678	0.427	5.1428e-149	2	FRMD3
MYL4.1	5.29875e-150	0.27846	1	0.966	1.18432e-145	2	MYL4
MYL3.2	9.09015e-147	0.331702	0.988	0.833	2.03174e-142	2	MYL3
STARD4	1.02322e-146	0.304673	0.905	0.701	2.287e-142	2	STARD4
CKMT2.2	1.1937e-145	0.32554	0.877	0.66	2.66804e-141	2	CKMT2
STK39	2.96075e-144	0.304996	0.758	0.517	6.61758e-140	2	STK39
SEMA5A.1	7.97691e-143	0.261553	0.679	0.437	1.78292e-138	2	SEMA5A
RPL28	1.93516e-139	-0.319622	0.998	0.996	4.32529e-135	2	RPL28
PPM1K	1.25064e-138	0.290123	0.64	0.41	2.79531e-134	2	PPM1K
HEPH	1.06334e-137	0.274756	0.693	0.449	2.37666e-133	2	HEPH
LAMA4.1	1.51456e-137	0.257164	0.678	0.429	3.3852e-133	2	LAMA4
MOXD1.1	9.16965e-135	0.277884	0.585	0.352	2.04951e-130	2	MOXD1
RBFOX1.1	4.84873e-133	0.256429	0.597	0.36	1.08374e-128	2	RBFOX1
TRDN.1	1.44559e-132	0.279897	0.972	0.836	3.23103e-128	2	TRDN
FABP3.1	3.5786e-131	0.286574	0.944	0.792	7.99853e-127	2	FABP3
COL4A6	2.90275e-130	0.317666	0.789	0.572	6.48794e-126	2	COL4A6
ATP1B1.1	9.74028e-130	0.260307	0.983	0.886	2.17705e-125	2	ATP1B1
UNC45B	2.28938e-129	0.283688	0.854	0.627	5.11698e-125	2	UNC45B
PLCXD3.1	3.20267e-128	0.297882	0.822	0.602	7.15829e-124	2	PLCXD3
SLC25A4.1	6.96293e-128	0.270404	0.995	0.939	1.55628e-123	2	SLC25A4
HIPK2	8.49524e-126	0.305263	0.794	0.586	1.89877e-121	2	HIPK2
TMEM47.1	1.9608e-124	0.283073	0.717	0.492	4.38259e-120	2	TMEM47
TPM1.1	5.67929e-122	0.255898	1	0.997	1.26938e-117	2	TPM1
ALPK2	1.38051e-121	0.274687	0.881	0.682	3.08558e-117	2	ALPK2
RP1-46F2.2	2.00665e-121	0.273277	0.779	0.54	4.48506e-117	2	RP1-46F2.2
PTPLA.1	4.87314e-121	0.266893	0.964	0.832	1.0892e-116	2	PTPLA
LDB3.1	5.16638e-120	0.259822	0.99	0.873	1.15474e-115	2	LDB3
NUDT4.1	8.37554e-120	0.251752	0.988	0.914	1.87202e-115	2	NUDT4
ACTN2.1	6.416e-119	0.280152	0.967	0.818	1.43404e-114	2	ACTN2
NREP.1	1.32298e-118	0.270141	1	0.983	2.95698e-114	2	NREP
TNNC1.1	9.79977e-117	0.25653	1	0.947	2.19035e-112	2	TNNC1
FITM1.2	2.45684e-116	0.259663	0.973	0.797	5.49128e-112	2	FITM1
MASP1	3.41262e-116	0.254535	0.699	0.471	7.62755e-112	2	MASP1
DES.1	4.06016e-116	0.286881	0.4	0.221	9.07485e-112	2	DES
POPDC2.1	1.78418e-115	0.256833	0.953	0.795	3.98782e-111	2	POPDC2
LRRC10	6.06385e-114	0.267577	0.815	0.587	1.35533e-109	2	LRRC10
GYG1	1.43128e-108	0.271332	0.757	0.563	3.19904e-104	2	GYG1
CDC42EP3	5.19627e-105	0.251475	0.675	0.455	1.16142e-100	2	CDC42EP3
FLNC.1	1.04022e-103	0.258789	0.738	0.521	2.325e-99	2	FLNC
EIF1B.2	5.02781e-98	0.251363	0.929	0.834	1.12377e-93	2	EIF1B
MDK.2	6.31933e-98	-0.486092	0.832	0.831	1.41243e-93	2	MDK
ACTB.2	2.8759e-96	-1.63755	0.796	0.771	6.42792e-92	2	ACTB
PTMA.2	1.59685e-90	-0.648371	0.945	0.93	3.56912e-86	2	PTMA
GPX4	7.66699e-88	-0.298743	0.925	0.902	1.71365e-83	2	GPX4
VIM.2	6.30162e-80	-1.83513	0.614	0.639	1.40847e-75	2	VIM
MT-ND6.2	2.56743e-76	-0.477927	0.664	0.693	5.73847e-72	2	MT-ND6
S100A10.1	4.17349e-76	-0.696914	0.137	0.253	9.32816e-72	2	S100A10
STMN1.2	4.73469e-75	-0.72811	0.745	0.727	1.05825e-70	2	STMN1
ACTG1.2	2.48729e-70	-1.58811	0.699	0.691	5.55935e-66	2	ACTG1
RPSA	1.17614e-69	-0.261774	0.94	0.914	2.62878e-65	2	RPSA
PTMS.1	4.08012e-64	-0.416738	0.597	0.618	9.11948e-60	2	PTMS
MARCKSL1.1	7.53358e-64	-0.530082	0.428	0.491	1.68383e-59	2	MARCKSL1
KRT8	3.15173e-62	0.307225	0.921	0.798	7.04443e-58	2	KRT8
SOX4.2	6.45336e-59	-0.541024	0.584	0.605	1.44239e-54	2	SOX4
RPS26	1.88767e-58	-0.255431	0.918	0.883	4.21914e-54	2	RPS26
KRT18	3.78719e-58	0.361995	0.911	0.781	8.46475e-54	2	KRT18
MIF.1	1.45533e-47	-0.315716	0.463	0.512	3.2528e-43	2	MIF
TUBB.2	7.64519e-40	-0.457781	0.872	0.824	1.70878e-35	2	TUBB
C11orf31.1	5.03755e-39	-0.302765	0.556	0.571	1.12594e-34	2	C11orf31
HMGN1.1	8.44207e-38	-0.253407	0.855	0.809	1.88689e-33	2	HMGN1
CD81	3.05456e-33	-0.251356	0.954	0.932	6.82724e-29	2	CD81
H3F3B.2	5.86323e-33	-0.359855	0.812	0.765	1.31049e-28	2	H3F3B
TMSB10.2	1.50708e-31	-0.62749	0.991	0.977	3.36848e-27	2	TMSB10
FTH1.1	1.65272e-31	-0.305612	1	0.999	3.694e-27	2	FTH1
CD63.1	1.47761e-29	-0.269584	0.976	0.961	3.3026e-25	2	CD63
COL3A1.2	2.84232e-29	-1.30267	0.201	0.259	6.35288e-25	2	COL3A1
CLTA.2	3.63081e-28	-0.357527	0.699	0.659	8.11522e-24	2	CLTA
PFN1.2	9.00428e-28	-0.322774	0.859	0.802	2.01255e-23	2	PFN1
ENO1.2	1.31056e-27	-0.423194	0.585	0.577	2.92924e-23	2	ENO1
ARPC3.2	1.90669e-26	-0.297449	0.758	0.708	4.26165e-22	2	ARPC3
EIF4A1.2	1.67449e-25	-0.323222	0.833	0.789	3.74264e-21	2	EIF4A1
CTD-2545M3.8.1	1.52092e-21	-0.281204	0.882	0.797	3.3994e-17	2	CTD-2545M3.8
H2AFZ.2	2.50293e-21	-0.530931	0.807	0.747	5.5943e-17	2	H2AFZ
CLIC1.2	2.21865e-20	-0.474481	0.544	0.522	4.95889e-16	2	CLIC1
VMP1.1	9.96557e-20	-0.376622	0.508	0.497	2.22741e-15	2	VMP1
PLS3.1	3.3897e-19	-0.291553	0.441	0.438	7.57631e-15	2	PLS3
GNG11.1	1.62627e-17	-0.323608	0.308	0.218	3.63488e-13	2	GNG11
CKB.2	1.85265e-17	-0.296376	0.286	0.319	4.14085e-13	2	CKB
ID3.1	3.97215e-17	-0.368622	0.409	0.425	8.87815e-13	2	ID3
PPP1R14B.1	4.64922e-17	-0.305509	0.559	0.534	1.03915e-12	2	PPP1R14B
FCGRT.2	5.49434e-17	-0.395381	0.258	0.287	1.22804e-12	2	FCGRT
TGFB2.2	6.98144e-14	-0.288432	0.272	0.299	1.56042e-09	2	TGFB2
IGFBP2.2	1.64645e-13	-0.548691	0.287	0.306	3.67997e-09	2	IGFBP2
TIMP1.2	6.87895e-12	-0.441734	0.714	0.581	1.53751e-07	2	TIMP1
SEC61B.2	1.24887e-10	-0.276289	0.76	0.681	2.79135e-06	2	SEC61B
ID2.1	2.98856e-10	-0.272329	0.452	0.44	6.67974e-06	2	ID2
AKAP12.1	3.73263e-10	-0.327677	0.296	0.313	8.3428e-06	2	AKAP12
TMSB4X.2	7.42444e-10	-3.17185	0.385	0.374	1.65944e-05	2	TMSB4X
CALD1.1	5.89191e-09	-0.272132	0.832	0.76	0.00013169	2	CALD1
CSTB.2	4.41294e-08	-0.485558	0.781	0.7	0.000986337	2	CSTB
PPIB.1	8.39555e-08	-0.301184	0.743	0.66	0.00187649	2	PPIB
LGALS3	9.76484e-08	-0.254001	0.306	0.315	0.00218254	2	LGALS3
IER2.1	5.31621e-07	-0.253924	0.461	0.454	0.0118823	2	IER2
JUNB.2	1.62221e-06	-0.270464	0.602	0.573	0.0362581	2	JUNB
S100A6.2	2.69926e-06	-0.465147	0.331	0.266	0.0603312	2	S100A6
SAT1.1	2.66054e-05	-0.441193	0.619	0.56	0.594657	2	SAT1
TPM4.2	0.000241543	-0.602346	0.428	0.393	1	2	TPM4
FTL.2	0.000973988	-1.85443	0.979	0.944	1	2	FTL
KPNA2.2	0.00196891	-0.361328	0.352	0.34	1	2	KPNA2
MGP.2	0.00406146	-0.903263	0.314	0.302	1	2	MGP
TUBA1B.2	0.00579768	-0.377222	0.909	0.812	1	2	TUBA1B
MIF.2	0	0.665242	0.811	0.47	0	3	MIF
MT-ND3	0	0.649929	1	0.999	0	3	MT-ND3
FITM1.3	0	0.647831	0.987	0.805	0	3	FITM1
RPL39	0	0.523989	1	0.996	0	3	RPL39
RPL34	0	0.471787	1	0.999	0	3	RPL34
RPL41	0	0.431866	1	1	0	3	RPL41
RPS28	0	0.403472	1	0.996	0	3	RPS28
ADAMTS6.1	8.03022e-296	0.511088	0.644	0.296	1.79483e-291	3	ADAMTS6
S100A8	2.36128e-247	0.547235	0.333	0.108	5.2777e-243	3	S100A8
RPL36	3.62338e-244	0.359291	0.998	0.986	8.09861e-240	3	RPL36
TNNC1.2	4.90243e-243	0.423605	1	0.95	1.09574e-238	3	TNNC1
RPL37A	4.65485e-240	0.310039	1	0.997	1.0404e-235	3	RPL37A
RPL35A	6.61468e-239	0.307611	1	0.998	1.47845e-234	3	RPL35A
DMKN.1	1.80923e-237	0.524852	0.73	0.413	4.04381e-233	3	DMKN
COX7C	2.29979e-236	0.301997	1	0.995	5.14027e-232	3	COX7C
ANXA2.1	1.56051e-226	-0.812374	0.626	0.754	3.48789e-222	3	ANXA2
MT-ND4L.1	1.93192e-225	0.52411	0.976	0.879	4.31804e-221	3	MT-ND4L
RPL37	1.37697e-220	0.333826	0.999	0.992	3.07768e-216	3	RPL37
IRX4.1	7.34923e-219	0.416849	0.704	0.366	1.64263e-214	3	IRX4
RPS27.1	4.82693e-218	0.31706	0.999	0.991	1.07887e-213	3	RPS27
RPS26.1	1.48604e-217	0.425614	0.97	0.879	3.32144e-213	3	RPS26
MB.3	3.77785e-217	0.492996	0.966	0.757	8.44386e-213	3	MB
RPL30.1	1.83679e-210	0.253939	1	0.999	4.10542e-206	3	RPL30
MYL4.2	8.03806e-204	0.373682	1	0.968	1.79659e-199	3	MYL4
RP11-532N4.2.1	2.25847e-202	0.368861	0.488	0.214	5.04792e-198	3	RP11-532N4.2
CIRBP.1	3.76987e-199	0.37423	0.988	0.95	8.42604e-195	3	CIRBP
MTRNR2L8.1	8.20735e-199	0.354197	0.999	0.992	1.83443e-194	3	MTRNR2L8
SRP14	1.77912e-198	0.330593	1	0.998	3.97651e-194	3	SRP14
RPL5	4.54758e-196	0.282603	1	0.999	1.01643e-191	3	RPL5
RPS24.1	1.64244e-192	0.255366	1	0.999	3.67102e-188	3	RPS24
PPP1R1A.1	2.83473e-178	0.431718	0.986	0.858	6.33591e-174	3	PPP1R1A
ARF5	9.80949e-177	0.338565	0.59	0.309	2.19252e-172	3	ARF5
TOMM7	2.28384e-173	0.346403	0.982	0.901	5.1046e-169	3	TOMM7
S100A4.1	4.12725e-171	0.477097	0.818	0.56	9.22481e-167	3	S100A4
LRRC49.1	7.38298e-171	0.431176	0.912	0.678	1.65017e-166	3	LRRC49
APOBEC2	1.82076e-170	0.416949	0.935	0.737	4.06959e-166	3	APOBEC2
COX17.1	2.57661e-169	0.410875	0.88	0.67	5.75897e-165	3	COX17
CTC-425F1.4	2.05792e-168	0.313014	0.328	0.13	4.59966e-164	3	CTC-425F1.4
BEX4	2.1197e-168	0.340316	0.996	0.948	4.73774e-164	3	BEX4
FGF18.1	1.10586e-166	0.3795	0.536	0.269	2.47171e-162	3	FGF18
MYL3.3	3.69233e-166	0.474297	0.986	0.842	8.25274e-162	3	MYL3
NDUFA1	6.36076e-166	0.343583	0.974	0.892	1.42169e-161	3	NDUFA1
COX6C	8.16761e-164	0.261382	0.999	0.994	1.82554e-159	3	COX6C
SEPW1	8.76277e-163	0.274264	1	0.994	1.95857e-158	3	SEPW1
KRT19.1	9.71016e-163	0.475745	0.536	0.282	2.17032e-158	3	KRT19
IGF2.2	1.22055e-162	0.57053	0.977	0.901	2.72805e-158	3	IGF2
COX7B.3	1.17312e-161	0.30254	1	0.986	2.62204e-157	3	COX7B
ATP5J2	2.36241e-157	0.33065	0.972	0.894	5.28023e-153	3	ATP5J2
LAPTM4B.2	7.17881e-157	0.315173	0.999	0.969	1.60454e-152	3	LAPTM4B
CTSV	5.94896e-154	0.426527	0.693	0.418	1.32965e-149	3	CTSV
RPL13A.1	4.44579e-153	-0.300329	0.999	0.997	9.93679e-149	3	RPL13A
CYB5A.1	1.08913e-149	0.409194	0.946	0.791	2.43432e-145	3	CYB5A
ATP5G2	2.65608e-147	0.267293	0.996	0.984	5.9366e-143	3	ATP5G2
TNNI1.1	1.43413e-145	0.29791	1	0.964	3.20542e-141	3	TNNI1
RPS21	9.20922e-143	0.312006	0.986	0.94	2.05835e-138	3	RPS21
MTRNR2L2	1.80338e-142	0.329588	0.611	0.354	4.03073e-138	3	MTRNR2L2
MFAP4	1.55481e-140	0.413849	0.773	0.516	3.47517e-136	3	MFAP4
RP1-46F2.2.1	1.36371e-138	0.461197	0.79	0.552	3.04803e-134	3	RP1-46F2.2
SMPX.3	4.218e-137	0.351643	0.998	0.911	9.42765e-133	3	SMPX
TCEB2	4.47573e-133	0.275246	0.988	0.951	1.00037e-128	3	TCEB2
FGF7	3.71731e-128	0.295131	0.516	0.278	8.30857e-124	3	FGF7
CSRP3.2	8.35742e-126	0.343096	0.925	0.687	1.86797e-121	3	CSRP3
EIF4EBP1.1	1.11242e-125	0.383607	0.933	0.789	2.48636e-121	3	EIF4EBP1
TRH	5.67164e-125	0.407572	0.319	0.143	1.26767e-120	3	TRH
MYH7.2	1.5527e-123	0.728847	0.715	0.498	3.47044e-119	3	MYH7
MOXD1.2	1.97475e-122	0.310718	0.623	0.36	4.41376e-118	3	MOXD1
ATPIF1	5.22774e-120	0.275965	0.994	0.959	1.16845e-115	3	ATPIF1
LINC00881.1	6.70842e-119	0.358516	0.965	0.807	1.4994e-114	3	LINC00881
NDUFB1	3.72949e-118	0.318136	0.877	0.699	8.33578e-114	3	NDUFB1
CD36.3	4.52577e-117	0.334665	0.658	0.419	1.01156e-112	3	CD36
RARRES3	3.77911e-116	0.285329	0.298	0.133	8.4467e-112	3	RARRES3
PPP1R14C	5.02203e-116	0.302723	0.712	0.453	1.12247e-111	3	PPP1R14C
PRDX1.1	5.04412e-116	0.27632	0.998	0.972	1.12741e-111	3	PRDX1
SEC61G.1	1.71762e-115	0.278652	0.973	0.875	3.83905e-111	3	SEC61G
STARD4-AS1	5.58167e-114	0.299238	0.707	0.456	1.24756e-109	3	STARD4-AS1
ZFP36L1.2	6.86122e-114	-0.456722	0.924	0.924	1.53355e-109	3	ZFP36L1
SPINT2	5.41371e-112	0.326536	0.82	0.591	1.21002e-107	3	SPINT2
CITED4	5.44967e-112	0.418855	0.772	0.558	1.21806e-107	3	CITED4
NDUFB4	1.17458e-111	0.294551	0.968	0.875	2.6253e-107	3	NDUFB4
RPL27A	3.39814e-110	-0.278056	0.997	0.992	7.59518e-106	3	RPL27A
MTRNR2L12.2	6.79399e-110	0.265198	0.998	0.971	1.51852e-105	3	MTRNR2L12
S100A10.2	1.67631e-109	-0.815875	0.076	0.254	3.74673e-105	3	S100A10
FAM211A	8.15585e-108	0.365753	0.49	0.296	1.82291e-103	3	FAM211A
STXBP6	6.89792e-107	0.293336	0.646	0.405	1.54175e-102	3	STXBP6
TECRL.3	1.02177e-106	0.310045	0.954	0.753	2.28376e-102	3	TECRL
POLR2L	1.70828e-106	0.282152	0.953	0.85	3.81818e-102	3	POLR2L
LTBP1	1.87403e-105	0.420093	0.884	0.705	4.18865e-101	3	LTBP1
MRPS6	3.91489e-104	0.305469	0.948	0.824	8.75017e-100	3	MRPS6
CRYAB.3	5.28345e-100	0.329938	0.993	0.886	1.1809e-95	3	CRYAB
SMS	5.43035e-100	0.307809	0.915	0.767	1.21374e-95	3	SMS
SLIRP	5.95727e-100	0.29007	0.852	0.646	1.33151e-95	3	SLIRP
TCEA3	7.72276e-100	0.283086	0.752	0.516	1.72611e-95	3	TCEA3
HSPB3.2	7.45169e-97	0.309277	0.981	0.847	1.66553e-92	3	HSPB3
PTP4A3	1.7328e-95	0.287033	0.823	0.605	3.87298e-91	3	PTP4A3
RPSA.1	4.88188e-95	0.281385	0.972	0.912	1.09115e-90	3	RPSA
COL3A1.3	4.89748e-94	-1.51806	0.099	0.268	1.09464e-89	3	COL3A1
MYL2.3	1.22346e-92	0.48143	0.697	0.489	2.73455e-88	3	MYL2
TCAP.2	3.58917e-92	0.313287	0.885	0.684	8.02215e-88	3	TCAP
NRP2.2	3.91993e-92	0.365244	0.766	0.545	8.76143e-88	3	NRP2
SPAG7	9.85851e-92	0.258973	0.932	0.783	2.20348e-87	3	SPAG7
LRRC10.1	1.53818e-90	0.294848	0.836	0.597	3.438e-86	3	LRRC10
PTPLA.2	1.19177e-89	0.27144	0.973	0.838	2.66373e-85	3	PTPLA
NDUFC1	3.63569e-89	0.259738	0.924	0.801	8.12613e-85	3	NDUFC1
TGM2.3	4.5115e-88	0.283876	0.707	0.486	1.00836e-83	3	TGM2
UBE2E1.1	1.97075e-87	0.268248	0.884	0.695	4.40483e-83	3	UBE2E1
BCAM.1	2.71251e-87	0.2663	0.872	0.694	6.06273e-83	3	BCAM
WNT5A	8.09709e-87	0.311212	0.549	0.35	1.80978e-82	3	WNT5A
TUBA1B.3	3.41574e-86	-0.784493	0.825	0.826	7.63452e-82	3	TUBA1B
CALM1.2	5.02177e-86	-0.7443	0.592	0.649	1.12242e-81	3	CALM1
RPL22L1.1	1.45677e-85	0.284341	0.769	0.569	3.25602e-81	3	RPL22L1
FXYD1	1.39567e-84	0.339852	0.771	0.591	3.11945e-80	3	FXYD1
GAS6	3.51716e-83	0.272037	0.824	0.613	7.8612e-79	3	GAS6
ACTB.3	1.15051e-81	-1.64045	0.777	0.775	2.57151e-77	3	ACTB
EIF1B.3	1.02219e-80	0.254747	0.946	0.837	2.2847e-76	3	EIF1B
GATA6-AS1	7.5891e-80	0.268993	0.671	0.455	1.69624e-75	3	GATA6-AS1
HIST1H1C	1.71343e-78	0.301149	0.664	0.461	3.82968e-74	3	HIST1H1C
VCAM1.1	3.4474e-78	0.279744	0.934	0.779	7.70528e-74	3	VCAM1
DDX17.1	4.95804e-76	-0.330805	0.851	0.846	1.10817e-71	3	DDX17
APOE.2	6.21007e-76	-2.675	0.121	0.262	1.38801e-71	3	APOE
HSPA1B	6.89792e-76	0.481463	0.346	0.2	1.54175e-71	3	HSPA1B
TMEM176B.1	2.1986e-74	0.267268	0.455	0.279	4.9141e-70	3	TMEM176B
TXNIP	4.41726e-74	0.296656	0.965	0.868	9.87302e-70	3	TXNIP
ACTG1.3	8.58606e-70	-1.63386	0.687	0.693	1.91907e-65	3	ACTG1
MT-ND6.3	4.56755e-69	0.307439	0.819	0.674	1.02089e-64	3	MT-ND6
COX6A2	6.98122e-69	0.285874	0.409	0.253	1.56037e-64	3	COX6A2
RPS19	2.90713e-65	-0.258695	1	0.998	6.49774e-61	3	RPS19
ALB.3	7.78332e-65	-4.29826	0.3	0.404	1.73965e-60	3	ALB
NES	1.07443e-64	-0.403103	0.498	0.571	2.40146e-60	3	NES
TP53I3	2.2664e-64	0.292362	0.655	0.478	5.06563e-60	3	TP53I3
FHL2.2	8.88254e-64	0.253115	0.989	0.903	1.98534e-59	3	FHL2
PRSS35.1	2.7966e-62	-0.518101	0.318	0.427	6.25068e-58	3	PRSS35
NEAT1.1	2.90991e-61	-0.750381	0.893	0.883	6.50395e-57	3	NEAT1
MYL6	2.87967e-60	-0.289348	0.997	0.994	6.43635e-56	3	MYL6
TMSB4X.3	2.73345e-59	-3.38424	0.285	0.386	6.10953e-55	3	TMSB4X
CDH2.1	7.22056e-59	-0.331399	0.877	0.844	1.61387e-54	3	CDH2
BEX1.1	2.72559e-58	0.367343	0.983	0.908	6.09197e-54	3	BEX1
ID2.2	3.44996e-58	-0.451633	0.342	0.454	7.711e-54	3	ID2
CALD1.2	1.99052e-56	-0.470576	0.778	0.77	4.449e-52	3	CALD1
TGFB2.3	6.78346e-56	-0.418182	0.182	0.307	1.51617e-51	3	TGFB2
CDKN1A	1.62717e-55	-0.477751	0.18	0.304	3.63689e-51	3	CDKN1A
TSPAN7.2	4.01427e-55	-0.340559	0.165	0.287	8.9723e-51	3	TSPAN7
FTL.3	2.61841e-53	-1.99476	0.969	0.947	5.85242e-49	3	FTL
NEBL.1	3.02643e-52	-0.311527	0.934	0.857	6.76437e-48	3	NEBL
VMP1.2	8.93526e-52	-0.487623	0.428	0.507	1.99712e-47	3	VMP1
SPTBN1	9.31209e-52	-0.287423	0.916	0.883	2.08135e-47	3	SPTBN1
HNRNPC	9.28969e-51	-0.288109	0.792	0.777	2.07634e-46	3	HNRNPC
CD63.2	2.4502e-50	-0.350752	0.984	0.961	5.47645e-46	3	CD63
CFL1.1	5.95819e-50	-0.342279	0.972	0.937	1.33171e-45	3	CFL1
RGS5.1	9.57852e-49	-0.489349	0.678	0.677	2.14089e-44	3	RGS5
ACTN1.1	4.47834e-47	-0.362475	0.458	0.522	1.00095e-42	3	ACTN1
YWHAZ	1.29157e-45	-0.263156	0.898	0.865	2.88678e-41	3	YWHAZ
CTD-2545M3.8.2	2.90835e-45	-0.399012	0.873	0.803	6.50044e-41	3	CTD-2545M3.8
MAP1B.1	4.00581e-45	-0.432691	0.769	0.746	8.95338e-41	3	MAP1B
NUCKS1	4.25326e-45	-0.286384	0.945	0.92	9.50646e-41	3	NUCKS1
EGR1.2	4.45499e-45	-0.32037	0.703	0.771	9.95736e-41	3	EGR1
TUBA1A.1	1.01155e-44	-0.38366	0.815	0.784	2.26091e-40	3	TUBA1A
PNN	1.31617e-44	-0.316841	0.577	0.612	2.94178e-40	3	PNN
ITGB1.1	1.76123e-44	-0.277314	0.933	0.892	3.93653e-40	3	ITGB1
ACTA2.2	6.95163e-44	-0.533239	0.63	0.689	1.55376e-39	3	ACTA2
RBMS1	8.97345e-44	-0.281393	0.73	0.724	2.00566e-39	3	RBMS1
C6orf48	4.11178e-42	-0.293986	0.549	0.6	9.19024e-38	3	C6orf48
KPNB1	4.94182e-42	-0.295784	0.654	0.66	1.10455e-37	3	KPNB1
HSPA1A	1.03756e-41	0.631448	0.679	0.531	2.31906e-37	3	HSPA1A
COX6A1	1.17524e-40	-0.30332	0.404	0.472	2.62678e-36	3	COX6A1
VCL	3.8928e-40	-0.30002	0.698	0.688	8.7008e-36	3	VCL
ENAH.1	1.50552e-39	-0.311324	0.56	0.59	3.36499e-35	3	ENAH
HSPA8	1.09291e-38	-0.270935	0.911	0.874	2.44277e-34	3	HSPA8
COL1A2.1	3.03769e-38	-0.675029	0.284	0.37	6.78953e-34	3	COL1A2
ID3.2	6.29011e-38	-0.416137	0.332	0.433	1.4059e-33	3	ID3
PTP4A1	2.82556e-37	-0.270458	0.213	0.306	6.3154e-33	3	PTP4A1
VCAN.1	1.05676e-36	-0.387479	0.817	0.808	2.36197e-32	3	VCAN
DOK4.1	2.04805e-36	-0.291254	0.281	0.371	4.5776e-32	3	DOK4
TNFRSF19.1	1.46481e-35	-0.288932	0.27	0.353	3.27399e-31	3	TNFRSF19
VIM.3	2.47402e-35	-1.61479	0.624	0.636	5.52969e-31	3	VIM
PLS3.2	2.51781e-35	-0.359666	0.389	0.444	5.62756e-31	3	PLS3
CLTC	1.72504e-34	-0.262229	0.687	0.679	3.85563e-30	3	CLTC
HMGN2.2	2.30453e-34	-0.473667	0.758	0.735	5.15086e-30	3	HMGN2
TIMP1.3	1.0877e-33	-0.925664	0.586	0.603	2.43111e-29	3	TIMP1
CCNL1	1.15661e-33	-0.294085	0.327	0.407	2.58514e-29	3	CCNL1
STMN1.3	1.33914e-33	-0.632165	0.765	0.725	2.99311e-29	3	STMN1
PPIA.1	6.25193e-33	-0.285833	0.936	0.898	1.39737e-28	3	PPIA
DGKI	6.15458e-31	-0.362079	0.276	0.352	1.37561e-26	3	DGKI
CKB.3	2.62215e-29	-0.329661	0.243	0.322	5.86077e-25	3	CKB
SLC2A3	1.16696e-28	-0.296334	0.53	0.559	2.60828e-24	3	SLC2A3
CTSD.1	1.33129e-28	-0.415382	0.533	0.542	2.97556e-24	3	CTSD
SPHKAP.1	1.82292e-28	-0.321933	0.699	0.665	4.0744e-24	3	SPHKAP
PFN2.1	2.73718e-28	-0.266882	0.535	0.558	6.11787e-24	3	PFN2
CEBPD.1	1.4063e-27	0.293401	0.714	0.598	3.14323e-23	3	CEBPD
BTG1.1	2.52512e-27	-0.318342	0.742	0.716	5.64389e-23	3	BTG1
PTMA.3	7.12849e-27	-0.50308	0.962	0.929	1.59329e-22	3	PTMA
GLS	7.58959e-27	-0.266716	0.431	0.469	1.69635e-22	3	GLS
KCTD12.1	9.14459e-26	-0.288525	0.827	0.777	2.04391e-21	3	KCTD12
MARCKSL1.2	3.10654e-25	-0.440325	0.453	0.485	6.94342e-21	3	MARCKSL1
ADAMTS19.1	4.34118e-25	-0.323531	0.471	0.494	9.70297e-21	3	ADAMTS19
CHRM2.1	3.01928e-24	-0.28303	0.65	0.627	6.74839e-20	3	CHRM2
SERPINH1.1	1.01627e-23	-0.30012	0.582	0.585	2.27146e-19	3	SERPINH1
KLF6.1	1.64025e-23	-0.382894	0.397	0.436	3.66612e-19	3	KLF6
2011-09-01	3.77347e-22	-0.31244	0.457	0.485	8.43407e-18	3	2011-09-01
PTEN	1.60976e-21	-0.26097	0.58	0.585	3.59797e-17	3	PTEN
PPP1R14B.2	1.18379e-20	-0.341651	0.541	0.538	2.64589e-16	3	PPP1R14B
JUNB.3	2.21424e-20	-0.255036	0.534	0.583	4.94906e-16	3	JUNB
MGP.3	6.25522e-20	-0.950043	0.248	0.31	1.3981e-15	3	MGP
SOX4.3	6.47143e-19	-0.384433	0.606	0.601	1.44643e-14	3	SOX4
CALM2.1	7.10257e-19	-0.255767	0.927	0.873	1.5875e-14	3	CALM2
SAT1.2	4.87279e-18	-0.535341	0.582	0.567	1.08912e-13	3	SAT1
FLNA.1	1.42849e-16	-0.303982	0.256	0.298	3.19282e-12	3	FLNA
PPP1R12B.1	4.53285e-16	-0.250769	0.82	0.75	1.01314e-11	3	PPP1R12B
DEK	1.42946e-15	-0.260538	0.588	0.572	3.19499e-11	3	DEK
CAP1.2	4.07388e-15	-0.356535	0.296	0.331	9.10554e-11	3	CAP1
ENO1.3	2.10316e-14	-0.357267	0.596	0.576	4.70078e-10	3	ENO1
P4HB.2	1.89282e-13	-0.265366	0.709	0.649	4.23065e-09	3	P4HB
TPM3.1	5.44193e-13	-0.270924	0.275	0.312	1.21632e-08	3	TPM3
CCND1.2	6.11876e-13	-0.4567	0.25	0.291	1.3676e-08	3	CCND1
TUBB4B	1.45622e-11	-0.292998	0.651	0.609	3.25479e-07	3	TUBB4B
COL4A1.1	1.00982e-08	-0.30308	0.857	0.774	0.000225705	3	COL4A1
AKAP12.2	2.42819e-08	-0.338284	0.292	0.312	0.000542725	3	AKAP12
TMSB10.3	2.75089e-07	-0.550252	0.994	0.977	0.00614852	3	TMSB10
CLIC1.3	3.96827e-07	-0.411672	0.565	0.521	0.00886948	3	CLIC1
TPM4.3	4.04391e-07	-0.630312	0.414	0.396	0.00903854	3	TPM4
CSTB.3	1.26285e-06	-0.477261	0.787	0.704	0.028226	3	CSTB
SFRP1.1	2.52383e-06	-0.271976	0.737	0.677	0.05641	3	SFRP1
FCGRT.3	3.02666e-06	-0.34807	0.277	0.283	0.0676488	3	FCGRT
LIMS1.2	4.50337e-06	-0.381206	0.533	0.498	0.100655	3	LIMS1
KPNA2.3	2.2264e-05	-0.38859	0.344	0.341	0.497622	3	KPNA2
PPIB.2	0.00104602	-0.256325	0.742	0.665	1	3	PPIB
TUBB.3	0.0021661	-0.302202	0.9	0.823	1	3	TUBB
IGF2.3	0	1.70935	0.999	0.899	0	4	IGF2
LDHA.2	0	1.53243	0.97	0.754	0	4	LDHA
MYH7.3	0	1.49532	0.844	0.483	0	4	MYH7
CSRP3.3	0	1.44049	0.969	0.682	0	4	CSRP3
KRT19.2	0	1.34217	0.671	0.266	0	4	KRT19
NRP2.3	0	1.07055	0.824	0.539	0	4	NRP2
IFITM3.2	0	1.06757	0.941	0.73	0	4	IFITM3
FHL2.3	0	1.02064	0.985	0.903	0	4	FHL2
RARRES3.1	0	1.01683	0.428	0.118	0	4	RARRES3
SOCS3.1	0	0.978181	0.587	0.293	0	4	SOCS3
FGF18.2	0	0.860341	0.575	0.265	0	4	FGF18
GAPDH.1	0	0.605089	1	0.999	0	4	GAPDH
MYH6.2	5.32464e-303	-0.86792	0.894	0.923	1.19011e-298	4	MYH6
TPI1.1	1.33807e-276	0.6659	0.976	0.956	2.99073e-272	4	TPI1
APOBEC2.1	2.962e-271	0.645161	0.895	0.741	6.62038e-267	4	APOBEC2
CEBPD.2	2.36253e-269	0.846924	0.797	0.588	5.28048e-265	4	CEBPD
C12orf75.1	3.58898e-257	0.807752	0.746	0.544	8.02173e-253	4	C12orf75
RPS24.2	3.99641e-257	0.321308	1	0.999	8.93238e-253	4	RPS24
RPL26.2	4.73211e-243	0.410157	0.994	0.986	1.05767e-238	4	RPL26
TNNI1.2	7.40963e-229	0.354512	1	0.964	1.65613e-224	4	TNNI1
FOS.1	4.66354e-223	0.853273	0.849	0.698	1.04235e-218	4	FOS
PGK1.1	2.77186e-222	0.866621	0.868	0.804	6.19538e-218	4	PGK1
TMEM47.2	3.87935e-221	0.73109	0.7	0.506	8.67074e-217	4	TMEM47
MALAT1	6.80342e-218	0.310668	0.999	0.998	1.52063e-213	4	MALAT1
PDLIM5.1	2.77848e-213	0.462713	0.989	0.947	6.21019e-209	4	PDLIM5
ACTA2.3	4.78344e-213	-1.0656	0.426	0.712	1.06915e-208	4	ACTA2
CRYAB.4	2.54871e-209	0.616928	0.978	0.887	5.69662e-205	4	CRYAB
BTG2.1	1.39972e-195	0.822068	0.691	0.493	3.12852e-191	4	BTG2
B2M.2	1.13693e-190	0.395341	0.995	0.988	2.54116e-186	4	B2M
SLC16A3	4.47349e-189	0.511061	0.337	0.143	9.99869e-185	4	SLC16A3
BST2	9.66204e-187	0.470242	0.281	0.104	2.15956e-182	4	BST2
A2M.2	3.08626e-184	0.846947	0.761	0.602	6.89809e-180	4	A2M
BNIP3.1	3.11055e-181	0.709651	0.537	0.344	6.95239e-177	4	BNIP3
HLA-C.2	4.22417e-174	0.605471	0.613	0.414	9.44145e-170	4	HLA-C
MT-ND4	3.94352e-173	-0.28749	1	0.999	8.81415e-169	4	MT-ND4
LINC00881.2	2.04576e-171	0.521586	0.94	0.81	4.57249e-167	4	LINC00881
ALDOA	7.64927e-164	0.497955	0.971	0.959	1.70969e-159	4	ALDOA
PDE4DIP	1.11169e-158	0.426178	0.951	0.859	2.48475e-154	4	PDE4DIP
MB.4	2.54527e-158	0.510865	0.91	0.763	5.68894e-154	4	MB
TRDN.2	6.37405e-158	0.467601	0.939	0.847	1.42466e-153	4	TRDN
RRAD	6.90399e-157	0.65374	0.83	0.69	1.54311e-152	4	RRAD
H3F3A	1.65861e-155	0.256457	0.999	0.998	3.70717e-151	4	H3F3A
FAM162A.1	1.18717e-152	0.678651	0.787	0.705	2.65345e-148	4	FAM162A
AP1S2	1.93546e-152	0.474287	0.937	0.9	4.32595e-148	4	AP1S2
C1orf105.2	2.39298e-150	0.644918	0.489	0.3	5.34854e-146	4	C1orf105
TXNIP.1	3.13185e-147	0.53024	0.94	0.871	7.00001e-143	4	TXNIP
RPL13A.2	2.42573e-140	0.253319	0.998	0.998	5.42174e-136	4	RPL13A
MYL3.4	3.96156e-136	0.438026	0.984	0.842	8.85449e-132	4	MYL3
RPL23A.1	4.11674e-134	0.253777	1	0.997	9.20133e-130	4	RPL23A
CXCL12	2.8247e-131	0.494777	0.285	0.127	6.31349e-127	4	CXCL12
LAPTM4B.3	1.43002e-130	0.328274	0.992	0.97	3.19624e-126	4	LAPTM4B
FXYD1.1	4.02989e-129	0.486382	0.751	0.593	9.00721e-125	4	FXYD1
NAP1L1	5.83481e-126	0.327735	0.986	0.973	1.30414e-121	4	NAP1L1
PLN.1	4.12983e-124	0.313071	1	0.958	9.23057e-120	4	PLN
PNRC1	4.30525e-118	0.416829	0.901	0.867	9.62266e-114	4	PNRC1
MTUS1	1.18151e-114	0.505807	0.667	0.539	2.6408e-110	4	MTUS1
TCAP.3	5.19486e-111	0.484158	0.829	0.69	1.1611e-106	4	TCAP
RPL31.2	8.01113e-111	0.358632	0.948	0.931	1.79057e-106	4	RPL31
MT-ND3.1	2.05612e-110	-0.287055	1	0.999	4.59562e-106	4	MT-ND3
ACTB.4	3.19826e-107	-1.6442	0.628	0.792	7.14842e-103	4	ACTB
ENO1.4	1.01919e-106	0.678223	0.668	0.568	2.27799e-102	4	ENO1
ALB.4	1.25007e-106	-3.23542	0.554	0.375	2.79404e-102	4	ALB
LTBP1.1	1.29571e-104	0.477383	0.799	0.714	2.89605e-100	4	LTBP1
PSMB9	5.68208e-104	0.394923	0.273	0.133	1.27e-99	4	PSMB9
RBFOX1.2	6.01978e-104	0.449539	0.533	0.38	1.34548e-99	4	RBFOX1
TMEM176B.2	1.06518e-102	0.471688	0.438	0.281	2.38078e-98	4	TMEM176B
FXYD6	1.88341e-101	0.350665	0.923	0.852	4.2096e-97	4	FXYD6
PROS1.1	2.10227e-100	0.449848	0.643	0.544	4.69878e-96	4	PROS1
STMN1.4	4.28199e-98	-0.78256	0.576	0.747	9.57068e-94	4	STMN1
ACTG1.4	3.12495e-97	-1.60646	0.532	0.71	6.98459e-93	4	ACTG1
MYL4.3	5.41531e-97	0.266114	1	0.968	1.21038e-92	4	MYL4
PTP4A3.1	8.32175e-97	0.428669	0.705	0.619	1.86e-92	4	PTP4A3
YBX3	4.94304e-96	0.434229	0.802	0.744	1.10482e-91	4	YBX3
CKM.1	9.59778e-95	0.4792	0.786	0.653	2.1452e-90	4	CKM
AK4	3.21803e-94	0.44664	0.49	0.352	7.19261e-90	4	AK4
MFAP4.1	1.59099e-91	0.433714	0.659	0.529	3.55603e-87	4	MFAP4
MAP1B.2	2.99163e-91	-0.488141	0.598	0.766	6.68659e-87	4	MAP1B
PSME1	6.89065e-89	0.434132	0.624	0.525	1.54013e-84	4	PSME1
PRDX1.2	2.64395e-88	-0.353087	0.949	0.977	5.90948e-84	4	PRDX1
ACOT13	3.73599e-88	0.353488	0.854	0.812	8.35032e-84	4	ACOT13
EIF4G2.2	5.32686e-88	-0.321308	0.891	0.949	1.19061e-83	4	EIF4G2
LGALS3BP	1.48208e-86	0.408913	0.662	0.576	3.3126e-82	4	LGALS3BP
ATP1B1.2	7.74474e-85	0.347544	0.941	0.896	1.73103e-80	4	ATP1B1
UBE2E1.2	3.62093e-83	0.365313	0.774	0.708	8.09313e-79	4	UBE2E1
C4orf3.1	1.6579e-82	0.410797	0.86	0.848	3.70556e-78	4	C4orf3
NDUFA11.2	1.67969e-81	0.312437	0.888	0.872	3.75428e-77	4	NDUFA11
PKM	5.95069e-81	0.406328	0.866	0.849	1.33004e-76	4	PKM
TNNC1.3	8.9489e-81	0.263613	1	0.95	2.00017e-76	4	TNNC1
WBP5	1.90878e-80	0.313277	0.946	0.937	4.26631e-76	4	WBP5
GAS6.1	5.72282e-80	0.374786	0.713	0.625	1.27911e-75	4	GAS6
SERPINF1.1	1.9757e-78	0.443284	0.504	0.38	4.41588e-74	4	SERPINF1
SH3BGR.2	2.65485e-76	0.380308	0.843	0.714	5.93386e-72	4	SH3BGR
NRP1	6.80531e-76	0.372994	0.711	0.63	1.52106e-71	4	NRP1
SFRP1.2	1.01179e-74	-0.505782	0.534	0.7	2.26146e-70	4	SFRP1
RP11-353N4.1.2	1.43685e-74	0.38351	0.48	0.357	3.2115e-70	4	RP11-353N4.1
C7.1	5.72716e-74	0.521376	0.398	0.258	1.28008e-69	4	C7
GADD45A	6.14451e-74	-0.350097	0.39	0.596	1.37336e-69	4	GADD45A
ANXA2.2	3.83683e-73	-0.421005	0.593	0.758	8.5757e-69	4	ANXA2
TMSB4X.4	4.15583e-73	-3.26797	0.229	0.393	9.2887e-69	4	TMSB4X
AKAP12.3	5.87224e-73	-0.466427	0.158	0.327	1.3125e-68	4	AKAP12
NREP.2	2.10579e-71	0.258694	1	0.984	4.70665e-67	4	NREP
IFITM2.1	2.81421e-71	0.362712	0.457	0.327	6.29004e-67	4	IFITM2
MST4	2.83279e-71	-0.342909	0.449	0.633	6.33156e-67	4	MST4
PFN2.2	1.35863e-70	-0.302914	0.373	0.576	3.03667e-66	4	PFN2
CLTC.1	4.28496e-70	-0.301199	0.509	0.699	9.57731e-66	4	CLTC
PLS3.3	1.32931e-68	-0.348586	0.274	0.457	2.97113e-64	4	PLS3
SLC25A4.2	2.00962e-68	0.250723	0.982	0.943	4.4917e-64	4	SLC25A4
TSC22D1	4.60694e-67	0.389294	0.787	0.758	1.0297e-62	4	TSC22D1
MYL2.4	6.37697e-67	0.516271	0.625	0.497	1.42532e-62	4	MYL2
SPHKAP.2	2.16718e-65	-0.37633	0.537	0.684	4.84387e-61	4	SPHKAP
TGFB2.4	2.66768e-64	-0.358971	0.154	0.311	5.96254e-60	4	TGFB2
HNRNPH1.1	3.14872e-64	-0.335275	0.479	0.662	7.0377e-60	4	HNRNPH1
MLLT11	8.76584e-64	-0.287986	0.535	0.711	1.95925e-59	4	MLLT11
CST3.2	1.49947e-63	-0.52633	0.48	0.643	3.35146e-59	4	CST3
HSPB1	1.06241e-62	0.309136	0.947	0.947	2.3746e-58	4	HSPB1
FILIP1.1	1.13288e-62	0.288441	0.928	0.868	2.5321e-58	4	FILIP1
S100A4.2	3.84647e-62	0.32913	0.67	0.577	8.59725e-58	4	S100A4
SORBS2.1	1.16425e-61	0.338079	0.928	0.874	2.6022e-57	4	SORBS2
RNF8	2.4062e-61	0.419309	0.429	0.329	5.37809e-57	4	RNF8
LRRC49.2	3.24198e-61	0.321262	0.792	0.691	7.24615e-57	4	LRRC49
BEX1.2	4.40852e-61	0.31357	0.953	0.912	9.85347e-57	4	BEX1
RPS26.2	5.74245e-60	-0.281171	0.803	0.898	1.2835e-55	4	RPS26
RPS27L	2.01197e-58	-0.323885	0.766	0.868	4.49695e-54	4	RPS27L
TMEM176A	1.99788e-57	0.268276	0.287	0.173	4.46547e-53	4	TMEM176A
PDLIM1.1	2.60982e-57	0.325137	0.69	0.633	5.83322e-53	4	PDLIM1
TMEM173	7.46291e-57	0.359568	0.485	0.382	1.66804e-52	4	TMEM173
NPNT.2	5.91502e-55	0.337429	0.605	0.52	1.32207e-50	4	NPNT
NR4A1	3.2969e-54	0.393048	0.558	0.461	7.36889e-50	4	NR4A1
SOD3	3.58611e-53	0.304892	0.334	0.229	8.01531e-49	4	SOD3
KRT18.1	5.24046e-53	0.286926	0.829	0.797	1.1713e-48	4	KRT18
KCNMB4	1.13022e-52	0.381119	0.409	0.315	2.52616e-48	4	KCNMB4
C4orf48.1	8.69304e-52	-0.311334	0.466	0.638	1.94298e-47	4	C4orf48
LEFTY2	1.0081e-51	0.389574	0.293	0.193	2.2532e-47	4	LEFTY2
KRT8.1	1.44379e-51	0.279545	0.845	0.813	3.22702e-47	4	KRT8
DGKI.1	2.20493e-51	-0.318161	0.211	0.359	4.92825e-47	4	DGKI
CDKN1A.1	2.52051e-51	-0.295851	0.162	0.306	5.6336e-47	4	CDKN1A
ZMAT3	3.9161e-51	-0.262143	0.303	0.472	8.75289e-47	4	ZMAT3
NES.1	9.97497e-51	-0.265166	0.411	0.581	2.2295e-46	4	NES
PLSCR1	2.94174e-50	0.320884	0.344	0.247	6.57509e-46	4	PLSCR1
JUNB.4	4.90388e-50	0.397287	0.653	0.569	1.09607e-45	4	JUNB
FLOT1	9.00643e-50	0.336598	0.508	0.434	2.01303e-45	4	FLOT1
PPP1R12B.2	1.20223e-49	-0.348355	0.687	0.765	2.6871e-45	4	PPP1R12B
FLNA.2	1.44223e-49	-0.289524	0.169	0.308	3.22352e-45	4	FLNA
ACTN1.2	4.18024e-49	-0.250077	0.36	0.533	9.34326e-45	4	ACTN1
CKMT2.3	2.45965e-48	0.266152	0.764	0.685	5.49756e-44	4	CKMT2
TCEA3.1	2.4874e-47	0.306065	0.608	0.533	5.55959e-43	4	TCEA3
ACTR3	6.45027e-47	-0.267045	0.44	0.606	1.4417e-42	4	ACTR3
PRSS35.2	1.02919e-46	-0.335187	0.285	0.431	2.30034e-42	4	PRSS35
IRX4.2	1.39216e-46	0.310859	0.491	0.39	3.11161e-42	4	IRX4
ROGDI	2.79624e-46	0.297317	0.593	0.527	6.24988e-42	4	ROGDI
RBM3.1	1.78e-45	-0.304312	0.355	0.516	3.97847e-41	4	RBM3
MID1IP1	4.51152e-45	0.41236	0.371	0.281	1.00837e-40	4	MID1IP1
APOE.3	8.56341e-45	-2.52288	0.148	0.259	1.91401e-40	4	APOE
DES.2	8.46047e-44	0.645545	0.335	0.239	1.891e-39	4	DES
NEXN	2.76511e-43	0.252183	0.875	0.815	6.1803e-39	4	NEXN
ISG15.1	8.799e-43	0.427831	0.429	0.349	1.96666e-38	4	ISG15
SLIT3	1.21208e-42	0.328612	0.572	0.505	2.70912e-38	4	SLIT3
CTNNB1	6.18804e-42	-0.25148	0.561	0.714	1.38309e-37	4	CTNNB1
CAP1.3	1.58969e-41	-0.333149	0.209	0.341	3.55311e-37	4	CAP1
RP11-532N4.2.2	3.90932e-41	0.306548	0.328	0.232	8.73773e-37	4	RP11-532N4.2
PFKP	5.24188e-41	0.292177	0.745	0.733	1.17161e-36	4	PFKP
LIMS1.3	5.33347e-41	-0.433133	0.372	0.517	1.19208e-36	4	LIMS1
JUN.1	3.3632e-39	0.524336	0.53	0.454	7.51709e-35	4	JUN
C1orf21	3.92434e-39	0.297396	0.423	0.346	8.77129e-35	4	C1orf21
PPP1R14B.3	5.03285e-39	-0.306793	0.4	0.554	1.12489e-34	4	PPP1R14B
CKB.4	1.71538e-38	-0.270303	0.201	0.327	3.83406e-34	4	CKB
HSPA5	2.62306e-38	0.292924	0.859	0.86	5.8628e-34	4	HSPA5
GPC1	4.18434e-38	0.27203	0.605	0.555	9.35241e-34	4	GPC1
CPVL	1.42906e-37	0.276217	0.588	0.54	3.19408e-33	4	CPVL
CCND1.3	1.44514e-36	-0.436652	0.182	0.298	3.23002e-32	4	CCND1
FCGRT.4	5.61675e-36	-0.350233	0.18	0.294	1.2554e-31	4	FCGRT
QDPR	2.40994e-35	0.288861	0.525	0.478	5.38646e-31	4	QDPR
RPS10.1	3.14748e-35	0.25927	0.642	0.625	7.03493e-31	4	RPS10
NARF	5.57019e-35	0.282951	0.396	0.324	1.24499e-30	4	NARF
GADD45B.2	5.57134e-35	0.497368	0.401	0.326	1.24525e-30	4	GADD45B
NAV1.2	7.77804e-35	-0.259947	0.516	0.643	1.73847e-30	4	NAV1
MGP.4	1.04899e-33	-0.888515	0.205	0.315	2.34461e-29	4	MGP
HSPB8.1	1.97502e-33	0.265629	0.369	0.294	4.41437e-29	4	HSPB8
CALM2.2	2.20481e-33	-0.269273	0.805	0.887	4.92796e-29	4	CALM2
PYGL	5.40955e-33	0.269415	0.348	0.273	1.20909e-28	4	PYGL
ENO3	1.22325e-32	0.26002	0.696	0.641	2.73408e-28	4	ENO3
KLHL41	1.68437e-32	0.268881	0.505	0.442	3.76473e-28	4	KLHL41
IFIT1	1.89071e-32	0.278978	0.482	0.414	4.22593e-28	4	IFIT1
KPNA2.4	3.79518e-32	-0.377464	0.23	0.354	8.4826e-28	4	KPNA2
MARCKSL1.3	2.50468e-31	-0.358926	0.37	0.495	5.59821e-27	4	MARCKSL1
STXBP6.1	3.63834e-31	0.278475	0.488	0.423	8.13206e-27	4	STXBP6
GATA6-AS1.1	3.31677e-30	0.283978	0.529	0.471	7.4133e-26	4	GATA6-AS1
CALM1.3	1.19257e-29	-0.502652	0.532	0.656	2.66551e-25	4	CALM1
MASP1.1	2.47778e-29	0.277898	0.553	0.5	5.53808e-25	4	MASP1
XRCC4.2	3.67567e-29	0.287035	0.444	0.374	8.21548e-25	4	XRCC4
SYNE2	1.04787e-28	0.256928	0.708	0.662	2.34209e-24	4	SYNE2
FTH1.2	1.92522e-28	-0.302358	0.999	0.999	4.30306e-24	4	FTH1
DARS	1.58047e-27	0.268286	0.479	0.435	3.5325e-23	4	DARS
PRSS23.1	3.6243e-27	-0.254421	0.328	0.452	8.10068e-23	4	PRSS23
STARD4-AS1.1	1.27385e-26	0.251557	0.526	0.477	2.84718e-22	4	STARD4-AS1
HMGN2.3	2.77881e-26	-0.392129	0.646	0.748	6.21092e-22	4	HMGN2
SEC61B.3	6.62091e-26	-0.286906	0.591	0.705	1.47984e-21	4	SEC61B
IER2.2	2.11271e-25	0.388433	0.501	0.45	4.72211e-21	4	IER2
PGM1	4.58881e-25	0.252894	0.58	0.564	1.02564e-20	4	PGM1
HSF1	1.59186e-24	0.265573	0.489	0.452	3.55796e-20	4	HSF1
MT-ND6.4	5.03672e-24	-0.256295	0.588	0.7	1.12576e-19	4	MT-ND6
PLOD2	7.19354e-23	0.251787	0.41	0.36	1.60783e-18	4	PLOD2
COL3A1.4	5.35186e-21	-0.922454	0.181	0.258	1.19619e-16	4	COL3A1
PMP22	4.04886e-19	0.256204	0.523	0.502	9.0496e-15	4	PMP22
RGS5.2	1.1081e-18	-0.311412	0.591	0.686	2.47671e-14	4	RGS5
ACSL4.2	1.30741e-18	-0.474267	0.188	0.272	2.92219e-14	4	ACSL4
CTSD.2	6.77899e-18	-0.266545	0.448	0.552	1.51517e-13	4	CTSD
SAT1.3	5.54886e-17	-0.350759	0.478	0.579	1.24023e-12	4	SAT1
TPM4.4	2.09092e-14	-0.532621	0.326	0.406	4.67341e-10	4	TPM4
SOX4.4	2.76032e-14	-0.264585	0.522	0.611	6.16959e-10	4	SOX4
CSTB.4	4.00436e-13	-0.440013	0.629	0.722	8.95015e-09	4	CSTB
TUBB.4	1.69047e-12	-0.319261	0.775	0.837	3.77837e-08	4	TUBB
FTL.4	3.53243e-12	-1.84997	0.942	0.95	7.89533e-08	4	FTL
HMGB2.2	4.77013e-11	-0.32371	0.285	0.359	1.06617e-06	4	HMGB2
MGST1.2	6.15568e-11	-0.309972	0.472	0.553	1.37586e-06	4	MGST1
IGFBP5.1	1.64344e-10	-0.310945	0.592	0.646	3.67325e-06	4	IGFBP5
TIMP1.4	4.00373e-07	-0.598651	0.543	0.608	0.00894874	4	TIMP1
VIM.4	9.05301e-07	-1.24737	0.584	0.641	0.0202344	4	VIM
CLIC1.4	9.58176e-07	-0.291712	0.464	0.532	0.0214162	4	CLIC1
COL1A2.2	2.47933e-05	-0.329734	0.328	0.365	0.554154	4	COL1A2
H2AFZ.3	6.83179e-05	-0.37331	0.706	0.762	1	4	H2AFZ
PTMA.4	0.000118013	-0.332866	0.919	0.934	1	4	PTMA
RSPO3	0	1.17275	0.547	0.096	0	6	RSPO3
DOK6	0	0.766476	0.501	0.145	0	6	DOK6
FITM1.4	0	-1.38949	0.446	0.844	0	6	FITM1
SOX4.5	4.04303e-300	1.07895	0.898	0.586	9.03657e-296	6	SOX4
CXCL14	1.66161e-285	1.60679	0.309	0.061	3.71387e-281	6	CXCL14
RPS24.3	3.57487e-269	-0.549751	0.999	0.999	7.9902e-265	6	RPS24
TPT1.1	1.02696e-259	-0.464049	1	1	2.29536e-255	6	TPT1
TECRL.4	7.9075e-259	-1.29978	0.42	0.793	1.76741e-254	6	TECRL
MYL3.5	2.00932e-257	-1.42041	0.593	0.871	4.49104e-253	6	MYL3
THSD7A	1.42807e-240	0.754664	0.472	0.159	3.19188e-236	6	THSD7A
TSPAN7.3	4.21081e-225	0.860869	0.58	0.258	9.41159e-221	6	TSPAN7
NREP.3	6.98522e-220	-0.819844	0.961	0.987	1.56127e-215	6	NREP
RPS23.1	2.7973e-202	-0.453469	0.999	0.999	6.25224e-198	6	RPS23
MB.5	2.33977e-201	-1.12688	0.56	0.79	5.22961e-197	6	MB
MYL2.5	1.15857e-195	-1.52389	0.124	0.531	2.58952e-191	6	MYL2
RPS8	1.43444e-194	-0.534689	0.997	0.998	3.20611e-190	6	RPS8
CKB.5	2.56193e-191	0.890415	0.608	0.298	5.72617e-187	6	CKB
TGFB2.5	9.50829e-190	0.943546	0.582	0.279	2.1252e-185	6	TGFB2
FBN2.2	5.8711e-189	-0.998592	0.107	0.524	1.31225e-184	6	FBN2
LAPTM4B.4	1.27997e-187	-0.673412	0.932	0.975	2.86085e-183	6	LAPTM4B
RPL26.3	5.2142e-187	-0.603097	0.966	0.987	1.16543e-182	6	RPL26
MT-ATP6	5.70509e-187	0.379179	1	1	1.27515e-182	6	MT-ATP6
FAT3	5.79794e-187	0.487303	0.329	0.094	1.2959e-182	6	FAT3
LMO4.1	4.83534e-184	0.698825	0.989	0.926	1.08075e-179	6	LMO4
RELN	2.40847e-181	0.405031	0.253	0.06	5.38318e-177	6	RELN
RPS6.1	5.70663e-179	-0.531756	0.989	0.996	1.27549e-174	6	RPS6
RPS12	1.19194e-178	-0.419603	1	0.999	2.66411e-174	6	RPS12
MT-CO2	3.54409e-178	0.368627	1	1	7.92139e-174	6	MT-CO2
RPLP1.1	1.56973e-177	-0.360536	1	1	3.50851e-173	6	RPLP1
AMOTL1	1.97573e-177	0.599609	0.455	0.176	4.41595e-173	6	AMOTL1
TNNC1.4	1.79803e-175	-0.622071	0.983	0.954	4.01877e-171	6	TNNC1
RPS13.1	1.66899e-168	-0.442121	0.995	0.998	3.73035e-164	6	RPS13
IRX4.3	3.66022e-167	-0.781355	0.041	0.42	8.18096e-163	6	IRX4
THBS1	2.158e-166	0.658538	0.389	0.135	4.82334e-162	6	THBS1
NAV1.3	2.95799e-166	-0.852326	0.273	0.649	6.6114e-162	6	NAV1
COL3A1.5	3.96411e-166	0.737213	0.544	0.234	8.86018e-162	6	COL3A1
IGF2.4	4.39713e-166	-1.63432	0.838	0.913	9.82802e-162	6	IGF2
RPL32	2.93466e-164	-0.418118	0.999	0.999	6.55925e-160	6	RPL32
CD36.4	1.32964e-162	-0.852324	0.088	0.463	2.97188e-158	6	CD36
EEF1A1	8.31324e-159	-0.376083	1	1	1.85809e-154	6	EEF1A1
SHD	1.06502e-156	0.463519	0.308	0.094	2.38043e-152	6	SHD
LPHN3	1.09209e-152	0.451435	0.333	0.111	2.44093e-148	6	LPHN3
RPL30.2	2.85976e-149	-0.36577	0.999	0.999	6.39184e-145	6	RPL30
RPS3A	2.74754e-148	-0.349115	0.999	0.999	6.14104e-144	6	RPS3A
RPL15	7.87486e-145	-0.351675	0.999	0.999	1.76011e-140	6	RPL15
VWDE	1.13727e-144	0.562829	0.406	0.165	2.54191e-140	6	VWDE
SERPINF1.2	6.57534e-143	0.715639	0.648	0.379	1.46965e-138	6	SERPINF1
LDHA.3	1.33906e-142	-1.13122	0.547	0.789	2.99294e-138	6	LDHA
GJA1.3	2.33174e-141	-0.852268	0.086	0.428	5.21168e-137	6	GJA1
RPS18	8.63553e-141	-0.355269	1	0.999	1.93013e-136	6	RPS18
AQP1	5.54885e-140	0.468701	0.276	0.085	1.24022e-135	6	AQP1
RPL23A.2	8.99289e-140	-0.408394	0.994	0.997	2.01e-135	6	RPL23A
NRP2.4	2.13478e-138	-1.02077	0.257	0.585	4.77145e-134	6	NRP2
RPS4X	5.76511e-138	-0.316158	1	1	1.28856e-133	6	RPS4X
MYH7.4	1.5138e-136	-1.97009	0.226	0.536	3.38349e-132	6	MYH7
MT-CO1.1	3.30681e-134	0.282438	1	1	7.39106e-130	6	MT-CO1
PPP1R14C.1	3.95436e-132	-0.660321	0.153	0.497	8.83839e-128	6	PPP1R14C
CDH2.2	5.30125e-132	0.598571	0.94	0.842	1.18488e-127	6	CDH2
SMPX.4	1.23513e-126	-0.591034	0.956	0.918	2.76064e-122	6	SMPX
RPL12	9.87729e-126	-0.442364	0.985	0.993	2.20767e-121	6	RPL12
RPL10A	2.68143e-125	-0.415435	0.986	0.996	5.99326e-121	6	RPL10A
MT-CO3	4.43452e-125	0.283089	1	1	9.91159e-121	6	MT-CO3
PDLIM1.2	2.37997e-124	-0.646747	0.334	0.655	5.31948e-120	6	PDLIM1
LAMA4.2	2.71143e-123	-0.633046	0.147	0.484	6.06032e-119	6	LAMA4
NAV2-AS2	4.48992e-120	0.623969	0.677	0.438	1.00354e-115	6	NAV2-AS2
RPL21.1	1.10264e-119	-0.388587	0.988	0.994	2.46451e-115	6	RPL21
RPS14	1.33674e-119	-0.316069	1	0.999	2.98774e-115	6	RPS14
STARD4.1	6.69493e-119	-0.673747	0.465	0.746	1.49638e-114	6	STARD4
RPL10	6.8453e-118	-0.329451	0.999	0.999	1.52999e-113	6	RPL10
GRIA3	8.58554e-117	0.352189	0.253	0.081	1.91896e-112	6	GRIA3
FAM20A.1	2.52912e-116	0.551607	0.461	0.23	5.65285e-112	6	FAM20A
RPL31.3	2.33265e-115	-0.552413	0.846	0.938	5.21371e-111	6	RPL31
RPS15A	8.30043e-115	-0.36909	0.996	0.996	1.85523e-110	6	RPS15A
TUBA1A.2	9.18946e-114	0.582376	0.919	0.78	2.05394e-109	6	TUBA1A
NUDT4.2	1.96693e-113	0.49151	0.982	0.922	4.39629e-109	6	NUDT4
LAMA5.1	3.43841e-112	0.518052	0.541	0.307	7.68519e-108	6	LAMA5
RHOQ.2	1.5596e-110	-0.579935	0.773	0.883	3.48586e-106	6	RHOQ
RPL29	1.89554e-110	-0.3473	0.996	0.998	4.23672e-106	6	RPL29
RPS27A	1.41803e-109	-0.305511	0.999	0.999	3.16945e-105	6	RPS27A
BMP2	2.36701e-109	0.477043	0.256	0.086	5.29051e-105	6	BMP2
DDX26B	1.13093e-107	0.573446	0.679	0.47	2.52774e-103	6	DDX26B
MT-ND6.5	3.58648e-107	0.668088	0.839	0.681	8.01614e-103	6	MT-ND6
RPL5.1	2.18374e-106	-0.326024	0.999	0.999	4.88087e-102	6	RPL5
LRRC49.3	8.41019e-106	-0.648657	0.469	0.714	1.87976e-101	6	LRRC49
RPL7	1.82368e-105	-0.321534	0.999	0.998	4.07611e-101	6	RPL7
FHL2.4	7.74994e-105	-0.745613	0.872	0.914	1.73219e-100	6	FHL2
CAV1.1	9.88187e-103	-0.723116	0.213	0.502	2.2087e-98	6	CAV1
ACTA2.4	9.88281e-100	1.0133	0.829	0.675	2.20891e-95	6	ACTA2
ID2.3	1.74839e-99	0.639187	0.653	0.431	3.90783e-95	6	ID2
HMGB1.1	2.32208e-99	-0.565926	0.908	0.961	5.19007e-95	6	HMGB1
DCBLD2.1	3.48526e-99	0.617436	0.789	0.631	7.78991e-95	6	DCBLD2
SORD.1	3.76637e-99	0.653509	0.627	0.43	8.41822e-95	6	SORD
EIF1B.4	2.48129e-98	-0.591183	0.688	0.857	5.54593e-94	6	EIF1B
TXN.1	9.3504e-98	-0.594157	0.692	0.851	2.08991e-93	6	TXN
GPR37	5.46487e-97	0.602749	0.441	0.231	1.22145e-92	6	GPR37
MOXD1.3	7.69443e-97	-0.646474	0.118	0.401	1.71978e-92	6	MOXD1
EIF4G2.3	8.26182e-96	0.398743	0.982	0.941	1.8466e-91	6	EIF4G2
EDNRA.1	1.64361e-95	0.549609	0.775	0.577	3.67364e-91	6	EDNRA
RPL9	3.79674e-95	-0.28766	1	0.998	8.4861e-91	6	RPL9
ADAMTS19.2	1.55286e-94	0.585874	0.691	0.48	3.47079e-90	6	ADAMTS19
RPL39.1	1.74436e-93	-0.384702	0.992	0.996	3.89881e-89	6	RPL39
COL1A2.3	1.56715e-91	0.568944	0.585	0.35	3.50274e-87	6	COL1A2
RPS3	2.45957e-91	-0.346152	0.995	0.997	5.49738e-87	6	RPS3
STXBP6.2	2.78052e-91	-0.546626	0.164	0.444	6.21473e-87	6	STXBP6
HINT1	4.97425e-91	-0.351684	0.993	0.995	1.11179e-86	6	HINT1
RPL23	5.40183e-91	-0.316022	0.996	0.996	1.20736e-86	6	RPL23
RPS7.1	5.31506e-89	-0.383997	1	0.999	1.18797e-84	6	RPS7
LAMC1.1	1.38174e-88	0.482831	0.853	0.71	3.08834e-84	6	LAMC1
CHRM2.2	1.47387e-88	0.564645	0.783	0.621	3.29424e-84	6	CHRM2
GAPDH.2	1.65534e-88	-0.387808	0.999	0.999	3.69986e-84	6	GAPDH
MAP1B.3	8.89534e-88	0.459774	0.888	0.741	1.9882e-83	6	MAP1B
EEF1B2.1	1.67867e-87	-0.407436	0.923	0.966	3.75199e-83	6	EEF1B2
RPL13	1.11811e-86	-0.268502	1	0.999	2.4991e-82	6	RPL13
RP11-532N4.2.3	2.03654e-85	-0.489013	0.023	0.254	4.55187e-81	6	RP11-532N4.2
H2AFY.1	2.46076e-85	0.450664	0.938	0.882	5.50004e-81	6	H2AFY
MDK.3	3.50369e-84	0.556073	0.919	0.826	7.8311e-80	6	MDK
GNB2L1	3.76503e-84	-0.322018	0.997	0.997	8.41521e-80	6	GNB2L1
PTEN.1	3.19962e-83	0.500363	0.732	0.577	7.15146e-79	6	PTEN
RP1-46F2.2.2	6.6394e-83	-0.663261	0.353	0.588	1.48397e-78	6	RP1-46F2.2
2001-03-01	2.25859e-82	0.348862	0.264	0.106	5.04817e-78	6	2001-03-01
NPM1	2.50728e-82	-0.404339	0.951	0.976	5.60401e-78	6	NPM1
HHATL.1	3.92999e-82	0.47214	0.568	0.359	8.78392e-78	6	HHATL
CTD-2545M3.8.3	4.8387e-82	0.488825	0.926	0.804	1.0815e-77	6	CTD-2545M3.8
HS6ST2	1.36639e-78	0.339117	0.306	0.137	3.05401e-74	6	HS6ST2
ENAH.2	7.35556e-77	0.475543	0.744	0.578	1.64404e-72	6	ENAH
XRCC4.3	4.62497e-76	-0.572878	0.153	0.394	1.03373e-71	6	XRCC4
EMP2.1	1.85328e-75	-0.519596	0.433	0.656	4.14228e-71	6	EMP2
LAMB2.1	4.27831e-74	0.466559	0.82	0.678	9.56246e-70	6	LAMB2
MT-ND2.1	4.30083e-74	0.28729	1	0.999	9.6128e-70	6	MT-ND2
PPP1R3A.3	6.26276e-74	-0.512614	0.222	0.468	1.39979e-69	6	PPP1R3A
UQCRB.3	1.58028e-73	-0.335638	0.98	0.987	3.53209e-69	6	UQCRB
KRT19.3	3.84163e-73	-0.726403	0.095	0.319	8.58642e-69	6	KRT19
ANXA2.3	5.46564e-73	0.42112	0.867	0.734	1.22162e-68	6	ANXA2
RPL18A	4.42283e-72	-0.296223	0.997	0.997	9.88546e-68	6	RPL18A
RPL19	9.1836e-72	-0.273423	0.996	0.998	2.05263e-67	6	RPL19
RPL27	3.95138e-71	-0.292907	0.993	0.995	8.83174e-67	6	RPL27
RPL14	1.66098e-70	-0.28631	0.992	0.996	3.71245e-66	6	RPL14
SIPA1L1	5.06158e-70	-0.414402	0.173	0.425	1.13131e-65	6	SIPA1L1
KANK1.1	3.29193e-69	0.405826	0.467	0.286	7.3578e-65	6	KANK1
SH3BGR.3	3.43233e-69	-0.587243	0.554	0.736	7.67159e-65	6	SH3BGR
CITED2	2.33922e-68	-0.509106	0.314	0.555	5.2284e-64	6	CITED2
RPS2	2.85144e-68	-0.276807	1	0.999	6.37324e-64	6	RPS2
HSPB3.3	1.98146e-67	-0.536873	0.837	0.862	4.42875e-63	6	HSPB3
COX4I1.2	2.11999e-67	-0.327342	0.973	0.988	4.73839e-63	6	COX4I1
PPP1R12B.3	3.07216e-67	0.484123	0.884	0.75	6.86658e-63	6	PPP1R12B
MARCH11.1	5.11294e-67	0.503281	0.475	0.298	1.14279e-62	6	2011-03-01
FGF18.3	7.61651e-67	-0.534943	0.095	0.307	1.70237e-62	6	FGF18
RPL6	8.80762e-66	-0.30556	0.992	0.995	1.96859e-61	6	RPL6
RPL22L1.2	1.32764e-64	-0.451663	0.375	0.601	2.9674e-60	6	RPL22L1
UBE2E1.3	1.37069e-64	-0.458231	0.538	0.724	3.06363e-60	6	UBE2E1
C4orf48.2	2.95859e-64	0.405076	0.771	0.612	6.61274e-60	6	C4orf48
MGP.5	5.84321e-64	0.291556	0.481	0.294	1.30602e-59	6	MGP
FABP5.2	2.22911e-63	-0.579037	0.154	0.377	4.98229e-59	6	FABP5
ISOC1	2.27378e-63	-0.425084	0.249	0.484	5.08214e-59	6	ISOC1
ADAMTS6.2	2.30861e-63	-0.440667	0.128	0.343	5.15998e-59	6	ADAMTS6
ZFP36L1.3	5.51301e-63	0.390328	0.967	0.922	1.23221e-58	6	ZFP36L1
ATP5B	1.06199e-62	0.293997	0.992	0.976	2.37366e-58	6	ATP5B
PDLIM5.2	6.19904e-62	-0.379085	0.965	0.951	1.38555e-57	6	PDLIM5
DMKN.2	2.07468e-61	-0.457998	0.229	0.457	4.63712e-57	6	DMKN
FBXO32	5.52862e-61	0.462263	0.618	0.452	1.2357e-56	6	FBXO32
ALB.5	2.48574e-60	-4.22542	0.193	0.404	5.55587e-56	6	ALB
TIMP2.2	3.10757e-60	0.407706	0.505	0.336	6.94573e-56	6	TIMP2
VCAN.2	5.31917e-59	-0.460645	0.653	0.817	1.18889e-54	6	VCAN
SCP2.2	1.2482e-58	-0.406908	0.69	0.817	2.78985e-54	6	SCP2
WWTR1	2.37832e-58	-0.417372	0.35	0.571	5.31578e-54	6	WWTR1
PLCXD3.2	4.11438e-58	-0.470364	0.451	0.645	9.19604e-54	6	PLCXD3
MYOZ2.3	1.31972e-56	-0.44437	0.644	0.784	2.94971e-52	6	MYOZ2
TMEM98	2.33935e-56	0.402064	0.661	0.515	5.22868e-52	6	TMEM98
CSRP3.4	4.53207e-56	-0.678014	0.568	0.719	1.01296e-51	6	CSRP3
PYGL.1	6.65216e-56	-0.336542	0.095	0.291	1.48682e-51	6	PYGL
PRSS35.3	6.84526e-56	0.388434	0.592	0.407	1.52998e-51	6	PRSS35
RPL34.1	3.44837e-55	-0.257789	0.999	0.999	7.70746e-51	6	RPL34
BSG	3.81871e-55	0.371977	0.893	0.824	8.5352e-51	6	BSG
RBP1.1	1.97882e-54	0.484959	0.505	0.351	4.42286e-50	6	RBP1
ITSN2	2.01304e-54	-0.426733	0.411	0.608	4.49934e-50	6	ITSN2
PTPLA.3	5.62565e-54	-0.402914	0.815	0.854	1.25739e-49	6	PTPLA
TESC	6.83647e-54	0.437606	0.692	0.548	1.52802e-49	6	TESC
LAMB1	7.75935e-54	-0.34761	0.253	0.482	1.73429e-49	6	LAMB1
MGAT4C	8.02618e-54	-0.315162	0.079	0.266	1.79393e-49	6	MGAT4C
LGALS3.1	1.75213e-53	-0.399	0.121	0.324	3.91619e-49	6	LGALS3
SEMA5A.2	4.13604e-53	-0.413859	0.279	0.484	9.24445e-49	6	SEMA5A
RPL37.1	6.5595e-53	-0.275158	0.987	0.993	1.46611e-48	6	RPL37
ITM2A	1.77342e-52	0.42627	0.568	0.406	3.96378e-48	6	ITM2A
IRS1	2.18148e-52	0.388278	0.423	0.27	4.87583e-48	6	IRS1
PEG10.1	2.30609e-52	0.4649	0.958	0.895	5.15435e-48	6	PEG10
IFITM3.3	3.38172e-51	-0.695923	0.635	0.758	7.55849e-47	6	IFITM3
TGM2.4	3.39327e-51	-0.424013	0.318	0.519	7.5843e-47	6	TGM2
PPIA.2	3.54985e-51	-0.428363	0.832	0.906	7.93427e-47	6	PPIA
HAND1.1	6.91992e-51	0.457132	0.505	0.352	1.54667e-46	6	HAND1
SERPINI1	9.53094e-50	0.480151	0.691	0.568	2.13026e-45	6	SERPINI1
MYOF	3.25009e-49	0.329056	0.316	0.178	7.26427e-45	6	MYOF
SORCS1	3.81755e-49	-0.339011	0.181	0.381	8.53261e-45	6	SORCS1
BEX1.3	1.40994e-48	0.37767	0.961	0.913	3.15136e-44	6	BEX1
MYH6.3	3.76514e-48	0.330093	0.992	0.916	8.41547e-44	6	MYH6
LRRN3	4.24456e-48	-0.37186	0.13	0.318	9.48702e-44	6	LRRN3
PHACTR2.1	9.26914e-48	0.396755	0.728	0.632	2.07175e-43	6	PHACTR2
ANXA3.1	6.83102e-47	-0.3777	0.255	0.451	1.5268e-42	6	ANXA3
LPAR3	1.09759e-46	-0.313039	0.106	0.281	2.45322e-42	6	LPAR3
RPS27.2	1.20714e-46	-0.26499	0.982	0.993	2.69809e-42	6	RPS27
UGP2	6.41071e-46	0.308471	0.928	0.888	1.43286e-41	6	UGP2
NFIA	8.71803e-46	0.440136	0.694	0.585	1.94857e-41	6	NFIA
SLC22A17	9.94641e-46	0.372479	0.288	0.162	2.22312e-41	6	SLC22A17
DBI.1	1.01017e-45	-0.445015	0.76	0.849	2.25784e-41	6	DBI
TMEM47.3	1.33869e-45	-0.452031	0.351	0.535	2.9921e-41	6	TMEM47
MEIS2	1.37981e-45	-0.33641	0.611	0.782	3.08401e-41	6	MEIS2
FZD1.1	2.63411e-45	-0.427517	0.328	0.512	5.88751e-41	6	FZD1
PTPRK	3.68144e-45	-0.342475	0.275	0.477	8.22838e-41	6	PTPRK
CCDC41	3.69533e-45	0.362862	0.322	0.189	8.25943e-41	6	CCDC41
CTTNBP2	4.00078e-45	0.3375	0.392	0.25	8.94214e-41	6	CTTNBP2
PRKCDBP.1	4.30359e-45	-0.366865	0.219	0.412	9.61896e-41	6	PRKCDBP
ATP5G1	4.97217e-45	0.285154	0.957	0.943	1.11133e-40	6	ATP5G1
PERP	1.00611e-44	-0.362368	0.652	0.762	2.24875e-40	6	PERP
TANC1	1.05396e-43	-0.34254	0.293	0.488	2.35571e-39	6	TANC1
TCAP.4	1.537e-43	-0.47385	0.589	0.711	3.43534e-39	6	TCAP
FNBP1L	2.38305e-43	0.348779	0.455	0.315	5.32634e-39	6	FNBP1L
ETV1	6.67485e-43	-0.336794	0.127	0.3	1.4919e-38	6	ETV1
ABAT	1.47825e-42	0.321727	0.362	0.226	3.30404e-38	6	ABAT
ELAVL2	3.99498e-42	0.285219	0.303	0.173	8.92919e-38	6	ELAVL2
PLXDC2	5.3969e-42	0.30078	0.322	0.189	1.20626e-37	6	PLXDC2
ANXA6.1	1.63498e-41	0.31429	0.794	0.711	3.65433e-37	6	ANXA6
AC018647.3.1	2.93572e-41	-0.298945	0.102	0.263	6.56162e-37	6	AC018647.3
HSPB7.2	3.08969e-41	-0.289635	0.945	0.916	6.90576e-37	6	HSPB7
NCAM1	9.09013e-41	0.337847	0.799	0.684	2.03173e-36	6	NCAM1
NAP1L1.1	1.45002e-40	-0.264852	0.956	0.975	3.24095e-36	6	NAP1L1
C4orf3.2	2.27266e-40	-0.319646	0.769	0.854	5.07963e-36	6	C4orf3
B3GALT2.1	3.06292e-40	0.332547	0.484	0.341	6.84594e-36	6	B3GALT2
SDC2	4.5463e-40	0.307667	0.546	0.407	1.01614e-35	6	SDC2
EGR1.3	6.43273e-40	0.417763	0.839	0.76	1.43778e-35	6	EGR1
TSC22D1.1	7.89606e-40	0.346202	0.829	0.757	1.76485e-35	6	TSC22D1
SESN3	2.024e-39	0.345721	0.473	0.34	4.52384e-35	6	SESN3
RBFOX1.3	2.24172e-39	-0.356935	0.234	0.405	5.01047e-35	6	RBFOX1
STARD4-AS1.2	9.97293e-39	-0.313969	0.301	0.492	2.22905e-34	6	STARD4-AS1
LINC00881.3	1.32497e-38	-0.385734	0.748	0.827	2.96144e-34	6	LINC00881
TMEM163	1.41074e-38	-0.284498	0.133	0.296	3.15314e-34	6	TMEM163
MTURN	1.91602e-38	0.321192	0.439	0.307	4.2825e-34	6	MTURN
PDHA1	2.72181e-38	0.310813	0.831	0.757	6.08352e-34	6	PDHA1
MYBPC3.1	3.45868e-38	0.294743	0.947	0.87	7.7305e-34	6	MYBPC3
FRMD3.1	2.92081e-37	-0.352715	0.305	0.474	6.52831e-33	6	FRMD3
ABCC9	3.33304e-37	-0.297357	0.219	0.398	7.44968e-33	6	ABCC9
XPR1	3.66364e-37	0.364731	0.52	0.401	8.1886e-33	6	XPR1
PAIP2B	6.70807e-37	-0.275682	0.107	0.258	1.49932e-32	6	PAIP2B
MYCBP2	7.76787e-37	0.3216	0.408	0.281	1.7362e-32	6	MYCBP2
RCAN2.1	8.96938e-37	0.390375	0.712	0.603	2.00475e-32	6	RCAN2
FRY	1.32845e-36	0.32461	0.388	0.263	2.96922e-32	6	FRY
EEF1E1	2.03881e-36	-0.270352	0.197	0.372	4.55695e-32	6	EEF1E1
AKR1B1	2.765e-36	-0.344698	0.399	0.564	6.18006e-32	6	AKR1B1
PPP1R13B.1	5.47956e-36	0.326364	0.554	0.436	1.22474e-31	6	PPP1R13B
SFRP1.3	5.78936e-36	0.442461	0.759	0.679	1.29398e-31	6	SFRP1
DYNLL1.1	1.46583e-35	-0.25019	0.971	0.98	3.27629e-31	6	DYNLL1
EIF4EBP1.2	2.31023e-35	-0.354636	0.711	0.809	5.16359e-31	6	EIF4EBP1
TBCA.1	3.43246e-35	-0.279022	0.778	0.851	7.67189e-31	6	TBCA
CAPN2	4.24837e-35	0.312659	0.413	0.289	9.49553e-31	6	CAPN2
PRNP.1	1.00072e-34	0.305987	0.804	0.72	2.2367e-30	6	PRNP
TXNIP.2	1.72978e-34	0.298253	0.936	0.874	3.86623e-30	6	TXNIP
SPOCK1	2.78224e-34	0.351331	0.308	0.191	6.21857e-30	6	SPOCK1
TUBB6	3.18284e-34	0.331658	0.494	0.367	7.11396e-30	6	TUBB6
FTL.5	3.26546e-34	-1.94283	0.931	0.951	7.29864e-30	6	FTL
PAM	6.93223e-34	0.301711	0.902	0.861	1.54942e-29	6	PAM
NPNT.3	1.74874e-33	-0.362198	0.396	0.536	3.9086e-29	6	NPNT
S100A13	1.84856e-33	0.300184	0.891	0.847	4.13172e-29	6	S100A13
ASAH1	1.88923e-33	0.306151	0.907	0.885	4.22261e-29	6	ASAH1
PPP1CB.1	2.00654e-33	0.269277	0.911	0.861	4.48482e-29	6	PPP1CB
SOD3.1	2.26272e-33	0.276537	0.359	0.233	5.0574e-29	6	SOD3
TMSB4X.5	3.01432e-33	-2.09608	0.531	0.368	6.73732e-29	6	TMSB4X
MCTS1	3.06866e-33	-0.294239	0.42	0.589	6.85876e-29	6	MCTS1
CHN1	3.62581e-33	0.278727	0.287	0.173	8.10404e-29	6	CHN1
SOBP	4.36737e-33	-0.296683	0.278	0.44	9.76151e-29	6	SOBP
JUN.2	4.50811e-33	-0.502086	0.308	0.47	1.00761e-28	6	JUN
APOBEC3C	4.62917e-33	0.270147	0.373	0.25	1.03467e-28	6	APOBEC3C
TBX2	5.32272e-33	0.327152	0.472	0.352	1.18968e-28	6	TBX2
SLC38A1.1	8.91847e-33	0.30837	0.762	0.667	1.99337e-28	6	SLC38A1
ARHGAP29	1.00245e-32	-0.297869	0.179	0.336	2.24057e-28	6	ARHGAP29
CDH3	1.02549e-32	0.276751	0.361	0.242	2.29208e-28	6	CDH3
AK4.1	1.47893e-32	-0.281784	0.214	0.374	3.30556e-28	6	AK4
EPB41L4A-AS1	7.53917e-32	-0.309794	0.427	0.58	1.68508e-27	6	EPB41L4A-AS1
SPHKAP.3	9.731e-32	0.284855	0.778	0.663	2.17498e-27	6	SPHKAP
ACTN1.3	1.13212e-31	0.335797	0.617	0.51	2.53039e-27	6	ACTN1
S100A4.3	1.18203e-31	-0.438608	0.456	0.593	2.64196e-27	6	S100A4
IGFBP7	1.78289e-31	-0.341775	0.69	0.794	3.98493e-27	6	IGFBP7
WAC	2.07582e-31	-0.317888	0.561	0.706	4.63966e-27	6	WAC
ITGA10	4.27908e-31	0.25604	0.307	0.192	9.56417e-27	6	ITGA10
SMYD2	5.8003e-31	-0.256875	0.224	0.38	1.29642e-26	6	SMYD2
HIF1A.2	8.16301e-31	0.281453	0.724	0.631	1.82452e-26	6	HIF1A
NOP10	8.2554e-31	-0.251746	0.81	0.889	1.84516e-26	6	NOP10
USP9X	1.06233e-30	0.271815	0.818	0.758	2.37442e-26	6	USP9X
VIM.5	1.22313e-30	-0.843078	0.786	0.627	2.73381e-26	6	VIM
TMEM141	1.30084e-30	0.320817	0.801	0.719	2.90751e-26	6	TMEM141
MTRNR2L12.3	1.62228e-30	-0.265299	0.963	0.975	3.62596e-26	6	MTRNR2L12
CCDC28B	2.0388e-30	0.274437	0.62	0.517	4.55693e-26	6	CCDC28B
PCDH20.1	4.18135e-30	-0.325831	0.373	0.53	9.34574e-26	6	PCDH20
PSME1.1	5.09895e-30	-0.303329	0.385	0.544	1.13967e-25	6	PSME1
BNIP3.2	6.48042e-30	-0.300288	0.217	0.372	1.44844e-25	6	BNIP3
SNRPG.1	7.05496e-30	-0.267326	0.49	0.648	1.57685e-25	6	SNRPG
RP11-353N4.1.3	2.91574e-29	-0.281224	0.231	0.377	6.51698e-25	6	RP11-353N4.1
SEMA6A	1.43822e-28	0.277756	0.387	0.275	3.21456e-24	6	SEMA6A
MFGE8	1.78244e-28	0.262743	0.515	0.401	3.98394e-24	6	MFGE8
CRYAB.5	2.01853e-28	-0.363522	0.913	0.896	4.51162e-24	6	CRYAB
OBSL1.1	2.08026e-28	0.287342	0.652	0.553	4.64959e-24	6	OBSL1
PTGFRN	2.19782e-28	0.287891	0.521	0.416	4.91235e-24	6	PTGFRN
CYB5A.2	2.74913e-28	-0.317472	0.722	0.811	6.14458e-24	6	CYB5A
CAMK2D.1	4.70904e-28	0.290839	0.851	0.799	1.05252e-23	6	CAMK2D
G0S2.1	7.19956e-28	0.361156	0.686	0.59	1.60917e-23	6	G0S2
DPF3	7.39413e-28	0.256352	0.368	0.257	1.65266e-23	6	DPF3
MIR1-2.1	8.42078e-28	0.370641	0.583	0.476	1.88213e-23	6	MIR1-2
UBR4	1.31776e-27	0.293828	0.688	0.614	2.94532e-23	6	UBR4
YPEL2	6.47398e-27	0.343087	0.497	0.398	1.447e-22	6	YPEL2
NRTN	1.107e-26	0.259383	0.396	0.288	2.47425e-22	6	NRTN
UBE2E2	2.17947e-26	-0.282526	0.517	0.647	4.87134e-22	6	UBE2E2
CEP170	2.75463e-26	0.271907	0.422	0.318	6.15687e-22	6	CEP170
REEP3.1	3.39479e-26	0.27604	0.542	0.442	7.58769e-22	6	REEP3
GADD45A.1	3.48758e-26	0.30229	0.654	0.571	7.79509e-22	6	GADD45A
CTSV.1	4.38326e-26	0.30637	0.552	0.44	9.79702e-22	6	CTSV
RPS10.2	4.98404e-26	-0.258216	0.486	0.635	1.11398e-21	6	RPS10
SEMA6D.1	5.30738e-26	0.257306	0.38	0.273	1.18625e-21	6	SEMA6D
C1orf122	4.29777e-25	0.258696	0.79	0.716	9.60595e-21	6	C1orf122
SORBS1	1.40858e-24	0.261051	0.38	0.281	3.14833e-20	6	SORBS1
RNF103	6.03069e-24	0.281778	0.458	0.366	1.34792e-19	6	RNF103
ABCA1.1	1.22807e-23	0.252144	0.719	0.639	2.74486e-19	6	ABCA1
PPIB.3	1.69772e-23	-0.393348	0.575	0.678	3.79456e-19	6	PPIB
LOXL4	3.84392e-23	0.264663	0.251	0.162	8.59155e-19	6	LOXL4
CLGN.1	4.95675e-23	0.256852	0.467	0.369	1.10788e-18	6	CLGN
MYH7B.1	1.28912e-22	0.2751	0.646	0.548	2.88132e-18	6	MYH7B
KDELR2	1.49612e-22	-0.269513	0.5	0.619	3.34398e-18	6	KDELR2
CCND1.4	3.31332e-22	-0.465288	0.172	0.293	7.40559e-18	6	CCND1
YBX3.1	6.32956e-22	-0.256326	0.657	0.755	1.41472e-17	6	YBX3
PBX1	1.31929e-21	0.271639	0.815	0.754	2.94874e-17	6	PBX1
C7orf60	1.33946e-21	0.256151	0.491	0.399	2.99382e-17	6	C7orf60
BAMBI	1.8239e-21	0.272264	0.594	0.511	4.0766e-17	6	BAMBI
C14orf180	2.32881e-21	0.253112	0.456	0.353	5.20513e-17	6	C14orf180
CKM.2	2.34578e-21	-0.319474	0.556	0.673	5.24306e-17	6	CKM
PGK1.2	4.23788e-21	-0.311136	0.749	0.814	9.47208e-17	6	PGK1
MFAP4.2	4.31828e-21	-0.275491	0.429	0.549	9.65178e-17	6	MFAP4
HLA-C.3	5.84308e-21	-0.326578	0.322	0.441	1.30599e-16	6	HLA-C
PCDH7	1.70424e-20	0.260611	0.782	0.727	3.80914e-16	6	PCDH7
AKIRIN2	1.89935e-20	0.256883	0.396	0.313	4.24523e-16	6	AKIRIN2
ANK3.1	5.43416e-20	-0.265622	0.745	0.799	1.21459e-15	6	ANK3
KRT18.2	1.43301e-19	-0.281951	0.714	0.805	3.20292e-15	6	KRT18
B2M.3	3.18395e-19	-0.273428	0.992	0.989	7.11644e-15	6	B2M
IFITM2.2	4.38487e-19	-0.303638	0.237	0.346	9.80063e-15	6	IFITM2
TAGLN	7.0059e-19	0.536664	0.289	0.201	1.56589e-14	6	TAGLN
HMGN2.4	7.26092e-19	-0.365396	0.625	0.744	1.62289e-14	6	HMGN2
GOLIM4	9.72199e-19	0.266788	0.767	0.717	2.17296e-14	6	GOLIM4
JUND.1	1.72196e-18	-0.255038	0.439	0.558	3.84875e-14	6	JUND
BMP5	9.50904e-18	0.285052	0.856	0.803	2.12537e-13	6	BMP5
XPO4	1.16413e-17	0.351655	0.559	0.504	2.60194e-13	6	XPO4
ATOX1.1	2.11868e-17	-0.264555	0.564	0.659	4.73546e-13	6	ATOX1
H2AFZ.4	7.31155e-17	-0.513289	0.707	0.759	1.6342e-12	6	H2AFZ
MIR145.1	4.75338e-16	0.261926	0.411	0.33	1.06243e-11	6	MIR145
FCGRT.5	6.02497e-15	-0.348031	0.196	0.287	1.34664e-10	6	FCGRT
P4HB.3	8.31353e-15	-0.2635	0.561	0.66	1.85816e-10	6	P4HB
ACTB.5	8.56157e-15	-0.846773	0.851	0.771	1.9136e-10	6	ACTB
IER2.3	1.77547e-13	0.273728	0.52	0.452	3.96834e-09	6	IER2
JUNB.5	4.73455e-12	0.276245	0.629	0.575	1.05822e-07	6	JUNB
C7.2	7.36635e-12	-0.250992	0.19	0.277	1.64645e-07	6	C7
IGFBP2.3	1.04312e-11	-0.485658	0.229	0.307	2.33147e-07	6	IGFBP2
ARPC2.2	1.85428e-11	-0.291233	0.818	0.847	4.1445e-07	6	ARPC2
TIMP1.5	2.1012e-11	-0.270962	0.684	0.597	4.6964e-07	6	TIMP1
CTSD.3	5.20681e-11	-0.300829	0.463	0.546	1.16377e-06	6	CTSD
GADD45B.3	3.09434e-10	0.332388	0.386	0.331	6.91616e-06	6	GADD45B
LIMS1.4	1.31407e-08	-0.334559	0.435	0.506	0.000293709	6	LIMS1
FN1.1	2.41935e-08	-0.54464	0.296	0.225	0.000540749	6	FN1
CLTA.3	2.80029e-08	-0.254362	0.611	0.668	0.000625892	6	CLTA
TUBA1B.4	7.74821e-08	-0.497313	0.813	0.827	0.0017318	6	TUBA1B
SPARC	2.18994e-07	-0.61426	0.256	0.193	0.00489472	6	SPARC
MGST1.3	2.92945e-07	-0.315522	0.478	0.548	0.00654762	6	MGST1
CSTB.5	5.10913e-06	-0.425871	0.672	0.715	0.114194	6	CSTB
ACTG1.5	5.42166e-06	-0.967689	0.768	0.688	0.121179	6	ACTG1
TPM4.5	1.07166e-05	-0.519152	0.348	0.401	0.239527	6	TPM4
CLIC1.5	5.67315e-05	-0.329921	0.484	0.528	1	6	CLIC1
CLU.2	0.000443873	-0.277	0.208	0.25	1	6	CLU
PTMA.5	0.000676514	-0.34903	0.933	0.932	1	6	PTMA
TUBB.5	0.000831951	-0.266665	0.814	0.832	1	6	TUBB
HMGB2.3	0.00168209	-0.299599	0.309	0.353	1	6	HMGB2
KPNA2.5	0.00456746	-0.283975	0.304	0.344	1	6	KPNA2
DLK1	0	4.53397	0.928	0.07	0	7	DLK1
VIM.6	0	3.84334	0.998	0.617	0	7	VIM
TMSB4X.6	0	3.77274	0.999	0.345	0	7	TMSB4X
COL3A1.6	0	3.68039	0.997	0.214	0	7	COL3A1
LGALS1	0	3.50515	0.921	0.103	0	7	LGALS1
APOE.4	0	3.41067	0.932	0.214	0	7	APOE
SPARC.1	0	3.39077	0.986	0.157	0	7	SPARC
ACTB.6	0	3.30609	0.999	0.764	0	7	ACTB
TIMP1.6	0	3.25	0.985	0.582	0	7	TIMP1
ACTG1.6	0	3.2497	0.998	0.677	0	7	ACTG1
S100A11.1	0	3.06955	0.963	0.196	0	7	S100A11
SH3BGRL3	0	2.97081	0.968	0.157	0	7	SH3BGRL3
COL1A1	0	2.83013	0.872	0.183	0	7	COL1A1
MARCKS	0	2.75894	0.941	0.153	0	7	MARCKS
TPM4.6	0	2.71745	0.98	0.369	0	7	TPM4
FN1.2	0	2.65148	0.852	0.198	0	7	FN1
DKK1	0	2.63491	0.507	0.008	0	7	DKK1
CYR61	0	2.55026	0.847	0.13	0	7	CYR61
PHLDA1	0	2.53952	0.939	0.114	0	7	PHLDA1
BGN	0	2.48016	0.631	0.01	0	7	BGN
IGFBP2.4	0	2.37346	0.896	0.274	0	7	IGFBP2
IGFBP3	0	2.34453	0.543	0.173	0	7	IGFBP3
CCL21	0	2.23542	0.659	0.022	0	7	CCL21
COL1A2.4	0	2.21151	0.935	0.333	0	7	COL1A2
TP53I11	0	2.20595	0.845	0.152	0	7	TP53I11
EMILIN1	0	2.1515	0.83	0.017	0	7	EMILIN1
PLAT	0	2.12629	0.716	0.014	0	7	PLAT
ITGA1	0	2.1088	0.842	0.05	0	7	ITGA1
TMSB10.4	0	2.09764	0.995	0.978	0	7	TMSB10
PDLIM3	0	2.07095	0.73	0.05	0	7	PDLIM3
NEAT1.2	0	2.04612	0.988	0.879	0	7	NEAT1
PTMA.6	0	2.02969	0.997	0.929	0	7	PTMA
SPON2	0	2.02808	0.415	0.006	0	7	SPON2
ARHGDIB	0	1.99504	0.825	0.053	0	7	ARHGDIB
CLIC1.6	0	1.98495	0.945	0.505	0	7	CLIC1
MIR503HG	0	1.97064	0.643	0.103	0	7	MIR503HG
CST3.3	0	1.92656	0.959	0.61	0	7	CST3
CD9	0	1.92313	0.667	0.058	0	7	CD9
EVA1B	0	1.91175	0.856	0.1	0	7	EVA1B
RGS5.3	0	1.90955	0.919	0.665	0	7	RGS5
COL6A3	0	1.87557	0.64	0.005	0	7	COL6A3
SYT4	0	1.87105	0.516	0.003	0	7	SYT4
LUM	0	1.86248	0.514	0.007	0	7	LUM
ZEB2	0	1.83915	0.861	0.153	0	7	ZEB2
LIMS1.5	0	1.83166	0.927	0.481	0	7	LIMS1
DUSP1	0	1.82739	0.657	0.114	0	7	DUSP1
TAGLN2	0	1.81952	0.781	0.031	0	7	TAGLN2
PRKCB	0	1.81159	0.684	0.008	0	7	PRKCB
FCGRT.6	0	1.80373	0.852	0.254	0	7	FCGRT
LITAF.1	0	1.78849	0.766	0.217	0	7	LITAF
PDGFRB	0	1.78817	0.73	0.008	0	7	PDGFRB
IFITM3.4	0	1.7812	0.972	0.741	0	7	IFITM3
AKAP12.4	0	1.77113	0.808	0.286	0	7	AKAP12
COLEC11	0	1.75843	0.553	0.012	0	7	COLEC11
PPIB.4	0	1.7483	0.962	0.658	0	7	PPIB
CTSD.4	0	1.73017	0.904	0.524	0	7	CTSD
NTM	0	1.72709	0.576	0.004	0	7	NTM
ITM2C.1	0	1.70082	0.962	0.645	0	7	ITM2C
COL6A2.1	0	1.6932	0.887	0.296	0	7	COL6A2
ARPC2.3	0	1.68479	0.98	0.839	0	7	ARPC2
PTN	0	1.6825	0.709	0.153	0	7	PTN
SPRY1	0	1.68247	0.806	0.116	0	7	SPRY1
SAT1.4	0	1.67931	0.913	0.552	0	7	SAT1
H3F3B.3	0	1.67648	0.975	0.762	0	7	H3F3B
CAP1.4	0	1.67246	0.903	0.299	0	7	CAP1
CYP1B1	0	1.66065	0.493	0.029	0	7	CYP1B1
PXDN	0	1.64793	0.859	0.176	0	7	PXDN
CALD1.3	0	1.63815	0.976	0.761	0	7	CALD1
FBN1	0	1.63508	0.796	0.022	0	7	FBN1
FTL.6	0	1.61328	0.998	0.947	0	7	FTL
CLTA.4	0	1.61327	0.958	0.65	0	7	CLTA
SULF1	0	1.6076	0.586	0.006	0	7	SULF1
QSOX1	0	1.6046	0.746	0.179	0	7	QSOX1
CALM1.4	0	1.58026	0.949	0.629	0	7	CALM1
S100A10.3	0	1.57712	0.755	0.21	0	7	S100A10
EGFL7	0	1.57603	0.798	0.144	0	7	EGFL7
ANXA1	0	1.57558	0.609	0.04	0	7	ANXA1
CYBA.1	0	1.55155	0.818	0.192	0	7	CYBA
NTS	0	1.54704	0.297	0.016	0	7	NTS
VMP1.3	0	1.53747	0.918	0.478	0	7	VMP1
LY6E.1	0	1.53734	0.792	0.208	0	7	LY6E
C11orf96.1	0	1.53331	0.69	0.21	0	7	C11orf96
THBS1.1	0	1.52199	0.547	0.128	0	7	THBS1
MYH9	0	1.51532	0.828	0.153	0	7	MYH9
FLNA.3	0	1.49184	0.862	0.266	0	7	FLNA
FXYD5	0	1.47194	0.753	0.024	0	7	FXYD5
C8orf4	0	1.46958	0.413	0.015	0	7	C8orf4
STMN2	0	1.46707	0.413	0.006	0	7	STMN2
CD63.3	0	1.46283	0.982	0.962	0	7	CD63
CDH13	0	1.46259	0.791	0.137	0	7	CDH13
ITGA8	0	1.45672	0.63	0.017	0	7	ITGA8
CLEC11A	0	1.456	0.663	0.133	0	7	CLEC11A
MAP1B.4	0	1.44954	0.96	0.738	0	7	MAP1B
TAGLN.1	0	1.4493	0.621	0.185	0	7	TAGLN
SEPT11.1	0	1.44261	0.875	0.462	0	7	2011-09-01
RBM3.2	0	1.44128	0.913	0.479	0	7	RBM3
GYPC.1	0	1.43772	0.792	0.187	0	7	GYPC
LOXL2	0	1.4375	0.712	0.104	0	7	LOXL2
FHL1	0	1.4325	0.824	0.305	0	7	FHL1
CCND1.5	0	1.42579	0.764	0.263	0	7	CCND1
EIF4A1.3	0	1.42031	0.963	0.788	0	7	EIF4A1
THY1	0	1.4075	0.583	0.019	0	7	THY1
PFN1.3	0	1.4065	0.975	0.802	0	7	PFN1
IGFBP4.1	0	1.39465	0.793	0.197	0	7	IGFBP4
CCL2	0	1.38608	0.339	0.013	0	7	CCL2
IL6ST.1	0	1.3808	0.917	0.589	0	7	IL6ST
PLTP	0	1.37248	0.653	0.02	0	7	PLTP
SEC61B.4	0	1.37238	0.968	0.68	0	7	SEC61B
PELO	0	1.37111	0.753	0.172	0	7	PELO
RND3	0	1.35031	0.655	0.082	0	7	RND3
RAP1B.1	0	1.32823	0.875	0.407	0	7	RAP1B
IFI16	0	1.32418	0.827	0.312	0	7	IFI16
HLA-E	0	1.31071	0.693	0.131	0	7	HLA-E
COL5A2.1	0	1.3004	0.885	0.488	0	7	COL5A2
SERPINH1.2	0	1.29277	0.935	0.567	0	7	SERPINH1
NEK6	0	1.28091	0.704	0.096	0	7	NEK6
PCDH18	0	1.2748	0.647	0.073	0	7	PCDH18
PPP1R14B.4	0	1.27154	0.911	0.52	0	7	PPP1R14B
FSCN1	0	1.26991	0.753	0.109	0	7	FSCN1
MARCKSL1.4	0	1.26947	0.895	0.462	0	7	MARCKSL1
TFPI	0	1.2665	0.679	0.122	0	7	TFPI
PDGFRA	0	1.26649	0.678	0.079	0	7	PDGFRA
COL6A1	0	1.25881	0.819	0.435	0	7	COL6A1
SSFA2	0	1.25469	0.729	0.19	0	7	SSFA2
RPS7.2	0	1.24977	0.997	0.999	0	7	RPS7
P4HB.4	0	1.24944	0.922	0.642	0	7	P4HB
AP2S1	0	1.2485	0.942	0.718	0	7	AP2S1
TUBB.6	0	1.24675	0.971	0.824	0	7	TUBB
CD81.1	0	1.24518	0.982	0.933	0	7	CD81
RAB27B	0	1.23763	0.566	0.011	0	7	RAB27B
ETS1	0	1.23707	0.654	0.033	0	7	ETS1
IFITM2.3	0	1.23131	0.823	0.317	0	7	IFITM2
SRSF9.1	0	1.22212	0.868	0.379	0	7	SRSF9
MSN.1	0	1.22152	0.785	0.203	0	7	MSN
HLA-A	0	1.21521	0.746	0.165	0	7	HLA-A
KLF2	0	1.21308	0.512	0.125	0	7	KLF2
RAMP2	0	1.19847	0.643	0.033	0	7	RAMP2
LPHN2	0	1.19647	0.71	0.198	0	7	LPHN2
RRBP1.1	0	1.19359	0.78	0.219	0	7	RRBP1
MMP2	0	1.19193	0.661	0.064	0	7	MMP2
GNG11.2	0	1.19142	0.767	0.205	0	7	GNG11
CALM2.3	0	1.18311	0.967	0.874	0	7	CALM2
SSR2	0	1.1818	0.924	0.617	0	7	SSR2
CDH11	0	1.17979	0.62	0.146	0	7	CDH11
CTGF	0	1.17894	0.38	0.04	0	7	CTGF
CCDC80	0	1.17592	0.583	0.023	0	7	CCDC80
CFL1.2	0	1.17543	0.982	0.939	0	7	CFL1
ATP1B3	0	1.16755	0.87	0.424	0	7	ATP1B3
SNAI2	0	1.15622	0.509	0.011	0	7	SNAI2
FTH1.3	0	1.15577	0.998	0.999	0	7	FTH1
ATP6AP2	0	1.14885	0.932	0.603	0	7	ATP6AP2
HAPLN1	0	1.13845	0.282	0.031	0	7	HAPLN1
ARPC3.3	0	1.13794	0.929	0.705	0	7	ARPC3
COL6A6	0	1.13498	0.374	0.005	0	7	COL6A6
HSP90B1.1	0	1.13151	0.966	0.817	0	7	HSP90B1
COTL1	0	1.12097	0.629	0.064	0	7	COTL1
GNG2	0	1.1154	0.569	0.017	0	7	GNG2
PPIA.3	0	1.10645	0.978	0.898	0	7	PPIA
RAB31	0	1.10469	0.689	0.118	0	7	RAB31
DUSP6	0	1.09626	0.542	0.043	0	7	DUSP6
SPARCL1	0	1.09014	0.338	0.022	0	7	SPARCL1
MYLIP	0	1.08859	0.772	0.341	0	7	MYLIP
SLIT2	0	1.08469	0.533	0.136	0	7	SLIT2
F2R	0	1.08315	0.546	0.043	0	7	F2R
ARPC1B.1	0	1.07839	0.756	0.266	0	7	ARPC1B
LIMD2	0	1.06294	0.617	0.036	0	7	LIMD2
TNFRSF1A	0	1.05709	0.707	0.198	0	7	TNFRSF1A
LIMA1	0	1.05637	0.624	0.052	0	7	LIMA1
MYL12B.1	0	1.04929	0.94	0.771	0	7	MYL12B
B2M.4	0	1.02556	0.992	0.989	0	7	B2M
PHLDA2	0	1.00336	0.461	0.04	0	7	PHLDA2
SPRY2	0	1.00256	0.756	0.305	0	7	SPRY2
CNN3.1	0	1.00203	0.764	0.333	0	7	CNN3
RPL28.1	0	0.99692	0.996	0.996	0	7	RPL28
CTSC	0	0.995651	0.64	0.209	0	7	CTSC
COL15A1	0	0.994102	0.492	0.025	0	7	COL15A1
SCARB2	0	0.992363	0.8	0.384	0	7	SCARB2
SPRED1	0	0.985473	0.592	0.094	0	7	SPRED1
CALR	0	0.98454	0.985	0.934	0	7	CALR
TKT	0	0.97357	0.659	0.126	0	7	TKT
PLS3.4	0	0.972059	0.846	0.418	0	7	PLS3
CMTM6	0	0.969814	0.733	0.247	0	7	CMTM6
IQGAP1	0	0.969746	0.627	0.077	0	7	IQGAP1
ARID5B	0	0.968278	0.647	0.174	0	7	ARID5B
TPM3.2	0	0.953922	0.743	0.286	0	7	TPM3
PAG1	0	0.951706	0.601	0.181	0	7	PAG1
COL8A1	0	0.949013	0.355	0.009	0	7	COL8A1
ANTXR1	0	0.947529	0.706	0.253	0	7	ANTXR1
GFOD1	0	0.944383	0.59	0.122	0	7	GFOD1
TGFB1	0	0.943836	0.576	0.085	0	7	TGFB1
LRRC17	0	0.93661	0.494	0.073	0	7	LRRC17
HOPX	0	0.93629	0.371	0.066	0	7	HOPX
RAC1	0	0.933526	0.97	0.861	0	7	RAC1
RAB5C	0	0.929948	0.692	0.213	0	7	RAB5C
SHC1	0	0.922954	0.641	0.118	0	7	SHC1
TRIB2	0	0.919858	0.591	0.08	0	7	TRIB2
HGF	0	0.914276	0.297	0.006	0	7	HGF
NGFR	0	0.911225	0.354	0.007	0	7	NGFR
CHSY1	0	0.909961	0.582	0.123	0	7	CHSY1
HOMER2	0	0.905205	0.597	0.128	0	7	HOMER2
ITGB1.2	0	0.898957	0.977	0.892	0	7	ITGB1
SLC25A6	0	0.896067	0.978	0.91	0	7	SLC25A6
FJX1	0	0.891727	0.374	0.023	0	7	FJX1
NQO1	0	0.887143	0.505	0.074	0	7	NQO1
ARHGDIA	0	0.883373	0.714	0.263	0	7	ARHGDIA
ARHGAP18	0	0.882869	0.515	0.041	0	7	ARHGAP18
RGS4	0	0.880655	0.382	0.006	0	7	RGS4
ENG	0	0.879763	0.567	0.087	0	7	ENG
HLA-B	0	0.864381	0.497	0.049	0	7	HLA-B
NRGN	0	0.863777	0.452	0.021	0	7	NRGN
CCDC3	0	0.856426	0.397	0.072	0	7	CCDC3
ENDOD1	0	0.853582	0.537	0.043	0	7	ENDOD1
ENTPD1	0	0.851567	0.377	0.015	0	7	ENTPD1
DAB2	0	0.845022	0.556	0.142	0	7	DAB2
SHISA2	0	0.84487	0.39	0.055	0	7	SHISA2
HMGA2	0	0.843695	0.492	0.079	0	7	HMGA2
KCNK1	0	0.83346	0.402	0.013	0	7	KCNK1
CNTFR	0	0.830664	0.478	0.03	0	7	CNTFR
CMTM3	0	0.830255	0.582	0.117	0	7	CMTM3
HAS2	0	0.828653	0.369	0.028	0	7	HAS2
RAP2B	0	0.826595	0.542	0.108	0	7	RAP2B
COL14A1	0	0.825825	0.483	0.08	0	7	COL14A1
MMP14	0	0.822148	0.495	0.025	0	7	MMP14
LDB2	0	0.820204	0.479	0.044	0	7	LDB2
GMFG	0	0.815894	0.447	0.028	0	7	GMFG
SERF2	0	0.815455	0.99	0.987	0	7	SERF2
MYO6	0	0.809097	0.566	0.127	0	7	MYO6
NR2F2	0	0.808395	0.413	0.027	0	7	NR2F2
CDC42EP5	0	0.80825	0.526	0.083	0	7	CDC42EP5
LMO2	0	0.80592	0.421	0.028	0	7	LMO2
CCDC102B	0	0.80457	0.43	0.078	0	7	CCDC102B
RAB32	0	0.804251	0.583	0.151	0	7	RAB32
SRPX2	0	0.801546	0.373	0.007	0	7	SRPX2
PIEZO2	0	0.801337	0.357	0.01	0	7	PIEZO2
TM4SF1	0	0.795115	0.276	0.034	0	7	TM4SF1
PLK2	0	0.791247	0.561	0.165	0	7	PLK2
AP1S1	0	0.784492	0.586	0.122	0	7	AP1S1
FBLN2	0	0.776007	0.411	0.016	0	7	FBLN2
FAM110B	0	0.773658	0.492	0.127	0	7	FAM110B
COL5A1	0	0.769743	0.513	0.099	0	7	COL5A1
ADAM12	0	0.763814	0.367	0.008	0	7	ADAM12
CDK1	0	0.761773	0.296	0.042	0	7	CDK1
MAP3K1	0	0.761546	0.52	0.125	0	7	MAP3K1
EPAS1	0	0.761517	0.482	0.06	0	7	EPAS1
IL1R1	0	0.759328	0.42	0.032	0	7	IL1R1
ENPEP	0	0.751428	0.429	0.062	0	7	ENPEP
SEC24D	0	0.746521	0.593	0.161	0	7	SEC24D
ABRACL	0	0.743881	0.525	0.067	0	7	ABRACL
TRPS1	0	0.743642	0.503	0.077	0	7	TRPS1
VAT1	0	0.741375	0.547	0.112	0	7	VAT1
IL33	0	0.738615	0.337	0.008	0	7	IL33
KLF3	0	0.732274	0.54	0.151	0	7	KLF3
FOSL2	0	0.731472	0.445	0.063	0	7	FOSL2
ITPRIPL2	0	0.724594	0.481	0.09	0	7	ITPRIPL2
HEY1	0	0.722032	0.388	0.057	0	7	HEY1
C1QTNF6	0	0.717405	0.429	0.018	0	7	C1QTNF6
DDIT4	0	0.713313	0.389	0.071	0	7	DDIT4
OAT	0	0.708509	0.558	0.152	0	7	OAT
CD276	0	0.707245	0.573	0.162	0	7	CD276
EGFR	0	0.707196	0.407	0.017	0	7	EGFR
CD248	0	0.706356	0.425	0.024	0	7	CD248
GAP43	0	0.704531	0.254	0.025	0	7	GAP43
HEXB	0	0.703095	0.543	0.135	0	7	HEXB
CPNE8	0	0.699739	0.419	0.034	0	7	CPNE8
IFIT3	0	0.69668	0.376	0.034	0	7	IFIT3
PCDH17	0	0.687823	0.368	0.066	0	7	PCDH17
TGFBI	0	0.673907	0.304	0.02	0	7	TGFBI
SEZ6L2	0	0.67267	0.456	0.045	0	7	SEZ6L2
HOMER3	0	0.666552	0.53	0.11	0	7	HOMER3
SYNJ2	0	0.66548	0.457	0.076	0	7	SYNJ2
SPRY4	0	0.66298	0.417	0.025	0	7	SPRY4
GUCY1B3	0	0.660215	0.385	0.052	0	7	GUCY1B3
TPST2	0	0.652505	0.446	0.085	0	7	TPST2
FAM129A	0	0.648683	0.347	0.007	0	7	FAM129A
SERPINB9	0	0.643605	0.431	0.071	0	7	SERPINB9
GLIPR2	0	0.639363	0.432	0.047	0	7	GLIPR2
MYO1D	0	0.637734	0.41	0.041	0	7	MYO1D
CORO1B	0	0.635824	0.478	0.086	0	7	CORO1B
GBP4	0	0.634685	0.318	0.018	0	7	GBP4
CDC42EP1	0	0.634287	0.411	0.028	0	7	CDC42EP1
NBL1	0	0.631807	0.352	0.01	0	7	NBL1
HLA-DPB1	0	0.63172	0.353	0.019	0	7	HLA-DPB1
FAM107B	0	0.62619	0.441	0.079	0	7	FAM107B
LHX2	0	0.625196	0.336	0.038	0	7	LHX2
LASP1	0	0.624216	0.512	0.125	0	7	LASP1
MAFB	0	0.620422	0.305	0.029	0	7	MAFB
ST8SIA4	0	0.618991	0.324	0.013	0	7	ST8SIA4
RECQL	0	0.616608	0.501	0.131	0	7	RECQL
EDIL3	0	0.616437	0.357	0.035	0	7	EDIL3
SLITRK6	0	0.611118	0.269	0.004	0	7	SLITRK6
CSRNP1	0	0.610026	0.394	0.055	0	7	CSRNP1
EFNA5	0	0.604689	0.342	0.04	0	7	EFNA5
FAM212A	0	0.604181	0.395	0.02	0	7	FAM212A
GPRC5C	0	0.602726	0.413	0.083	0	7	GPRC5C
TMOD3	0	0.599644	0.477	0.083	0	7	TMOD3
GAS7	0	0.598719	0.368	0.045	0	7	GAS7
LINC00152	0	0.59837	0.384	0.074	0	7	LINC00152
LSAMP	0	0.593751	0.367	0.056	0	7	LSAMP
CASP4	0	0.583748	0.339	0.021	0	7	CASP4
SLC27A3	0	0.58315	0.397	0.054	0	7	SLC27A3
FBLN1	0	0.582475	0.396	0.052	0	7	FBLN1
PTPRN2	0	0.581528	0.382	0.018	0	7	PTPRN2
SULF2	0	0.575113	0.324	0.03	0	7	SULF2
OAF	0	0.57228	0.344	0.03	0	7	OAF
MYO1B	0	0.569971	0.431	0.079	0	7	MYO1B
RPP25	0	0.565828	0.425	0.095	0	7	RPP25
NPY1R	0	0.564564	0.274	0.032	0	7	NPY1R
ITGA11	0	0.553816	0.337	0.012	0	7	ITGA11
PMAIP1	0	0.551468	0.257	0.02	0	7	PMAIP1
UNC5C	0	0.549263	0.397	0.065	0	7	UNC5C
TRIM38	0	0.546189	0.351	0.018	0	7	TRIM38
MRC2	0	0.535725	0.377	0.042	0	7	MRC2
EHD2	0	0.533145	0.363	0.029	0	7	EHD2
PDLIM2	0	0.532772	0.367	0.046	0	7	PDLIM2
SP100	0	0.53199	0.358	0.031	0	7	SP100
LEPRE1	0	0.530128	0.416	0.069	0	7	LEPRE1
COL4A4	0	0.524919	0.301	0.011	0	7	COL4A4
VAV3	0	0.519736	0.271	0.012	0	7	VAV3
CPXM1	0	0.519018	0.327	0.016	0	7	CPXM1
DDAH1	0	0.5107	0.363	0.067	0	7	DDAH1
FUOM	0	0.510316	0.39	0.063	0	7	FUOM
FAM101B	0	0.509321	0.344	0.042	0	7	FAM101B
EPB41L2	0	0.507352	0.348	0.03	0	7	EPB41L2
ARMC9	0	0.506671	0.35	0.06	0	7	ARMC9
GPR124	0	0.499189	0.373	0.069	0	7	GPR124
CYFIP1	0	0.488021	0.453	0.101	0	7	CYFIP1
ECM1	0	0.483519	0.304	0.008	0	7	ECM1
TRAF4	0	0.482004	0.354	0.061	0	7	TRAF4
BCAT1	0	0.476267	0.329	0.053	0	7	BCAT1
PLXND1	0	0.464593	0.371	0.041	0	7	PLXND1
TMEM87B	0	0.460576	0.349	0.062	0	7	TMEM87B
MEIS3	0	0.459261	0.321	0.026	0	7	MEIS3
TBX18	0	0.459117	0.258	0.011	0	7	TBX18
RHOBTB1	0	0.454343	0.329	0.045	0	7	RHOBTB1
MDFI	0	0.45288	0.316	0.041	0	7	MDFI
ANGPTL2	0	0.450334	0.286	0.02	0	7	ANGPTL2
PRKG1	0	0.448967	0.304	0.042	0	7	PRKG1
FAM89A	0	0.448409	0.325	0.043	0	7	FAM89A
MYO10	0	0.445275	0.292	0.023	0	7	MYO10
DZIP1	0	0.442658	0.348	0.042	0	7	DZIP1
DOK5	0	0.436562	0.313	0.034	0	7	DOK5
PAPSS2	0	0.436407	0.29	0.027	0	7	PAPSS2
PLVAP	0	0.435767	0.297	0.022	0	7	PLVAP
PSMB8	0	0.423036	0.317	0.05	0	7	PSMB8
DDR2	0	0.418978	0.258	0.024	0	7	DDR2
FHL3	0	0.415245	0.324	0.056	0	7	FHL3
ELK3	0	0.413525	0.34	0.058	0	7	ELK3
CRMP1	0	0.41281	0.333	0.057	0	7	CRMP1
RP13-1039J1.2	0	0.410452	0.257	0.011	0	7	RP13-1039J1.2
STK10	0	0.409335	0.321	0.045	0	7	STK10
BCAR3	0	0.393267	0.284	0.04	0	7	BCAR3
TMEM243	0	0.391946	0.304	0.044	0	7	TMEM243
SLC38A6	0	0.389695	0.263	0.035	0	7	SLC38A6
2004-09-01	0	0.386874	0.255	0.023	0	7	2004-09-01
CPNE2	0	0.385978	0.307	0.026	0	7	CPNE2
P2RX4	0	0.375894	0.298	0.045	0	7	P2RX4
ETV5	0	0.369797	0.293	0.045	0	7	ETV5
NOTCH1	0	0.369643	0.257	0.028	0	7	NOTCH1
ITPKB	0	0.36548	0.262	0.017	0	7	ITPKB
SLC2A13	0	0.365156	0.27	0.037	0	7	SLC2A13
DOCK6	0	0.337802	0.259	0.034	0	7	DOCK6
MT-CO2.1	0	-0.743189	1	1	0	7	MT-CO2
COX6C.1	0	-0.762827	0.958	0.996	0	7	COX6C
MT-CYB	0	-0.778046	1	1	0	7	MT-CYB
UQCRB.4	0	-0.836714	0.938	0.989	0	7	UQCRB
COX7C.1	0	-0.86018	0.96	0.997	0	7	COX7C
ATP5J	0	-0.8679	0.967	0.995	0	7	ATP5J
PRDX2	0	-0.875507	0.923	0.99	0	7	PRDX2
SRP14.1	0	-0.887784	0.982	0.999	0	7	SRP14
NDUFA4	0	-0.890214	0.975	0.999	0	7	NDUFA4
UQCR10	0	-0.93376	0.921	0.988	0	7	UQCR10
NDUFS6.1	0	-0.994297	0.901	0.982	0	7	NDUFS6
MT-ND4.1	0	-1.01669	0.999	1	0	7	MT-ND4
MT-CO3.1	0	-1.06653	0.999	1	0	7	MT-CO3
CHCHD10.1	0	-1.07623	0.81	0.964	0	7	CHCHD10
MT-CO1.2	0	-1.0793	0.999	1	0	7	MT-CO1
UGP2.1	0	-1.10546	0.627	0.903	0	7	UGP2
MT-ATP6.1	0	-1.10708	0.999	1	0	7	MT-ATP6
COX5A.1	0	-1.10721	0.855	0.98	0	7	COX5A
MYL9.1	0	-1.11126	0.909	0.97	0	7	MYL9
CRIP2.1	0	-1.11722	0.592	0.888	0	7	CRIP2
MLTK.1	0	-1.1366	0.551	0.883	0	7	MLTK
FILIP1.2	0	-1.15245	0.556	0.889	0	7	FILIP1
COX7B.4	0	-1.17841	0.922	0.991	0	7	COX7B
RTN4	0	-1.19919	0.909	0.991	0	7	RTN4
RHOQ.3	0	-1.21353	0.584	0.892	0	7	RHOQ
SNTA1	0	-1.2502	0.369	0.83	0	7	SNTA1
MTRNR2L8.2	0	-1.25458	0.952	0.995	0	7	MTRNR2L8
PERP.1	0	-1.27872	0.223	0.783	0	7	PERP
MT-ND5.1	0	-1.29186	0.978	0.997	0	7	MT-ND5
RBM24.1	0	-1.29678	0.484	0.883	0	7	RBM24
MTRNR2L12.4	0	-1.29977	0.847	0.98	0	7	MTRNR2L12
BEX1.4	0	-1.30483	0.555	0.934	0	7	BEX1
SEPW1.1	0	-1.31157	0.955	0.996	0	7	SEPW1
MT-ND1.1	0	-1.31462	0.998	0.999	0	7	MT-ND1
NEXN.1	0	-1.31943	0.384	0.842	0	7	NEXN
FABP3.2	0	-1.35463	0.4	0.835	0	7	FABP3
MYOZ2.4	0	-1.35974	0.295	0.801	0	7	MYOZ2
PKP2	0	-1.36432	0.287	0.846	0	7	PKP2
PGAM2.1	0	-1.37443	0.145	0.714	0	7	PGAM2
CKMT2.4	0	-1.39108	0.15	0.719	0	7	CKMT2
FXYD6.1	0	-1.39985	0.423	0.881	0	7	FXYD6
LRRC49.4	0	-1.40095	0.158	0.728	0	7	LRRC49
CTD-2545M3.8.4	0	-1.44304	0.273	0.837	0	7	CTD-2545M3.8
MT-ND2.2	0	-1.45136	0.998	0.999	0	7	MT-ND2
TMOD1.1	0	-1.45569	0.251	0.838	0	7	TMOD1
MT-ND3.2	0	-1.48923	0.998	0.999	0	7	MT-ND3
VCAM1.2	0	-1.50331	0.207	0.823	0	7	VCAM1
SMYD1.1	0	-1.52542	0.199	0.833	0	7	SMYD1
SORBS2.2	0	-1.54242	0.306	0.908	0	7	SORBS2
TCAP.5	0	-1.5573	0.149	0.732	0	7	TCAP
TRDN.3	0	-1.55986	0.347	0.882	0	7	TRDN
MDH1.1	0	-1.56018	0.819	0.979	0	7	MDH1
RRAD.1	0	-1.57929	0.172	0.731	0	7	RRAD
SLC8A1.1	0	-1.58584	0.321	0.892	0	7	SLC8A1
RYR2.1	0	-1.58959	0.212	0.85	0	7	RYR2
APOBEC2.2	0	-1.59807	0.161	0.786	0	7	APOBEC2
ATP2A2.1	0	-1.61679	0.719	0.973	0	7	ATP2A2
MYOM1.1	0	-1.62153	0.204	0.861	0	7	MYOM1
PTPLA.4	0	-1.63933	0.321	0.878	0	7	PTPLA
POPDC2.2	0	-1.64058	0.238	0.847	0	7	POPDC2
ACTN2.2	0	-1.66991	0.244	0.87	0	7	ACTN2
PDE4DIP.1	0	-1.71841	0.297	0.896	0	7	PDE4DIP
NEBL.2	0	-1.72788	0.268	0.894	0	7	NEBL
SLC25A4.3	0	-1.82684	0.566	0.966	0	7	SLC25A4
PDLIM5.3	0	-1.8287	0.616	0.968	0	7	PDLIM5
HSPB7.3	0	-1.84983	0.44	0.941	0	7	HSPB7
MYBPC3.2	0	-1.87672	0.231	0.906	0	7	MYBPC3
SH3BGR.4	0	-1.88383	0.185	0.754	0	7	SH3BGR
LDB3.2	0	-1.90348	0.241	0.922	0	7	LDB3
LINC00881.4	0	-1.90584	0.192	0.854	0	7	LINC00881
FHL2.5	0	-1.92523	0.578	0.928	0	7	FHL2
PPP1R1A.2	0	-1.93376	0.244	0.902	0	7	PPP1R1A
CSRP3.5	0	-1.9418	0.173	0.738	0	7	CSRP3
PEG10.2	0	-1.94813	0.321	0.926	0	7	PEG10
MB.6	0	-1.95516	0.151	0.809	0	7	MB
HSPB3.4	0	-1.9615	0.291	0.888	0	7	HSPB3
NREP.4	0	-1.99162	0.898	0.99	0	7	NREP
TECRL.5	0	-2.04426	0.157	0.804	0	7	TECRL
TPM1.2	0	-2.13603	0.994	0.998	0	7	TPM1
FITM1.5	0	-2.14838	0.181	0.855	0	7	FITM1
CRYAB.6	0	-2.18967	0.388	0.922	0	7	CRYAB
PLN.2	0	-2.37788	0.699	0.975	0	7	PLN
SMPX.5	0	-2.51564	0.31	0.95	0	7	SMPX
TTN.2	0	-2.82741	0.7	0.972	0	7	TTN
TNNT2.1	0	-2.86532	0.68	0.979	0	7	TNNT2
MYH6.4	0	-2.89561	0.44	0.944	0	7	MYH6
MYL3.6	0	-2.91357	0.272	0.885	0	7	MYL3
ACTC1	0	-2.93817	0.673	0.981	0	7	ACTC1
TNNI1.3	0	-2.93962	0.694	0.981	0	7	TNNI1
MYL4.4	0	-3.12107	0.711	0.984	0	7	MYL4
MYL7.2	0	-3.18012	0.763	0.989	0	7	MYL7
TNNC1.5	0	-3.18606	0.543	0.976	0	7	TNNC1
ANXA5	1.6642e-307	0.989651	0.935	0.715	3.71964e-303	7	ANXA5
COX5B	2.90242e-305	-0.79642	0.944	0.99	6.4872e-301	7	COX5B
SCARF2	4.69424e-305	0.402734	0.329	0.058	1.04921e-300	7	SCARF2
C11orf31.2	5.55761e-305	1.00323	0.89	0.553	1.24218e-300	7	C11orf31
RPS19.1	1.12203e-303	0.686267	0.997	0.998	2.50785e-299	7	RPS19
UGCG	5.00777e-303	0.80735	0.56	0.172	1.11929e-298	7	UGCG
ALPK2.1	5.41284e-303	-1.19191	0.198	0.738	1.20982e-298	7	ALPK2
CKM.3	1.15401e-302	-1.67616	0.156	0.692	2.57933e-298	7	CKM
IER3	1.80797e-302	1.2854	0.588	0.192	4.041e-298	7	IER3
IKBIP	2.20927e-302	0.617027	0.504	0.137	4.93794e-298	7	IKBIP
MYL12A.1	4.34029e-301	0.966377	0.958	0.852	9.70097e-297	7	MYL12A
GLA	8.43294e-301	0.430807	0.321	0.056	1.88485e-296	7	GLA
NPC2.1	4.43341e-300	1.10085	0.935	0.703	9.90911e-296	7	NPC2
STARD4.2	2.05439e-299	-1.25619	0.27	0.755	4.59177e-295	7	STARD4
PDIA3	8.85963e-299	0.997657	0.899	0.599	1.98022e-294	7	PDIA3
ARL6IP1	2.79575e-298	0.806583	0.543	0.157	6.24879e-294	7	ARL6IP1
KLF6.2	6.15088e-298	1.13476	0.812	0.413	1.37478e-293	7	KLF6
WT1	1.59069e-296	0.359711	0.266	0.039	3.55535e-292	7	WT1
SUB1	2.09807e-296	0.820822	0.972	0.954	4.68939e-292	7	SUB1
PLOD3	2.72368e-295	0.508845	0.444	0.106	6.08769e-291	7	PLOD3
ENO1.5	5.08144e-294	1.12477	0.892	0.562	1.13575e-289	7	ENO1
NUDT4.3	1.743e-292	-1.12443	0.716	0.935	3.89579e-288	7	NUDT4
PPP1R18	5.2579e-292	0.422519	0.355	0.07	1.17519e-287	7	PPP1R18
FKBP10	9.56286e-292	0.742559	0.645	0.228	2.1374e-287	7	FKBP10
COL4A1.2	8.64773e-291	1.52639	0.931	0.775	1.93285e-286	7	COL4A1
NID1	6.47295e-290	0.96247	0.759	0.338	1.44677e-285	7	NID1
CDK4	2.37475e-288	0.837641	0.729	0.31	5.3078e-284	7	CDK4
MTRNR2L10.1	3.42062e-288	-1.00561	0.737	0.933	7.64543e-284	7	MTRNR2L10
UNC45B.1	4.81099e-288	-1.1435	0.156	0.686	1.0753e-283	7	UNC45B
ATP1B1.3	2.98825e-287	-1.17857	0.626	0.914	6.67905e-283	7	ATP1B1
MT-ND4L.2	3.12251e-287	-1.08759	0.639	0.901	6.97913e-283	7	MT-ND4L
GNL1	2.8676e-286	0.465956	0.412	0.094	6.40936e-282	7	GNL1
NAGLU	1.17343e-283	0.488473	0.387	0.085	2.62273e-279	7	NAGLU
2007-09-01	1.40564e-283	0.823159	0.973	0.932	3.14175e-279	7	2007-09-01
GNAI2	9.73257e-283	0.920224	0.877	0.542	2.17533e-278	7	GNAI2
ATP5G1.1	2.09042e-282	-0.935085	0.834	0.949	4.6723e-278	7	ATP5G1
C19orf10	2.66587e-282	0.982974	0.777	0.387	5.95848e-278	7	C19orf10
P4HA2	1.44478e-281	0.577358	0.429	0.105	3.22924e-277	7	P4HA2
FARP1	1.45999e-281	0.721513	0.605	0.205	3.26322e-277	7	FARP1
DPYSL2	3.95201e-281	0.415163	0.358	0.072	8.83313e-277	7	DPYSL2
AGL.1	1.07962e-280	-1.11635	0.342	0.785	2.41306e-276	7	AGL
RGL1	8.33524e-280	0.763415	0.643	0.234	1.86301e-275	7	RGL1
[truncated: 11,962 more rows]
