# Supplementary material for: Retinoic acid signaling modulation guides in vitro specification of human heart field-specific progenitor pools
Source: Nat Commun. 2023 Apr 3;14:1722. doi: 10.1038/s41467-023-36764-x (PMC10070453; doi:10.1038/s41467-023-36764-x)
Supplement: Supplementary file 9 — Supplementary Data 6 [file 41467_2023_36764_MOESM9_ESM.xls]

## Sheet: Description
	Description
	Differentially expressed genes between indicated clusters at d30. Related to Figure 5b. Genes upregulated and downregulated in cluster 1 relative to indicated clusters.

## Sheet: Cluster 1 vs cluster 0
	p_val	avg_log2FC	pct.1	pct.2	p_val_adj
SOX4	0	0.851000132276629	0.753	0.373	0
MGP	3.75554e-233	0.833038059918997	0.424	0.135	8.39401e-229
MT-ND6	7.66973e-210	0.789564532517304	0.784	0.526	1.71426e-203
COL1A2	4.69529e-226	0.760280785268164	0.416	0.135	1.04945e-221
ZFP36L1	0	0.712782675812178	0.979	0.86	0
CTD-2545M3.8	0	0.699452201140108	0.968	0.788	0
TGFB2	5.59266e-273	0.689826983471855	0.478	0.15	1.25002e-269
ACTB	8.26603e-279	0.689668111025391	0.863	0.597	1.84754e-274
EGR1	6.1352e-211	0.639163586398449	0.876	0.653	1.37128e-206
MDK	1.53393e-233	0.636057850916284	0.933	0.724	3.42849e-229
JUNB	2.85323e-126	0.635905654650617	0.629	0.391	6.37726e-122
CKB	6.72508e-195	0.61069398753406	0.462	0.181	1.50312e-190
VCAN	9.84148e-186	0.591203777865512	0.924	0.766	2.19967e-181
ADAMTS19	5.02003e-214	0.588995728902778	0.701	0.378	1.12203e-209
ACTA2	2.08078e-122	0.588139357668196	0.806	0.576	4.65076e-118
NEAT1	2.47524e-42	0.563195080183562	0.862	0.789	5.53241e-38
IER2	1.16046e-133	0.540405043685548	0.498	0.247	2.59375e-130
ACTG1	5.2586e-170	0.536752856325844	0.775	0.499	1.17535e-165
GADD45B	3.3954e-86	0.533064441636067	0.382	0.193	7.58905e-82
KCTD12	8.1545e-157	0.523494157461391	0.893	0.73	1.82261e-152
S100A10	4.90356e-229	0.520154251125823	0.302	0.057	1.09599e-224
PRSS35	2.16025e-171	0.518927120534897	0.616	0.317	4.82837e-167
BEX1	3.74314e-182	0.518283524370792	0.979	0.904	8.36628e-178
VMP1	1.75824e-148	0.516682294848729	0.537	0.264	3.92985e-144
ANXA2	1.77806e-154	0.492180127040516	0.835	0.592	3.97415e-150
LMO4	2.00702e-206	0.490413542046389	0.981	0.916	4.48589e-202
EIF4G2	5.59381e-231	0.479706880406643	0.974	0.881	1.25027e-226
TSPAN7	6.28541e-211	0.468707872444204	0.401	0.123	1.40485e-206
SPHKAP	9.23958e-143	0.454734933857522	0.865	0.65	2.06514e-138
HHATL	1.16168e-151	0.452116417298608	0.568	0.285	2.59646e-147
ABCA1	1.12587e-125	0.444730832845229	0.736	0.493	2.51644e-121
ID3	2.86323e-102	0.442691748371452	0.513	0.279	6.39961e-98
CDH2	8.84006e-162	0.434171260476319	0.917	0.756	1.97584e-156
EDNRA	2.55253e-120	0.431568864403224	0.73	0.483	5.70515e-116
HIF1A	7.07287e-136	0.429570529873356	0.716	0.44	1.58086e-131
PEG10	2.24732e-84	0.427321626091846	0.959	0.913	5.02298e-80
WSB1	1.03174e-142	0.426697545547433	0.868	0.673	2.30604e-138
CGNL1	2.9802e-153	0.418724440575874	0.45	0.187	6.66104e-149
MIR1-2	5.54066e-85	0.417793856307621	0.623	0.401	1.23839e-80
TIMP2	1.68696e-156	0.417456261900362	0.451	0.186	3.77053e-152
ID2	4.14785e-104	0.415041954482337	0.528	0.292	9.27085e-99
PLS3	6.62406e-148	0.414863221700722	0.513	0.238	1.48054e-143
H2AFY	1.04805e-152	0.414278483193521	0.941	0.811	2.34249e-148
RBMS3	1.59309e-125	0.413310030996619	0.646	0.376	3.56071e-121
BTG2	4.11149e-58	0.41116689687714	0.496	0.317	9.18959e-53
HNRNPH1	5.06835e-106	0.410437551088932	0.708	0.469	1.13283e-101
SEMA6D	1.99793e-160	0.407868218699774	0.415	0.157	4.46558e-156
SFRP1	1.41657e-88	0.406013560877235	0.793	0.592	3.16617e-84
MIR145	2.30738e-122	0.403612212933991	0.445	0.206	5.15723e-118
PALLD	1.29491e-118	0.401554355482352	0.894	0.747	2.89425e-115
MAT2A	1.48971e-103	0.399571314808522	0.615	0.365	3.32965e-99
COL4A1	2.6943e-109	0.399391765636098	0.833	0.643	6.02203e-104
PHACTR2	5.45798e-105	0.395370552099614	0.733	0.492	1.21991e-100
STMN1	1.95728e-105	0.391856636883416	0.801	0.567	4.37471e-101
SOCS3	3.41454e-52	0.39135087271587	0.336	0.186	7.63184e-48
PPP1CB	1.99782e-122	0.389783765083315	0.921	0.775	4.46533e-117
PFN2	7.00954e-115	0.389277003909422	0.657	0.392	1.5667e-110
STT3B	5.822e-110	0.388460252634236	0.68	0.419	1.30128e-105
PPP1R12B	1.0904e-87	0.387044506531684	0.869	0.723	2.43716e-83
ADAM23	3.18406e-126	0.386770496104185	0.511	0.252	7.11669e-122
COL2A1	3.13603e-95	0.383889434409675	0.311	0.128	7.00935e-91
AKAP12	2.38583e-121	0.383568310245238	0.364	0.146	5.33258e-117
NUDT4	9.59871e-120	0.3830603358538	0.973	0.918	2.14541e-115
PCBP2	9.86717e-142	0.382987878055724	0.952	0.853	2.20541e-137
IGFBP5	7.56122e-32	0.380825058884035	0.766	0.626	1.69001e-27
CEBPD	3.36902e-42	0.376965471753557	0.616	0.453	7.53009e-38
OBSL1	1.76062e-103	0.373003396760797	0.708	0.451	3.93515e-99
CNRIP1	1.21685e-158	0.37280200141251	0.272	0.068	2.71979e-154
DOK4	1.68109e-112	0.37152042666669	0.478	0.234	3.75741e-108
BZW1	2.93003e-101	0.368014001380063	0.67	0.416	6.54891e-97
EPB41L3	1.41953e-94	0.366806114137871	0.613	0.372	3.1728e-90
MEF2A	8.62383e-127	0.365598595453557	0.944	0.825	1.92751e-122
ATP2A2	2.63813e-166	0.36529029406377	0.997	0.989	5.89648e-162
YWHAE	8.85228e-120	0.36523391524886	0.937	0.82	1.97857e-115
ID1	1.22079e-61	0.363084631947885	0.312	0.156	2.7286e-57
ENAH	3.1374e-92	0.359458293375491	0.677	0.441	7.01241e-88
SH3KBP1	5.16178e-141	0.359037636941768	0.396	0.154	1.15371e-136
ZFP36	6.75569e-89	0.358124131068715	0.254	0.094	1.50996e-84
MAN1C1	2.16302e-110	0.355131484109983	0.494	0.249	4.83457e-106
PALM2	5.41214e-98	0.354735911588803	0.553	0.307	1.20967e-93
2011-03-01	2.11608e-108	0.354478141009046	0.458	0.221	4.72966e-104
C11orf96	7.26677e-76	0.353990789837722	0.255	0.103	1.6242e-71
ACTN1	1.77836e-88	0.352653110284637	0.542	0.314	3.9748e-84
FAM84B	1.84339e-118	0.347345721024578	0.346	0.135	4.12016e-114
SORD	8.75476e-82	0.343820611915772	0.524	0.309	1.95678e-77
VIM	5.88174e-68	0.342363857642417	0.665	0.445	1.31463e-63
MARCKSL1	7.20061e-97	0.340972703739595	0.52	0.279	1.60941e-92
GPRIN3	1.46317e-99	0.340330014509152	0.486	0.251	3.27032e-95
FREM2	1.3544e-103	0.338693177223926	0.401	0.182	3.02721e-99
TNFRSF19	1.01198e-101	0.33682072678987	0.492	0.251	2.26188e-97
HAND2-AS1	9.37608e-70	0.334590514520332	0.699	0.487	2.09565e-65
REEP3	3.22082e-92	0.333592321935042	0.54	0.303	7.19885e-88
HAND1	6.09289e-78	0.331950276111615	0.515	0.298	1.36182e-73
SLC38A1	1.12532e-74	0.330141159631604	0.779	0.583	2.51519e-70
TUBA1A	2.15443e-55	0.329597515719487	0.819	0.663	4.81537e-51
AHNAK	1.17624e-68	0.324228348421002	0.823	0.65	2.62901e-64
PTEN	6.4655e-82	0.323777443060871	0.647	0.413	1.4451e-77
RAB3IP	5.63837e-67	0.322376384499531	0.735	0.531	1.26023e-62
CTNNB1	1.37518e-58	0.322222823402593	0.745	0.565	3.07366e-54
FSTL1	9.25896e-64	0.319327859899518	0.82	0.652	2.06947e-59
KANK1	1.18331e-103	0.318961556393514	0.388	0.175	2.64482e-99
ERBB4	1.18819e-80	0.31675367401825	0.66	0.424	2.65573e-76
FNIP2	9.8879e-67	0.315950392728425	0.595	0.383	2.21004e-61
ATXN1	4.03956e-81	0.314387480826633	0.548	0.319	9.02881e-77
LAMA5	1.8703e-107	0.314248236933027	0.425	0.196	4.1803e-103
FNBP1L	2.44242e-108	0.312921630278927	0.397	0.173	5.45905e-104
DMD	2.6414e-72	0.312904526736205	0.827	0.644	5.90379e-68
MAP1B	2.0142e-58	0.309700231016976	0.792	0.611	4.50193e-54
BASP1	8.18257e-64	0.309677651132104	0.651	0.439	1.82889e-59
MCC	4.0851e-69	0.308414745970134	0.645	0.418	9.13061e-65
SLIT3	4.8619e-68	0.307190716260459	0.59	0.376	1.08668e-62
CHRM2	9.52746e-61	0.305715407967562	0.736	0.54	2.12948e-55
PDGFD	5.45774e-66	0.305050437169467	0.602	0.384	1.21986e-61
PABPN1	7.27691e-71	0.30489542245125	0.693	0.471	1.62646e-65
DDX3X	5.74992e-68	0.304620029971367	0.651	0.43	1.28516e-63
TNRC6B	6.58617e-66	0.304572931287217	0.745	0.545	1.47207e-61
IRS1	1.50128e-95	0.303428927755217	0.357	0.157	3.3555e-91
AMOTL1	9.78766e-102	0.301031963773763	0.263	0.091	2.18764e-97
SESN3	2.08569e-87	0.300710303599827	0.402	0.196	4.66172e-83
MMP15	1.21478e-56	0.297915110134062	0.727	0.524	2.71515e-52
CSDE1	1.22394e-85	0.294359299206729	0.931	0.819	2.73562e-81
RPSA	1.175e-76	0.293870720638764	0.946	0.846	2.62624e-72
GPC6	4.71553e-92	0.2935840776727	0.409	0.195	1.05397e-87
FAM20A	2.96353e-103	0.292636737514351	0.352	0.146	6.62379e-99
ANXA6	5.22706e-58	0.291852663499854	0.787	0.601	1.1683e-53
RBM38	2.33809e-62	0.288920830208682	0.662	0.449	5.22586e-58
ATP13A3	2.1779e-48	0.288598719532484	0.635	0.446	4.86782e-44
CAPZA1	1.73056e-64	0.288225271946924	0.619	0.404	3.86797e-60
TSC22D1	5.18285e-60	0.287876429487604	0.804	0.621	1.15842e-55
NNT	5.75095e-60	0.287668929737684	0.77	0.569	1.28539e-55
LTBP3	3.11844e-76	0.285660516087843	0.518	0.295	6.97003e-71
IRF2BPL	8.84422e-69	0.285097152479888	0.579	0.352	1.97677e-64
LBH	2.28874e-45	0.284678213009335	0.689	0.501	5.11556e-41
RBM20	1.76973e-53	0.283981921080376	0.654	0.451	3.95552e-49
LAMC1	3.33877e-60	0.283745236551018	0.794	0.593	7.46249e-56
MYH7B	3.30013e-41	0.283199352366198	0.689	0.515	7.37612e-37
HS6ST2	4.00099e-128	0.282714290875866	0.252	0.069	8.94262e-124
KLF6	7.42741e-56	0.282401888751953	0.42	0.245	1.6601e-50
HS2ST1	2.09048e-90	0.281769100655021	0.41	0.197	4.67244e-86
AGL	3.39546e-59	0.281263703639342	0.862	0.717	7.58919e-55
MYH6	3.89497e-101	0.281253730477402	1	0.982	8.70566e-97
FIGN	1.58223e-55	0.281109232087497	0.775	0.586	3.53644e-51
CAMK2D	5.40123e-56	0.280581439509293	0.873	0.73	1.20723e-51
SET	6.18089e-62	0.280505864747639	0.883	0.729	1.38149e-57
COBLL1	3.75779e-106	0.280400061700208	0.271	0.093	8.39905e-101
ARF5	1.77319e-98	0.280299328855881	0.383	0.172	3.96325e-93
MIDN	6.66382e-63	0.279895820251955	0.499	0.294	1.48943e-58
BMPR2	1.76813e-62	0.279752980973534	0.633	0.417	3.95195e-59
SOX11	5.32516e-74	0.279216943521982	0.414	0.217	1.19023e-69
PLXDC2	3.79939e-106	0.279121432963604	0.276	0.095	8.49202e-102
DOK6	4.74038e-114	0.279035157678307	0.264	0.084	1.05952e-110
FAM211A	3.28437e-69	0.278745090765155	0.359	0.181	7.34088e-65
WNK2	2.82675e-73	0.2785435044061	0.519	0.297	6.31808e-69
MCL1	9.25023e-75	0.278523195851098	0.416	0.218	2.06752e-70
DCBLD2	3.9196e-54	0.278060157102278	0.733	0.539	8.76069e-50
CIRBP	6.99419e-88	0.277707593859659	0.98	0.925	1.56327e-83
VCL	6.63416e-55	0.276822027930611	0.748	0.55	1.4828e-50
MIR143HG	2.0893e-90	0.276588451128233	0.315	0.131	4.66979e-86
TTC3	7.6095e-56	0.27565716458379	0.824	0.667	1.7008e-50
TXNIP	3.15745e-51	0.274598011454498	0.932	0.848	7.05722e-47
CAPZA2	3.639e-67	0.273959245049983	0.935	0.818	8.13353e-63
SYNE1	1.20759e-79	0.271652633025635	0.424	0.217	2.69909e-75
WNT5B	5.43771e-89	0.271494901976807	0.365	0.166	1.21538e-83
PRNP	7.10734e-59	0.270729304842185	0.835	0.648	1.58856e-54
SPTAN1	2.88648e-58	0.268346299393787	0.576	0.365	6.45156e-54
CLTC	1.9481e-54	0.266391072419658	0.734	0.533	4.35419e-50
HECTD2	1.16092e-69	0.265824983575816	0.422	0.226	2.59476e-65
RNF19A	2.91383e-56	0.26516716714845	0.499	0.302	6.51269e-53
B3GALT2	1.71088e-60	0.264851020364923	0.446	0.255	3.82399e-56
CBX6	8.53095e-53	0.264174577852825	0.773	0.58	1.90675e-48
KAT6B	3.45595e-54	0.262620120006762	0.514	0.318	7.72438e-51
GRN	4.61563e-48	0.261931825049348	0.642	0.445	1.03164e-43
ZMAT3	9.62513e-52	0.261856365360014	0.519	0.325	2.15131e-47
C10orf10	2.69342e-16	0.261572166068153	0.255	0.161	6.02007e-12
BVES	6.47612e-68	0.260712142313044	0.426	0.229	1.44748e-63
SEC63	2.70552e-58	0.260075820879806	0.578	0.361	6.04711e-54
MYLIP	1.05101e-60	0.259772575257933	0.413	0.228	2.3491e-56
RYBP	1.69523e-55	0.259655350056049	0.51	0.311	3.789e-51
MACF1	3.13137e-49	0.258323325856809	0.879	0.741	6.99892e-45
KDM6A	6.40744e-59	0.257943639762594	0.481	0.284	1.43213e-54
XPR1	7.86105e-59	0.257434857033603	0.494	0.293	1.75702e-54
ZMYM2	7.84806e-57	0.257277404886262	0.551	0.344	1.75412e-52
MPDZ	1.50034e-43	0.257265703617664	0.706	0.515	3.35342e-39
SPTBN1	3.22454e-57	0.257253901537895	0.916	0.793	7.20717e-53
2006-03-01	3.06015e-53	0.256383716247102	0.618	0.411	6.83975e-48
SLC38A2	3.28399e-44	0.256333392442002	0.563	0.372	7.34004e-40
HNRNPU	6.58505e-49	0.256143410327118	0.811	0.635	1.47182e-44
CLIC4	8.41888e-56	0.255771743759497	0.927	0.815	1.8817e-51
PWAR6	2.07502e-56	0.25527817739508	0.632	0.418	4.63789e-52
MYCBP2	3.08101e-78	0.255201353940402	0.335	0.153	6.88638e-75
RGS5	3.93807e-44	0.253265403552013	0.732	0.552	8.80198e-39
RCAN2	1.0818e-38	0.252846256447311	0.72	0.55	2.41794e-34
CUX1	5.95314e-51	0.252561671153452	0.594	0.39	1.33059e-46
C11orf31	1.45375e-51	0.252088442258298	0.596	0.391	3.24927e-47
ITGB1	3.17664e-57	0.252034916887686	0.915	0.796	7.1001e-53
MDM4	3.14813e-55	0.251423530419563	0.534	0.329	7.03639e-51
FITM1	0	-0.874018623699769	0.836	0.948	0
ALB	1.13384e-237	-0.864990929525906	0.147	0.411	2.53424e-232
NRP2	3.37392e-178	-0.857126561261973	0.327	0.542	7.54105e-174
RPL26	0	-0.694510744328296	0.975	0.988	0
EIF1B	3.89098e-236	-0.690615271156113	0.769	0.855	8.69674e-233
MTRNR2L12	0	-0.690556973011239	0.978	0.987	0
UQCRB	0	-0.67603540350664	0.977	0.991	0
TGM2	6.47459e-160	-0.659574876690713	0.341	0.535	1.44714e-157
CD36	1.41519e-137	-0.600802034028115	0.321	0.514	3.1631e-133
S100A4	2.39684e-88	-0.58922967363479	0.425	0.547	5.35717e-86
TCAP	4.74026e-146	-0.581271167074683	0.701	0.795	1.05949e-141
GJA1	1.75972e-87	-0.578018718049656	0.313	0.464	3.93315e-83
SH3BGR	1.61871e-110	-0.575158958510551	0.699	0.797	3.61798e-107
COX7B	0	-0.572934365057603	0.992	0.994	0
RPL31	1.78122e-224	-0.563613797191245	0.891	0.934	3.9812e-221
MYL2	1.11316e-29	-0.562101365330799	0.489	0.55	2.48802e-24
DBI	5.45475e-169	-0.552196161711302	0.722	0.799	1.21919e-164
PPP1R3A	1.62577e-119	-0.548914993428838	0.336	0.506	3.63376e-115
RPS24	0	-0.54649590618519	0.999	1	0
IFITM3	9.00952e-74	-0.544013004436082	0.581	0.639	2.01372e-69
TNNC1	0	-0.526880413115916	1	1	0
SMPX	0	-0.525543787925443	0.986	0.992	0
MOXD1	9.29411e-80	-0.514587376498495	0.248	0.401	2.07733e-74
MTRNR2L1	5.91354e-116	-0.512179467033033	0.543	0.646	1.32173e-111
NDUFA11	5.77106e-181	-0.511595743205741	0.825	0.875	1.28989e-176
COX4I1	2.5726e-286	-0.505756592035258	0.977	0.991	5.75002e-282
CAV1	2.84439e-65	-0.496586521330123	0.337	0.46	6.3575e-61
XRCC4	7.97183e-54	-0.490870345870612	0.233	0.348	1.78178e-49
MYOZ2	1.16261e-142	-0.488080184705602	0.743	0.845	2.59855e-138
CRYAB	4.72794e-143	-0.486347127017747	0.939	0.957	1.05674e-138
CKMT2	4.04611e-96	-0.474601018646754	0.671	0.73	9.04347e-91
SCP2	8.47308e-109	-0.472663540227946	0.773	0.794	1.89382e-104
ADAMTS6	1.36894e-73	-0.471906125699259	0.211	0.347	3.05971e-69
RPL21	0	-0.463384885453563	0.994	0.993	0
MT-ND4L	9.68549e-108	-0.454694010381242	0.874	0.886	2.1648e-103
RPL23A	0	-0.446954155263878	0.996	0.998	0
LAPTM4B	9.19645e-204	-0.443814109843091	0.981	0.985	2.0555e-199
MINOS1	3.20939e-77	-0.43614470107902	0.476	0.569	7.17331e-73
RP11-532N4.2	2.37055e-70	-0.435755939526449	0.134	0.269	5.29841e-66
MYL4	0	-0.432243282393203	1	1	0
LAMA4	2.84646e-61	-0.43117647901127	0.353	0.468	6.36212e-57
IRX4	9.65198e-61	-0.430323999938773	0.319	0.445	2.15731e-56
FBN2	2.62415e-59	-0.42787037932147	0.389	0.515	5.86524e-54
RP11-353N4.1	2.62858e-65	-0.426615743700606	0.27	0.395	5.87513e-61
LINC00881	7.46109e-84	-0.42505470926241	0.87	0.89	1.66763e-79
NDUFC2	4.23442e-98	-0.408999614700228	0.779	0.802	9.46436e-94
RPS13	0	-0.407573836224912	0.998	0.998	0
RPS10	1.0782e-60	-0.403545655232162	0.509	0.58	2.40988e-56
UBE2E1	6.39958e-52	-0.401055217515194	0.651	0.683	1.43037e-47
UQCR11.1	1.77876e-92	-0.398567691605351	0.764	0.795	3.97571e-88
HSPE1	1.51908e-104	-0.393532660949576	0.903	0.914	3.3953e-100
TNNI1	0	-0.392034234708107	1	1	0
NDUFB3	4.06034e-105	-0.389564351082103	0.858	0.87	9.07527e-101
NDUFA12	5.0949e-100	-0.388637863538126	0.861	0.874	1.13876e-95
MYL7	1.10904e-218	-0.387398886299704	1	1	2.47881e-214
DMKN	9.37184e-39	-0.386847624995014	0.333	0.428	2.0947e-34
RPL27	2.75446e-214	-0.385534630605474	0.994	0.995	6.15648e-210
EIF4EBP1	4.42923e-64	-0.377722907451052	0.764	0.794	9.89977e-60
PPP1R14C	2.38007e-50	-0.374500835505174	0.401	0.501	5.31971e-46
PRKCDBP	1.07585e-38	-0.371487150503891	0.293	0.387	2.40463e-35
PDLIM1	1.65216e-42	-0.371366899724488	0.52	0.578	3.69273e-38
NDUFA1	3.10769e-89	-0.361176342425901	0.873	0.882	6.94599e-85
APOBEC2	1.11652e-62	-0.359674965293	0.767	0.795	2.49554e-58
ANXA3	8.37124e-30	-0.359628089877131	0.389	0.456	1.87106e-25
TNNT2	0	-0.35559870900863	1	1	0
USMG5	1.3683e-93	-0.354364168241136	0.895	0.908	3.05828e-88
RPS29	5.06711e-79	-0.350378246931411	0.861	0.862	1.13255e-74
C1orf105	6.90399e-31	-0.349052809964653	0.178	0.268	1.54311e-26
ATP5H	8.56084e-86	-0.348733463282227	0.896	0.89	1.91343e-83
COX8A	4.18887e-108	-0.34765127037443	0.954	0.953	9.36254e-104
RPLP1	0	-0.345381422113244	1	1	0
RPL38	1.46338e-98	-0.344579785772507	0.948	0.947	3.27081e-94
GAPDH	5.26446e-168	-0.34412217038724	0.999	0.999	1.17666e-164
MT-ATP8	1.00629e-31	-0.34240240699525	0.311	0.393	2.24916e-28
C8orf59	1.47438e-33	-0.342282418635355	0.337	0.415	3.29538e-29
NPNT	4.25832e-29	-0.340544993751614	0.448	0.504	9.51778e-25
FABP3	2.61042e-65	-0.340503121424676	0.844	0.846	5.83454e-61
EEF1B2	2.23493e-94	-0.334482338933521	0.948	0.948	4.99528e-90
NHP2L1	3.97588e-57	-0.330285180784408	0.771	0.779	8.88649e-52
HSPB8	1.88353e-31	-0.328847707054032	0.191	0.283	4.20989e-27
RPS27	3.53186e-131	-0.328438632838651	0.989	0.99	7.89406e-127
RBFOX1	9.5741e-18	-0.327160779706497	0.299	0.36	2.13991e-13
DYNLL1	5.10053e-90	-0.324957419864693	0.97	0.972	1.14002e-85
RPL13A	7.17622e-203	-0.322168102464464	0.999	0.998	1.60396e-198
COX5A	2.12673e-112	-0.321928424842706	0.978	0.975	4.75345e-109
RPL30	1.49179e-243	-0.321380418079576	1	0.999	3.33429e-239
NDUFB8.1	1.53677e-46	-0.314657737834103	0.698	0.714	3.43483e-42
HIGD2A	6.3926e-54	-0.314182215056878	0.813	0.827	1.42881e-49
MGST3	1.40334e-126	-0.313989023993857	0.993	0.99	3.1366e-122
CYB5A	1.26513e-28	-0.310695545900808	0.786	0.771	2.8277e-24
TPI1	1.35241e-60	-0.30751456792629	0.942	0.936	3.02278e-56
CKM	3.1259e-09	-0.304091220480701	0.704	0.702	6.9867e-05
FHL2	1.3154e-35	-0.302431094737973	0.949	0.954	2.94004e-31
MDH1	1.37421e-102	-0.300506446255	0.989	0.987	3.0715e-97
NDUFB6	2.17304e-37	-0.299597218237335	0.703	0.718	4.85695e-33
RPS6	5.6242e-125	-0.29955081503245	0.996	0.995	1.25707e-120
EMP2	4.7414e-27	-0.298684983943228	0.631	0.659	1.05975e-22
A2M	0.000137893286145668	-0.298155811318515	0.513	0.491	1
RPL10A	9.26417e-118	-0.296796511124513	0.994	0.996	2.07064e-113
RPS18	2.15882e-196	-0.293990909209602	0.999	1	4.82519e-193
PAIP2B	2.83468e-23	-0.293761938225724	0.17	0.25	6.33579e-18
NDUFA6	5.09264e-47	-0.293542306608076	0.818	0.819	1.13826e-42
MRPL33	3.81953e-19	-0.2903503237587	0.477	0.509	8.53704e-15
NDUFAB1	1.61929e-61	-0.288385864139494	0.905	0.897	3.61927e-57
NDUFA4	5.02644e-194	-0.286166111399832	0.999	1	1.12346e-189
RPL32	7.71927e-154	-0.285876024277479	0.999	0.999	1.72533e-149
TRDN	1.15324e-45	-0.285250051301788	0.911	0.902	2.57761e-41
COX6A2	1.50949e-07	-0.284496347001074	0.209	0.267	0.00337386
LRRC49	7.85408e-24	-0.282629678750989	0.745	0.744	1.75547e-19
RPL9	2.30462e-171	-0.282065212928398	0.999	0.999	5.15105e-167
UQCRH	1.20671e-96	-0.280814760881682	0.988	0.985	2.69712e-92
FAM162A	3.49736e-20	-0.27991098310666	0.659	0.65	7.81694e-16
RPS25	2.82225e-129	-0.278903698371953	0.997	0.996	6.30801e-125
RPS23	4.89882e-164	-0.277804266386055	0.999	1	1.09493e-159
AKR1B1	5.82551e-10	-0.277749581637544	0.508	0.526	1.30206e-05
FKBP3	8.05214e-26	-0.276989112400554	0.708	0.7	1.79973e-21
ACOT13	4.04786e-27	-0.276401845208109	0.804	0.786	9.04738e-23
C14orf166	5.86087e-41	-0.275513113089304	0.846	0.846	1.30996e-36
BNIP3	2.33071e-07	-0.275033518991385	0.215	0.266	0.00520937
NAV1	2.63227e-19	-0.274353699674949	0.646	0.672	5.88338e-15
POLR2F	7.80723e-17	-0.273541267420185	0.53	0.546	1.74499e-12
MRPS36	1.17862e-18	-0.270708451338858	0.581	0.588	2.63433e-14
RPL27A	1.15593e-94	-0.269860084737992	0.993	0.992	2.58362e-90
PRDX1	4.14055e-45	-0.269415424326078	0.974	0.965	9.25454e-41
MT-ND3	1.91528e-149	-0.269299210077511	1	1	4.28085e-145
COX17	8.5389e-19	-0.269215245852747	0.605	0.622	1.90853e-14
LRRC10	7.23784e-19	-0.267318326281843	0.586	0.63	1.61773e-15
PDLIM5	9.41895e-55	-0.266759384196356	0.978	0.978	2.10523e-50
KTN1	3.08784e-41	-0.26661741248772	0.91	0.887	6.90163e-37
CHCHD10	1.18102e-64	-0.266509730562267	0.968	0.968	2.6397e-60
HSPA1A	0.00818958	-0.266001535773687	0.526	0.53	18.3045
RPL23	4.36403e-108	-0.265176516684912	0.998	0.995	9.75405e-104
RPS15A	2.42683e-107	-0.263812989010868	0.996	0.996	5.42421e-104
SAP18	7.01368e-44	-0.261742112805896	0.889	0.875	1.56763e-39
ANK3	5.94214e-19	-0.261317051073398	0.789	0.795	1.32813e-15
ATP5O	1.55111e-61	-0.261166505162355	0.968	0.955	3.46688e-57
SEMA5A	0.000253979	-0.260478519681045	0.377	0.402	5.67669
NDUFA13	7.36636e-13	-0.260462673773964	0.407	0.443	1.64645e-08
PSME1	4.56713e-05	-0.259491827121769	0.448	0.462	1.0208
ATP5L	5.30627e-66	-0.2584234089152	0.973	0.974	1.186e-61
TOMM7	7.56274e-37	-0.257460085352741	0.886	0.88	1.69035e-32
RPL24	5.3608e-133	-0.257430056885959	0.999	0.998	1.19819e-129
ATP5J	4.71373e-109	-0.256608892412686	0.997	0.996	1.05357e-104
DAD1	1.63992e-21	-0.256531283294047	0.704	0.695	3.66539e-17
FZD1	0.00022765	-0.256388038297297	0.498	0.509	5.08821
NACA	6.11543e-85	-0.256273554068203	0.99	0.986	1.36686e-80
SDHB	6.35732e-07	-0.255940877407532	0.327	0.367	0.0142092
RPL18A	3.09623e-100	-0.254984391405162	0.997	0.997	6.92037e-96
TPT1	2.81956e-205	-0.25388036010265	0.999	1	6.302e-201
CCDC141	1.55557e-05	-0.253709263360706	0.425	0.448	0.347685
NOP10	5.94352e-32	-0.25204179634016	0.852	0.84	1.32844e-27
PTPLA	7.66538e-34	-0.250171112413579	0.905	0.888	1.71329e-30
MYL3	0	-101958143475996	0.842	0.978	0
MB	0	-104753631341924	0.718	0.892	0
LDHA	0	-112427104398075	0.517	0.732	0
IGF2	2.76148e-227	-112499256494709	0.84	0.907	6.17218e-223
TECRL	0	-117291006284878	0.688	0.899	0
CSRP3	0	-120364755977158	0.485	0.792	0
MYH7	2.97994e-172	-165818620923763	0.332	0.529	6.66047e-168

## Sheet: Cluster 1 vs cluster 2
	p_val	avg_log2FC	pct.1	pct.2	p_val_adj
CTD-2545M3.8	0	0.863512584271384	0.968	0.882	0
MDK	0	0.850183089187754	0.933	0.832	0
MT-ND6	2.90218e-173	0.814781057398558	0.784	0.664	6.48667e-169
SOX4	5.57376e-207	0.758212607629827	0.753	0.584	1.24579e-202
TGFB2	5.41311e-129	0.648119401893332	0.478	0.272	1.20988e-124
VCAN	7.61592e-167	0.642122920470948	0.924	0.877	1.70223e-162
CKB	2.28921e-104	0.62681617723474	0.462	0.286	5.11661e-99
ACTA2	2.37825e-46	0.592080907288453	0.806	0.76	5.31563e-42
ADAMTS19	2.91816e-148	0.589606871233322	0.701	0.562	6.52239e-144
MGP	1.36197e-38	0.589109562112726	0.424	0.314	3.04414e-34
ACTB	2.42833e-177	0.570251113953153	0.863	0.796	5.42756e-173
LMO4	6.20766e-235	0.561128307049616	0.981	0.976	1.38747e-230
EGR1	2.90936e-111	0.527110121384833	0.876	0.804	6.50272e-107
ZFP36L1	8.95664e-176	0.5052720765796	0.979	0.96	2.0019e-172
HHATL	5.79535e-109	0.504080441177283	0.568	0.408	1.29532e-104
MYH6	2.1806e-252	0.488396842863334	1	0.991	4.87385e-248
IGFBP5	7.85567e-19	0.475569677897363	0.766	0.762	1.75582e-14
JUNB	2.68009e-19	0.467909316739562	0.629	0.602	5.99028e-15
SPHKAP	7.15816e-112	0.453971679195944	0.865	0.816	1.59992e-107
ACTG1	3.61375e-94	0.449234192036714	0.775	0.699	8.07709e-90
ID3	9.19091e-43	0.444550001526469	0.513	0.409	2.05426e-37
BEX1	7.16909e-97	0.43231204723239	0.979	0.97	1.60236e-92
SFRP1	2.33154e-57	0.424387036948855	0.793	0.76	5.21122e-53
PRSS35	9.63221e-62	0.423857652667453	0.616	0.494	2.1529e-57
S100A10	3.37016e-78	0.423337566975094	0.302	0.137	7.53266e-73
HAND1	7.81596e-62	0.420570119213508	0.515	0.403	1.74695e-56
OBSL1	4.60305e-77	0.404313383965095	0.708	0.642	1.02883e-72
ID2	2.48586e-35	0.401389763894757	0.528	0.452	5.55615e-33
STMN1	5.81008e-80	0.401230489525156	0.801	0.745	1.29861e-75
CSRP2	2.85996e-51	0.400683048662679	0.818	0.794	6.3923e-47
MTRNR2L8	1.45293e-206	0.39901994313299	0.999	0.998	3.24745e-201
WSB1	3.72176e-100	0.396095094027914	0.868	0.842	8.31851e-96
RAB3IP	5.83097e-63	0.38554497464354	0.735	0.691	1.30328e-58
H2AFY	2.92584e-109	0.379718722706698	0.941	0.94	6.53954e-105
HNRNPH1	1.41724e-57	0.379451393989482	0.708	0.666	3.16768e-53
2011-03-01	4.83402e-47	0.3729862957202	0.458	0.349	1.08045e-42
ADAM23	4.46845e-49	0.370274438989999	0.511	0.421	9.98744e-45
MARCKSL1	3.29671e-44	0.356630516047607	0.52	0.428	7.36847e-40
VIM	6.97619e-23	0.354259211681244	0.665	0.614	1.55925e-18
MYH7B	4.13298e-34	0.354105329603345	0.689	0.688	9.23763e-30
FREM2	1.21017e-43	0.351571762187445	0.401	0.285	2.70486e-39
RPSA	4.02327e-89	0.35058823804633	0.946	0.94	8.99241e-85
REEP3	4.94398e-43	0.349879792175928	0.54	0.461	1.10503e-38
MAT2A	2.46602e-33	0.34470064901382	0.615	0.566	5.51179e-29
CIRBP	2.10037e-112	0.343600234099642	0.98	0.971	4.69454e-108
PLS3	1.45267e-40	0.34358717265557	0.513	0.441	3.24687e-35
CCT2	6.05803e-42	0.342979775225861	0.642	0.581	1.35403e-37
MIR145	1.85992e-26	0.340601899969435	0.445	0.375	4.1571e-22
PFN2	4.69834e-51	0.339151538793849	0.657	0.597	1.05013e-46
IER2	3.48649e-06	0.337955504102224	0.498	0.461	0.0779266
SEMA6D	1.8642e-38	0.335860966626511	0.415	0.314	4.16667e-36
ERBB4	1.8611e-45	0.333036829422733	0.66	0.607	4.15974e-42
TIMP2	3.29139e-36	0.3330084450895	0.451	0.365	7.35659e-32
DOK4	9.58083e-28	0.332292996405045	0.478	0.4	2.14141e-23
STT3B	3.61441e-47	0.331533839670943	0.68	0.638	8.07857e-43
MTRNR2L10	2.77261e-81	0.330454743233513	0.962	0.957	6.19707e-77
CNRIP1	5.60159e-52	0.328390194567052	0.272	0.14	1.25201e-48
VMP1	6.84097e-14	0.327276899257574	0.537	0.508	1.52903e-09
RBMS3	3.84496e-41	0.326721546600887	0.646	0.61	8.59387e-36
PDGFD	5.50571e-31	0.323734249982322	0.602	0.555	1.23058e-26
COL1A2	2083.74	0.322750954554392	0.416	0.397	4.65736e+07
CDH2	2.15994e-72	0.322725456496578	0.917	0.921	4.82769e-68
PPP1CB	9.81527e-67	0.320243808208402	0.921	0.919	2.19381e-62
KCTD12	4.70697e-34	0.310160247054037	0.893	0.907	1.05205e-30
YWHAE	1.58448e-70	0.306001811887416	0.937	0.947	3.54147e-66
ABCA1	3.89786e-31	0.303724892635343	0.736	0.723	8.7121e-27
SORD	7.96815e-18	0.301623111154297	0.524	0.495	1.78096e-13
LAMA5	2.39987e-33	0.30000789301716	0.425	0.333	5.36396e-29
EIF4G2	4.97896e-80	0.297008979619799	0.974	0.98	1.11285e-75
COBLL1	6.30693e-43	0.296940077036315	0.271	0.153	1.40966e-38
GADD45B	6.54521e+08	0.295204909846919	0.382	0.381	0.146292044248469
TSPAN7	1.0343e-27	0.294660890499868	0.401	0.311	2.31176e-23
PPP2R3B	2.60912e-27	0.29298592177602	0.55	0.497	5.83164e-23
PABPN1	1.30774e-31	0.292856563899025	0.693	0.679	2.92292e-27
CTNNB1	8.13492e-24	0.289145942498993	0.745	0.758	1.81824e-19
C11orf31	2.49481e-25	0.288855599454157	0.596	0.556	5.57614e-21
MYBPC3	5.03821e-63	0.288300699242256	0.977	0.976	1.12609e-59
GPC6	2.32633e-27	0.287297510151576	0.409	0.324	5.19957e-24
CLGN	1.69022e-18	0.286142902523559	0.474	0.42	3.77781e-14
ENAH	5.29867e-27	0.286074539606581	0.677	0.673	1.18431e-22
ANXA6	7.66047e-38	0.285077961439072	0.787	0.784	1.71219e-33
EDNRA	3.7472e-26	0.284689500981109	0.73	0.727	8.37537e-22
CGNL1	9.34751e-20	0.28353922268354	0.45	0.389	2.08926e-15
CAPZA1	9.38851e-28	0.28206406101904	0.619	0.593	2.09843e-23
RBM38	5.185e-29	0.281214742381336	0.662	0.639	1.1589e-24
CAPZA2	1.95901e-54	0.280478798185595	0.935	0.94	4.37857e-50
MIR1-2	2.33697e-06	0.279812411902087	0.623	0.634	0.0522336
ARF5	2.48668e-30	0.278985631131362	0.383	0.286	5.55799e-26
WNK2	4.06189e-25	0.278497079669237	0.519	0.463	9.07873e-21
TNFRSF19	9.6701e-20	0.276978189558394	0.492	0.437	2.16136e-15
MCC	5.49259e-24	0.276500239095176	0.645	0.615	1.22765e-19
HAND2-AS1	4.69198e-13	0.275275401775676	0.699	0.702	1.0487e-08
DOK6	3.94575e-39	0.273833252284196	0.264	0.149	8.81915e-35
MT-CO2	2.83913e-189	0.273731162079273	1	1	6.34574e-186
ANXA2	6.13626e-37	0.27032628424767	0.835	0.814	1.37152e-32
H1FX	2.51591e-06	0.26911029425118	0.518	0.503	0.0562331
PTMS	1.1839e-19	0.268416909252202	0.632	0.597	2.64614e-15
ATP2A2	3.72114e-73	0.268269676672212	0.997	0.999	8.31712e-69
FUS	1.64155e-34	0.268163953478629	0.801	0.794	3.66903e-30
MEF2A	2.93241e-52	0.267368932592585	0.944	0.947	6.55422e-48
EPB41L3	1.41673e-17	0.265096120726468	0.613	0.608	3.16654e-13
AMOTL1	7.14237e-22	0.2626078480449	0.263	0.172	1.59639e-17
HIF1A	1.59246e-26	0.262058849518694	0.716	0.705	3.55931e-21
PLD3	2.05708e-40	0.261825547840864	0.9	0.897	4.59778e-36
SOX11	1.53262e-11	0.259754050751295	0.414	0.367	3.42556e-07
ARGLU1	1.66215e-21	0.259752732471019	0.692	0.688	3.71506e-16
ZMYM2	4.89204e-18	0.258342986730917	0.551	0.527	1.09342e-12
COL2A1	17.4536	0.256667241800397	0.311	0.268	390106
AKAP12	3.91451e-10	0.256285168448464	0.364	0.296	8.74932e-07
PLXDC2	5.02578e-24	0.25377580339071	0.276	0.183	1.12331e-19
ID1	17.3512	0.253105299908695	0.312	0.266	3.87816e+06
FAM84B	9.98286e-07	0.252562080614197	0.346	0.297	0.0223127
PALM2	1.14587e-11	0.252210206445899	0.553	0.536	2.56114e-07
PTEN	3.94621e-18	0.251728969397833	0.647	0.641	8.82017e-14
TNRC6B	1.22909e-21	0.250671332790916	0.745	0.755	2.74713e-19
C7	0	-0.830569617703831	0.078	0.419	0
TGM2	0	-0.769437491385838	0.341	0.768	0
FBN2	0	-0.756666676974869	0.389	0.794	0
MYL3	0	-0.741791437296315	0.842	0.988	0
XRCC4	0	-0.739376349331527	0.233	0.617	0
C1orf105	0	-0.723226272261646	0.178	0.562	0
UQCRB	0	-0.694044192864478	0.977	0.999	0
CRYAB	0	-0.69330078386235	0.939	0.994	0
IFITM3	3.89566e-208	-0.676652113645303	0.581	0.833	8.70718e-204
RPL26	0	-0.653849917296471	0.975	0.999	0
MYL2	1.2743e-109	-0.636806220329574	0.489	0.723	2.84819e-105
MYOZ2	0	-0.6343059180935	0.743	0.962	0
FITM1	6.59699e-293	-0.633329018751993	0.836	0.973	1.47449e-288
GJA1	1.88191e-201	-0.62432833342672	0.313	0.636	4.20625e-197
A2M	2.41887e-105	-0.620555997754954	0.513	0.732	5.40642e-101
DES	3.16184e-113	-0.600243109657057	0.176	0.4	7.06702e-109
EIF1B	3.97528e-226	-0.60012828596186	0.769	0.929	8.88514e-222
SMPX	0	-0.58567475285481	0.986	1	0
MOXD1	3.56202e-211	-0.583722339707372	0.248	0.585	7.96147e-207
S100A4	6.79707e-188	-0.577737019980183	0.425	0.733	1.51921e-183
DBI	7.71906e-245	-0.562913501149507	0.722	0.927	1.72529e-240
G0S2	1.00595e-110	-0.552147707229233	0.567	0.796	2.24839e-107
CD36	2.6489e-218	-0.544015497675425	0.321	0.672	5.92056e-214
PPP1R3A	8.3268e-210	-0.536851267185671	0.336	0.679	1.86112e-205
TMEM47	4.90618e-172	-0.536506286902149	0.416	0.717	1.09658e-164
FGF18	7.98259e-188	-0.531166954526363	0.157	0.443	1.78419e-183
COX7B	0	-0.525884234963994	0.992	0.999	0
NPNT	1.9851e-183	-0.521273067438074	0.448	0.757	4.43691e-179
PDLIM5	0	-0.520336126482714	0.978	0.999	0
FHL2	6.33839e-156	-0.491306015002734	0.949	0.989	1.41669e-150
MINOS1	3.4069e-181	-0.487740259174564	0.476	0.776	7.61477e-177
CKMT2	4.16464e-146	-0.486700458751149	0.671	0.877	9.30838e-142
CLU	4.4204e-198	-0.485303279876446	0.094	0.364	9.88004e-194
LAMA4	1.30085e-179	-0.479413056333794	0.353	0.678	2.90753e-175
SEMA5A	5.17114e-169	-0.477261254815384	0.377	0.679	1.1558e-164
PDLIM1	4.49504e-160	-0.476919193911106	0.52	0.799	1.00469e-156
DKK3	3.64445e-148	-0.473607369927203	0.764	0.93	8.14571e-144
MTRNR2L12	2.17958e-225	-0.473269645755384	0.978	0.995	4.87158e-221
KRT19	6.41552e-145	-0.467820814570071	0.134	0.376	1.43393e-140
MT-ND4L	1.01196e-145	-0.467429551792563	0.874	0.967	2.26183e-141
KLHL31	0	-0.461790183824099	0.071	0.405	0
LAPTM4B	7.24856e-266	-0.461551123383914	0.981	0.998	1.62013e-261
RBFOX1	2.01583e-156	-0.456463117937142	0.299	0.597	4.50557e-152
LMOD2	2.51298e-222	-0.451102022457744	0.054	0.312	5.61677e-218
CAV1	2.37899e-131	-0.450560308965385	0.337	0.614	5.31729e-127
ATP1B1	8.51023e-155	-0.448358436742696	0.891	0.983	1.90212e-150
AC005592.1	1.11799e-205	-0.442397212662747	0.138	0.436	2.49882e-202
COX4I1	1.52802e-240	-0.440303696291	0.977	0.999	3.41529e-237
NR4A2	9.88761e-174	-0.437759327141189	0.048	0.263	2.20998e-169
LINC01088	3.5833e-189	-0.436744308017201	0.065	0.306	8.00904e-186
RPS13	0	-0.428215855286393	0.998	1	0
DYNLL1	2.16435e-207	-0.426799626923185	0.97	0.995	4.83753e-203
KRT18	1.35837e-45	-0.42426941053208	0.776	0.911	3.03609e-41
RPS24	0	-0.424126456311678	0.999	1	0
COL4A6	2.77505e-101	-0.423269068724873	0.575	0.789	6.20253e-98
SH3BGR	1.73571e-84	-0.419840253035225	0.699	0.867	3.87949e-80
NDUFA11	2.97554e-163	-0.418869715498406	0.825	0.956	6.65062e-159
ANK3	3.47182e-116	-0.412311377208002	0.789	0.931	7.75986e-112
NPW	1.58717e-71	-0.410346046986393	0.346	0.567	3.54749e-67
RPL21	0	-0.406221670170353	0.994	0.998	0
USMG5	6.74423e-159	-0.405918091115888	0.895	0.98	1.5074e-154
GUCY1A2	7.8987e-171	-0.401834852869108	0.106	0.361	1.76544e-166
MYL7	3.95339e-227	-0.401429049877402	1	1	8.83623e-223
ADAMTS6	3.65187e-141	-0.3984573920989	0.211	0.483	8.1623e-137
TCAP	5.70272e-90	-0.394271613442454	0.701	0.872	1.27462e-85
HSPB8	1.17283e-159	-0.386695062409062	0.191	0.478	2.6214e-155
C12orf75	3.39522e-82	-0.385519773401954	0.455	0.682	7.58865e-78
HSP90B1	6.74474e-85	-0.38224039494797	0.764	0.915	1.50752e-80
RP11-353N4.1	6.2753e-137	-0.377292043471766	0.27	0.558	1.40259e-132
MEIS2	1.12493e-109	-0.375633102669411	0.724	0.906	2.51433e-105
TPT1	0	-0.375492443370144	0.999	1	0
CPE	9.99365e-104	-0.372883399323326	0.49	0.739	2.23368e-100
NDUFB3	9.27329e-132	-0.369078004910057	0.858	0.962	2.07267e-127
CYCS	1.13963e-160	-0.365225428127649	0.967	0.992	2.54718e-156
CCDC141	5.74977e-99	-0.365221411228486	0.425	0.684	1.28513e-94
SCP2	1.20379e-98	-0.364652025640642	0.773	0.897	2.69059e-94
UBE2E1	1.5645e-95	-0.363736658776252	0.651	0.855	3.49682e-91
PRKCDBP	4.5864e-117	-0.363508530956977	0.293	0.561	1.02511e-112
RPS10	6.11178e-100	-0.362431774672992	0.509	0.752	1.36604e-95
MTRNR2L1	1.64653e-86	-0.361815790072652	0.543	0.772	3.68016e-83
PPP1R14C	4.64705e-111	-0.358865674815511	0.401	0.679	1.03866e-106
GAPDH	1.51458e-183	-0.356803989199127	0.999	1	3.38523e-179
C8orf59	1.79464e-117	-0.356345740191507	0.337	0.616	4.01121e-113
AC018647.3	1.36164e-126	-0.355844926553915	0.201	0.457	3.04339e-122
SLC1A4	9.28926e-138	-0.354017041658801	0.197	0.468	2.07624e-133
LINC00881	1.3668e-93	-0.346776971084399	0.87	0.958	3.05493e-90
FABP3	2.56729e-100	-0.343152215045543	0.844	0.944	5.73815e-96
PLN	1.63929e-214	-0.341199981203999	1	1	3.66397e-210
MASP1	8.0568e-91	-0.340746787247566	0.439	0.699	1.80077e-85
MYL4	4.06657e-260	-0.339846639513905	1	1	9.08918e-255
PPM1K	1.06131e-80	-0.337553592980658	0.407	0.64	2.37213e-77
TNNC1	4.72283e-215	-0.334187557580549	1	1	1.0556e-210
NAV1	8.17608e-73	-0.333485271345763	0.646	0.834	1.82744e-67
GNG11	6.09111e-143	-0.330410776615798	0.087	0.308	1.36142e-138
NDUFA12	1.90393e-104	-0.32926480326181	0.861	0.951	4.25547e-100
HOXB2	7.35472e-130	-0.327290929790687	0.121	0.352	1.64385e-125
PGK1	4.29483e-66	-0.325668765346874	0.748	0.889	9.59937e-62
SYNPO2L	2.24946e-66	-0.324262761325984	0.422	0.652	5.02776e-62
LRRC10	8.05338e-81	-0.324151525776976	0.586	0.815	1.80001e-76
GSTO1	3.20798e-54	-0.322385393608996	0.634	0.811	7.17015e-50
NDUFC2	1.77091e-80	-0.321621962272898	0.779	0.911	3.95815e-76
TRDN	2.26389e-89	-0.32157439421556	0.911	0.972	5.06001e-85
EIF4EBP1	5.56317e-84	-0.320573595425562	0.764	0.914	1.24342e-79
CCND2	2.8913e-137	-0.31811724770418	0.079	0.29	6.46235e-133
UQCR11.1	3.22522e-83	-0.317373218055495	0.764	0.911	7.2087e-79
LGI2	8.22255e-136	-0.312769008359306	0.083	0.292	1.83782e-131
FRMD3	3.46446e-73	-0.312482442908103	0.449	0.678	7.74341e-69
C4orf3	3.95594e-78	-0.310968900480358	0.807	0.925	8.84193e-74
B2M	1.4335e-106	-0.309960946640649	0.983	0.995	3.20401e-102
OLFML3	1.3714e-120	-0.309684731540825	0.127	0.349	3.06523e-116
HSPE1	2.3302e-87	-0.305955342143748	0.903	0.968	5.20822e-84
TJP2	5.22948e-87	-0.303203348214347	0.3	0.544	1.16884e-82
AK4	2.24451e-88	-0.301369716435912	0.274	0.513	5.01671e-84
GYG1	2.36072e-59	-0.300537065475954	0.562	0.757	5.27645e-55
MT-ND3	9.03361e-140	-0.300234312027209	1	1	2.0191e-135
PRDX1	1.09281e-61	-0.297819118251161	0.974	0.988	2.44255e-57
APOBEC2	2.3255e-65	-0.295206547970114	0.767	0.91	5.19772e-61
KCNIP2	1.24984e-93	-0.294987162520806	0.132	0.33	2.79351e-89
BNIP3	9.01005e-87	-0.294083218970372	0.215	0.436	2.01384e-83
KTN1	6.13032e-86	-0.294022847257409	0.91	0.968	1.37019e-81
HSPA5	5.14656e-48	-0.290653878047034	0.83	0.935	1.15031e-43
BMP7	1.02161e-65	-0.290209578386997	0.471	0.706	2.28341e-60
RPL30	2.29492e-204	-0.290017548879487	1	1	5.12937e-200
RPL31	3.30526e-81	-0.289078279469389	0.891	0.971	7.38759e-76
FOS	1.09556e-36	-0.288494432480782	0.672	0.821	2.44869e-31
KRT8	1.14039e-16	-0.286646341867213	0.831	0.921	2.54888e-12
EEF1B2	6.20602e-95	-0.286556429411616	0.948	0.987	1.38711e-91
WAC	7.48316e-54	-0.28474221025432	0.681	0.848	1.67256e-49
LIMS1	4.49551e-49	-0.284622441327385	0.442	0.654	1.00479e-44
MRPL33	5.34506e-67	-0.284014718563717	0.477	0.704	1.19467e-61
HLA-C	8.99121e-68	-0.283739148652927	0.275	0.489	2.00963e-63
MANF	8.61433e-63	-0.283478985327186	0.395	0.623	1.92539e-58
FAM162A	3.79143e-48	-0.280871175119611	0.659	0.818	8.47422e-44
ANXA3	3.28294e-55	-0.279910413286231	0.389	0.598	7.3377e-51
UQCRH	9.67967e-118	-0.278111905069876	0.988	0.998	2.1635e-113
TMEM176B	1.60088e-75	-0.277908854602013	0.174	0.37	3.57813e-71
ITGAV	3.96421e-56	-0.277147212647217	0.705	0.866	8.86041e-52
RPS23	7.76509e-135	-0.274446509549742	0.999	1	1.73558e-130
COX5A	3.64662e-100	-0.272898998606383	0.978	0.995	8.15057e-95
RPL23A	1.48111e-153	-0.271300519502335	0.996	1	3.31042e-149
CMC2	4.34324e-77	-0.27076602656726	0.269	0.497	9.70757e-73
ALAS2	6.83174e-90	-0.270552141270603	0.105	0.285	1.52696e-85
NDUFA1	8.25109e-71	-0.270453688130546	0.873	0.96	1.8442e-66
ISG15	6.00458e-31	-0.269328700110606	0.275	0.435	1.34208e-26
RP11-532N4.2	5.4511e-94	-0.267919379124757	0.134	0.336	1.21837e-88
MT-ATP8	1.50511e-69	-0.26784204548424	0.311	0.54	3.36407e-66
PTPLA	2.35443e-65	-0.266106765841129	0.905	0.964	5.26239e-61
NDUFA4	1.74466e-174	-0.265512231096152	0.999	1	3.89948e-170
GTF2A2	2.89095e-52	-0.265434281858509	0.692	0.85	6.46155e-48
SSR3	7.70037e-60	-0.265295925677036	0.872	0.959	1.72111e-55
TPI1	2.00542e-59	-0.26509645765899	0.942	0.979	4.48231e-55
SH3RF2	3.13505e-54	-0.26454348515452	0.366	0.573	7.00715e-50
S100A6	3.66698e-58	-0.261722863190144	0.164	0.331	8.19606e-54
POLR2F	2.44987e-53	-0.261063504091058	0.53	0.736	5.4757e-49
RPS27A	3.57187e-146	-0.26000316447015	1	1	7.98348e-143
KRT10	1.33623e-48	-0.258442456190547	0.767	0.903	2.98661e-44
RPL9	2.20645e-157	-0.258119786407402	0.999	1	4.93164e-153
TMEM14B	3.82236e-57	-0.257507659043747	0.766	0.899	8.54336e-52
PAIP2B	2.87967e-92	-0.255788017738859	0.17	0.388	6.43636e-88
TIMP1	4.80501e-07	-0.252878896672455	0.586	0.714	0.0107397
ITSN2	9.47472e-48	-0.250579768018758	0.582	0.771	2.11769e-43
TOMM7	4.76988e-59	-0.250448726614556	0.886	0.959	1.06612e-54
PRDX4	3.19825e-46	-0.250417515656207	0.775	0.903	7.1484e-42
ALB	0	-10861125011428	0.147	0.608	0
MB	0	-103420069245294	0.718	0.959	0
TECRL	0	-122669569713095	0.688	0.97	0
NRP2	0	-127062671005773	0.327	0.817	0
LDHA	0	-140314171822835	0.517	0.91	0
CSRP3	0	-154535859535386	0.485	0.944	0
IGF2	0	-167368485877965	0.84	0.977	0
MYH7	0	-194857647227809	0.332	0.757	0

## Sheet: Cluster 1 vs cluster 3
	p_val	avg_log2FC	pct.1	pct.2	p_val_adj
S100A8	0	-0.814417	0.011	0.333	0
S100A4	0	-0.972633	0.425	0.818	0
RPS27	0	-0.519686	0.989	0.999	0
NRP2	0	-1.23672	0.327	0.766	0
MYL3	0	-0.883399	0.842	0.986	0
TNNC1	0	-0.493633	1	1	0
TECRL	0	-1.00543	0.688	0.954	0
RPL34	0	-0.54615	0.999	1	0
ADAMTS6	0	-0.727207	0.211	0.644	0
RPS23	0	-0.436276	0.999	1	0
COX7B	0	-0.570812	0.992	1	0
RPL39	0	-0.662011	0.996	1	0
UQCRB	0	-0.569911	0.977	0.999	0
RPL30	0	-0.464933	1	1	0
RPS24	0	-0.586316	0.999	1	0
IFITM3	0	-1.05658	0.581	0.879	0
IGF2	0	-2.06789	0.84	0.977	0
RPS13	0	-0.457591	0.998	1	0
LDHA	0	-1.51675	0.517	0.903	0
CSRP3	0	-1.46919	0.485	0.925	0
GAPDH	0	-0.588567	0.999	1	0
RPL41	0	-0.52072	1	1	0
MYH7	0	-2.13534	0.332	0.715	0
FITM1	0	-0.982685	0.836	0.987	0
ZFP36L1	0	0.861836	0.979	0.924	0
ANXA2	0	0.921327	0.835	0.626	0
RPLP1	0	-0.435097	1	1	0
KRT19	0	-1.03776	0.134	0.536	0
MYL4	0	-0.437808	1	1	0
RPS28	0	-0.485068	0.996	1	0
CTD-2545M3.8	0	0.984384	0.968	0.873	0
MB	0	-1.08978	0.718	0.966	0
MT-ND3	0	-0.699771	1	1	0
C7	1.46402e-299	-0.961347	0.078	0.419	3.27223e-295
RPL21	7.56051e-299	-0.45191	0.994	1	1.68985e-294
FGF18	1.93779e-287	-0.744627	0.157	0.536	4.33116e-283
MIF	2.99356e-286	-0.752576	0.466	0.811	6.6909e-282
RPL37	3.17915e-284	-0.484132	0.992	0.999	7.10573e-280
MYH6	6.79695e-283	0.619626	1	0.966	1.51919e-278
SPHKAP	3.25932e-280	0.810309	0.865	0.699	7.28491e-276
TNNI1	9.51865e-279	-0.352037	1	1	2.12751e-274
DBI	5.04856e-277	-0.665284	0.722	0.942	1.1284e-272
RPL37A	1.82068e-273	-0.403619	0.998	1	4.06941e-269
MT-ND4L	4.72566e-272	-0.72319	0.874	0.976	1.05623e-267
MT-ND1	8.40012e-268	0.355008	1	1	1.87751e-263
MTRNR2L12	2.10231e-266	-0.554694	0.978	0.998	4.69888e-262
SMPX	2.06304e-255	-0.53299	0.986	0.998	4.6111e-251
DMKN	2.10539e-255	-0.693229	0.333	0.73	4.70576e-251
LAPTM4B	5.02595e-253	-0.480505	0.981	0.999	1.12335e-248
RP11-532N4.2	1.871e-250	-0.570196	0.134	0.488	4.18187e-246
RPS25	1.30473e-242	-0.387705	0.997	1	2.91621e-238
RPL35A	1.97651e-237	-0.373026	0.998	1	4.41769e-233
TGM2	3.9195e-233	-0.665471	0.341	0.707	8.76048e-229
RPL5	7.84138e-230	-0.372698	1	1	1.75263e-225
COX7C	6.49058e-229	-0.342345	0.997	1	1.45071e-224
RPL36	1.7468e-227	-0.419696	0.991	0.998	3.90427e-223
PRSS35	2.35133e-226	0.892957	0.616	0.318	5.25546e-222
MOXD1	4.03e-224	-0.627122	0.248	0.623	9.00746e-220
RPL32	1.44721e-223	-0.36601	0.999	1	3.23466e-219
VCAN	1.16797e-217	0.799827	0.924	0.817	2.61054e-213
EIF1B	6.08544e-217	-0.616209	0.769	0.946	1.36016e-212
RARRES3	5.42429e-215	-0.543766	0.048	0.298	1.21238e-210
NDUFA1	5.26852e-214	-0.492405	0.873	0.974	1.17757e-209
PRDX1	2.6815e-208	-0.5221	0.974	0.998	5.99342e-204
IRX4	3.85244e-208	-0.545092	0.319	0.704	8.6106e-204
LMO4	2.79751e-207	0.563167	0.981	0.977	6.25272e-203
ADAMTS19	1.74363e-206	0.749105	0.701	0.471	3.8972e-202
COX17	5.757e-206	-0.58095	0.605	0.88	1.28675e-201
RPS21	1.90938e-205	-0.479578	0.934	0.986	4.26766e-201
CDH2	3.40919e-205	0.59016	0.917	0.877	7.61988e-201
USMG5	1.07649e-204	-0.474169	0.895	0.982	2.40607e-200
TOMM7	9.04568e-202	-0.47043	0.886	0.982	2.0218e-197
MT-ATP6	1.46512e-199	0.324492	1	1	3.27469e-195
ATP2A2	4.33447e-196	0.476101	0.997	0.998	9.68797e-192
CD36	3.50694e-195	-0.618177	0.321	0.658	7.83836e-191
TPT1	4.22083e-194	-0.266682	0.999	1	9.43397e-190
KCTD12	9.35277e-191	0.697106	0.893	0.827	2.09044e-186
APOBEC2	3.19248e-189	-0.557383	0.767	0.935	7.13551e-185
B2M	3.47679e-189	-0.488015	0.983	0.998	7.77097e-185
H2AFY	8.9496e-188	0.542087	0.941	0.923	2.00032e-183
MT-ND2	1.15752e-187	0.372844	1	1	2.58718e-183
RPS27A	2.58521e-186	-0.294824	1	1	5.7782e-182
RPS12	1.41169e-184	-0.30762	0.999	1	3.15527e-180
COL14A1	2.2756e-184	-0.257042	0.009	0.184	5.08619e-180
SEC61G	2.72075e-183	-0.457873	0.857	0.973	6.08116e-179
TGFB2	1.1715e-182	0.780341	0.478	0.182	2.61842e-178
CYB5A	1.31798e-182	-0.598643	0.786	0.946	2.94582e-178
BST2	1.91804e-182	-0.358502	0.036	0.25	4.28701e-178
EIF4G2	2.8256e-180	0.485414	0.974	0.965	6.31549e-176
CRYAB	4.65785e-179	-0.577792	0.939	0.993	1.04108e-174
RPS8	9.18372e-179	-0.375255	0.998	1	2.05265e-174
RPS3A	2.46233e-176	-0.295854	0.999	1	5.50356e-172
MEF2A	7.01347e-174	0.508996	0.944	0.915	1.56758e-169
EGR1	4.4612e-170	0.679645	0.876	0.703	9.97122e-166
KLHL31	1.22278e-169	-0.315907	0.071	0.311	2.73304e-165
ACTB	1.09657e-168	0.625378	0.863	0.777	2.45094e-164
HRH2	1.15087e-166	-0.316129	0.074	0.319	2.5723e-162
DDX17	2.63684e-166	0.517708	0.895	0.851	5.89361e-162
RPS7	4.28096e-161	-0.302745	0.999	1	9.56837e-157
TMEM176B	3.22221e-158	-0.518894	0.174	0.455	7.20197e-154
PYGL	8.01403e-156	-0.393978	0.172	0.464	1.79121e-151
RBFOX1	1.53004e-155	-0.455755	0.299	0.616	3.41979e-151
LMOD2	2.11612e-155	-0.343388	0.054	0.263	4.72973e-151
RPL10	2.40631e-152	-0.282372	1	0.999	5.37835e-148
GUCY1A2	1.1447e-151	-0.4108	0.106	0.35	2.55852e-147
NDUFA4	1.37238e-151	-0.252342	0.999	1	3.0674e-147
EIF4EBP1	1.90321e-151	-0.521668	0.764	0.933	4.25385e-147
CAV1	2.68869e-151	-0.541056	0.337	0.644	6.00949e-147
PPP1R3A	8.53083e-149	-0.439389	0.336	0.658	1.90673e-144
PPP1R12B	9.53196e-149	0.607993	0.869	0.82	2.13049e-144
TTN	2.45464e-146	0.385893	1	1	5.48637e-142
OLFML3	7.49594e-146	-0.350601	0.127	0.381	1.67542e-141
TRIM9	9.94975e-146	-0.279988	0.057	0.263	2.22387e-141
COX6C	2.99212e-144	-0.284888	0.997	0.999	6.68769e-140
RPS15A	3.65862e-143	-0.302517	0.996	1	8.17738e-139
PPP1R14C	4.96358e-143	-0.452724	0.401	0.712	1.10941e-138
MDK	2.63795e-142	0.589336	0.933	0.86	5.89608e-138
NDUFB3	5.74014e-141	-0.39774	0.858	0.977	1.28298e-136
TXN	9.86236e-138	-0.462665	0.789	0.944	2.20434e-133
OST4	9.95966e-138	-0.37373	0.892	0.977	2.22608e-133
ATP5J2	7.47269e-137	-0.375897	0.889	0.972	1.67022e-132
PALLD	1.36221e-136	0.504151	0.894	0.882	3.04468e-132
RPL26	9.55361e-136	-0.352508	0.975	0.997	2.13533e-131
SOX4	1.44537e-134	0.636504	0.753	0.606	3.23055e-130
UBE2E1	1.91552e-134	-0.46512	0.651	0.884	4.28138e-130
NPM1	1.05234e-132	-0.36452	0.975	0.994	2.35209e-128
FAM19A4	1.46033e-132	-0.2628	0.027	0.185	3.26398e-128
RPS3	1.48035e-132	-0.310656	0.996	0.999	3.30874e-128
RPS26	4.12203e-132	-0.390456	0.906	0.97	9.21314e-128
LINC00881	4.7418e-132	-0.47537	0.87	0.965	1.05984e-127
PRKCDBP	1.01211e-131	-0.443303	0.293	0.585	2.26217e-127
NEBL	3.78955e-131	0.469684	0.949	0.934	8.47003e-127
TSPAN7	5.6718e-131	0.534939	0.401	0.165	1.2677e-126
RPL22L1	1.36323e-130	-0.474148	0.498	0.769	3.04696e-126
CLU	3.18594e-130	-0.401693	0.094	0.311	7.1209e-126
PCBP2	7.26176e-129	0.416055	0.952	0.953	1.62308e-124
EEF1A1	1.13402e-128	-0.256401	1	1	2.53466e-124
S100A10	1.15524e-128	0.563179	0.302	0.076	2.58208e-124
ACTA2	2.16769e-128	0.80286	0.806	0.63	4.845e-124
TNFRSF19	1.694e-127	0.548291	0.492	0.27	3.78626e-123
NUDT4	1.90965e-127	0.463102	0.973	0.972	4.26825e-123
GYPC	2.94827e-127	-0.276901	0.065	0.259	6.58969e-123
NOP10	5.85628e-127	-0.38133	0.852	0.965	1.30894e-122
BNIP3	1.06532e-126	-0.399794	0.215	0.484	2.3811e-122
NDUFB4	2.99755e-126	-0.386908	0.865	0.968	6.69983e-122
RPL23A	7.6683e-126	-0.268828	0.996	1	1.71394e-121
RPL23	1.00562e-125	-0.281453	0.998	0.999	2.24767e-121
ATPIF1	1.87194e-123	-0.341863	0.965	0.994	4.18398e-119
C14orf166	6.19324e-122	-0.378952	0.846	0.959	1.38425e-117
SPINT2	1.91688e-120	-0.437068	0.567	0.82	4.28443e-116
POLR2L	3.56391e-120	-0.375216	0.835	0.953	7.9657e-116
WSB1	6.34978e-119	0.459138	0.868	0.838	1.41924e-114
RTN4	1.15348e-118	0.281916	0.998	1	2.57814e-114
C8orf59	1.8766e-118	-0.356721	0.337	0.639	4.19438e-114
CKB	3.02984e-118	0.670716	0.462	0.243	6.77199e-114
AC005592.1	3.3755e-118	-0.332929	0.138	0.365	7.54458e-114
RAB3IP	1.03968e-117	0.539966	0.735	0.646	2.3238e-113
RSPO3	1.84425e-117	0.51529	0.208	0.02	4.12209e-113
XRCC4	6.28793e-117	-0.472569	0.233	0.489	1.40542e-112
C1orf105	2.36799e-116	-0.400266	0.178	0.417	5.29269e-112
C12orf75	2.96188e-116	-0.581603	0.455	0.709	6.6201e-112
TCEB2	7.64762e-116	-0.310396	0.957	0.988	1.70932e-111
EDNRA	1.95065e-115	0.542455	0.73	0.621	4.35989e-111
RBMS3	2.15452e-115	0.531506	0.646	0.495	4.81557e-111
RPL38	1.04546e-114	-0.328162	0.948	0.986	2.33671e-110
RPL14	8.10025e-114	-0.27387	0.994	1	1.81049e-109
ACTG1	3.79039e-113	0.544733	0.775	0.687	8.47191e-109
ENAH	5.78146e-112	0.515855	0.677	0.56	1.29221e-107
TCAP	1.93078e-110	-0.492442	0.701	0.885	4.31548e-106
NNT	8.60426e-110	0.469824	0.77	0.686	1.92314e-105
SMS	6.31775e-109	-0.408493	0.764	0.915	1.41208e-104
LRRC49	1.93165e-108	-0.421603	0.745	0.912	4.31743e-104
MYL9	1.33048e-106	0.313547	0.998	0.999	2.97376e-102
FAT3	8.91487e-106	0.361813	0.23	0.044	1.99256e-101
ATP5G2	1.92832e-105	-0.269306	0.988	0.996	4.30998e-101
S100A6	1.57604e-104	-0.45237	0.164	0.381	3.52261e-100
MRPL33	1.75212e-104	-0.376291	0.477	0.751	3.91615e-100
MYBPC3	4.81299e-104	0.372064	0.977	0.98	1.07575e-99
PAIP2B	1.12346e-103	-0.295364	0.17	0.403	2.51104e-99
NDUFA3	2.27268e-103	-0.351387	0.423	0.704	5.07966e-99
CHRM2	2.55397e-103	0.518619	0.736	0.65	5.70837e-99
NDUFB1	5.70348e-102	-0.366734	0.696	0.877	1.27479e-97
GJA1	1.04925e-101	-0.442257	0.313	0.563	2.34519e-97
SLIRP	2.00824e-101	-0.366016	0.614	0.852	4.48862e-97
DOK4	2.19385e-101	0.518273	0.478	0.281	4.90348e-97
UBB	8.86013e-101	-0.322542	0.946	0.988	1.98033e-96
SAP18	1.28594e-100	-0.316123	0.889	0.973	2.87421e-96
PDLIM1	2.487e-100	-0.394643	0.52	0.775	5.5587e-96
RPL31	3.44646e-100	-0.363646	0.891	0.972	7.70318e-96
CLIC4	3.79145e-100	0.395682	0.927	0.903	8.47426e-96
PFN2	1.23336e-99	0.469229	0.657	0.535	2.75668e-95
C14orf2	1.47957e-99	-0.266624	0.974	0.996	3.30699e-95
LAMA4	1.50183e-99	-0.342763	0.353	0.622	3.35674e-95
ID2	2.97014e-99	0.578516	0.528	0.342	6.63855e-95
FABP5	4.98948e-98	-0.375247	0.241	0.484	1.1152e-93
CNRIP1	5.25035e-98	0.415092	0.272	0.08	1.1735e-93
NPNT	1.88713e-97	-0.379346	0.448	0.703	4.21793e-93
HAND1	3.58116e-97	0.524451	0.515	0.351	8.00426e-93
MTRNR2L2	6.66399e-97	-0.341034	0.342	0.611	1.48947e-92
ACOT11	1.44632e-96	0.473422	0.686	0.602	3.23267e-92
LINC01088	9.86586e-96	-0.309618	0.065	0.224	2.20512e-91
ATP5B	2.72013e-95	0.3171	0.989	0.993	6.07976e-91
EPB41L3	6.34335e-95	0.48755	0.613	0.488	1.4178e-90
UBL5	2.72134e-94	-0.293125	0.93	0.984	6.08247e-90
TMEM176A	1.43149e-93	-0.279432	0.093	0.271	3.19952e-89
PRNP	3.91174e-93	0.409442	0.835	0.786	8.74312e-89
ANXA3	4.27463e-93	-0.374963	0.389	0.648	9.55422e-89
CKMT2	6.18928e-92	-0.409828	0.671	0.862	1.38337e-87
IFITM2	7.32739e-92	-0.309044	0.2	0.426	1.63774e-87
HLA-C	1.28535e-91	-0.371323	0.275	0.514	2.87289e-87
NES	2.09703e-91	0.497646	0.625	0.498	4.68708e-87
COX5A	9.44317e-91	-0.267504	0.978	0.997	2.11064e-86
HSPB8	1.15721e-90	-0.282528	0.191	0.415	2.58649e-86
TRH	1.49634e-89	-0.49318	0.132	0.319	3.34446e-85
TPI1	1.70499e-89	-0.362135	0.942	0.992	3.81082e-85
LDB3	4.06151e-89	0.306519	0.982	0.984	9.07787e-85
ATP5L	6.63591e-89	-0.253313	0.973	0.998	1.48319e-84
ROMO1	9.21231e-89	-0.316548	0.356	0.616	2.05904e-84
MYL2	1.06126e-88	-0.704008	0.489	0.697	2.37202e-84
LRRC10	5.12214e-88	-0.362117	0.586	0.836	1.14485e-83
ANXA6	1.1255e-87	0.420078	0.787	0.746	2.51561e-83
AGL	3.47668e-87	0.402954	0.862	0.85	7.77073e-83
IFI6	2.12962e-86	-0.269607	0.16	0.37	4.75991e-82
SNRPG	1.27173e-85	-0.331248	0.538	0.787	2.84244e-81
HS6ST2	1.41428e-84	0.332986	0.252	0.08	3.16106e-80
GABARAPL2	1.49815e-84	-0.273755	0.919	0.979	3.34853e-80
SPTBN1	1.58007e-84	0.358294	0.916	0.916	3.53161e-80
SLC38A1	5.86658e-84	0.422218	0.779	0.74	1.31124e-79
TCEA3	6.20612e-84	-0.341657	0.506	0.752	1.38713e-79
CTSV	1.18959e-83	-0.401899	0.45	0.693	2.65886e-79
MCC	1.47845e-83	0.442451	0.645	0.53	3.30449e-79
VCL	6.05639e-83	0.417894	0.748	0.698	1.35366e-78
TMEM258	1.79462e-82	-0.315769	0.633	0.847	4.01115e-78
MYEOV2	3.36568e-82	-0.299442	0.791	0.934	7.52264e-78
NHP2L1	4.85443e-82	-0.327292	0.771	0.923	1.08501e-77
RPS29	1.73345e-81	-0.295844	0.861	0.958	3.87444e-77
AC018647.3	2.71481e-81	-0.287631	0.201	0.409	6.06787e-77
COX6A2	2.80685e-81	-0.396773	0.209	0.409	6.27358e-77
HHATL	5.48679e-81	0.459908	0.568	0.429	1.22635e-76
PHACTR2	8.10627e-81	0.440074	0.733	0.679	1.81183e-76
AHNAK	1.27211e-80	0.412758	0.823	0.797	2.84328e-76
FHL2	1.729e-80	-0.443103	0.949	0.989	3.8645e-76
MFAP4	3.64902e-80	-0.39795	0.552	0.773	8.15593e-76
NDUFA12	3.69081e-80	-0.292665	0.861	0.964	8.24932e-76
RBX1	4.69029e-80	-0.278204	0.92	0.98	1.04833e-75
TMEM47	1.00585e-79	-0.374333	0.416	0.652	2.24818e-75
SHFM1	3.11247e-79	-0.311375	0.683	0.869	6.95668e-75
SFRP1	4.03709e-79	0.485759	0.793	0.737	9.0233e-75
LTBP1	1.5257e-78	-0.473549	0.735	0.884	3.41009e-74
SCP2	1.88415e-78	-0.338974	0.773	0.916	4.21125e-74
TIMM8B	9.16531e-78	-0.300779	0.736	0.903	2.04854e-73
C4orf3	9.30521e-78	-0.315288	0.807	0.932	2.07981e-73
OBSL1	3.31722e-77	0.419199	0.708	0.645	7.41433e-73
COX8A	6.92433e-77	-0.257552	0.954	0.992	1.54766e-72
DMD	9.10453e-77	0.396141	0.827	0.8	2.03495e-72
FSTL1	1.64485e-76	0.415317	0.82	0.794	3.67639e-72
ATOX1	8.39495e-76	-0.330227	0.588	0.805	1.87636e-71
MRPS6	2.13213e-75	-0.311728	0.842	0.948	4.76553e-71
FGF7	3.08794e-75	-0.298615	0.287	0.516	6.90185e-71
AMOTL1	3.83751e-75	0.374234	0.263	0.1	8.57721e-71
ATP1B1	9.5892e-75	-0.402215	0.891	0.971	2.14328e-70
PRDX4	1.80718e-74	-0.330977	0.775	0.921	4.03924e-70
CPE	2.43455e-74	-0.314722	0.49	0.73	5.44145e-70
PTP4A3	5.97978e-74	-0.327792	0.62	0.823	1.33654e-69
ID3	8.73108e-74	0.504639	0.513	0.332	1.95148e-69
MIR1-2	9.68574e-74	0.512718	0.623	0.52	2.16486e-69
MGP	1.16338e-73	0.668102	0.424	0.248	2.60027e-69
LAMC1	1.40882e-73	0.376346	0.794	0.77	3.14884e-69
CLTC	1.49111e-73	0.380494	0.734	0.687	3.33278e-69
ERBB4	1.84522e-73	0.422548	0.66	0.571	4.12425e-69
SSR3	2.8426e-73	-0.346563	0.872	0.96	6.35349e-69
SH3BGR	1.76103e-72	-0.379879	0.699	0.865	3.93608e-68
MT-ATP8	2.06027e-72	-0.285519	0.311	0.54	4.60491e-68
RALYL	2.1123e-72	0.273723	0.198	0.052	4.7212e-68
NDUFC1	3.78786e-72	-0.278951	0.802	0.924	8.46624e-68
PGK1	5.23334e-72	-0.365984	0.748	0.905	1.1697e-67
PTPLA	1.56824e-71	-0.284071	0.905	0.973	3.50517e-67
RPL36AL	6.17587e-71	-0.255065	0.884	0.969	1.38037e-66
RGS5	6.5495e-71	0.408581	0.732	0.678	1.46388e-66
NDUFV2	9.91397e-70	-0.255271	0.9	0.973	2.21587e-65
AKR1B1	2.64643e-69	-0.338331	0.508	0.72	5.91504e-65
PLS3	3.51574e-69	0.41924	0.513	0.389	7.85802e-65
CSRP2	2.28199e-68	0.414059	0.818	0.758	5.10048e-64
DYNLL1	2.79194e-68	-0.262584	0.97	0.993	6.24028e-64
MRPL52	5.18888e-68	-0.27858	0.503	0.74	1.15977e-63
COL4A6	8.36859e-68	-0.352628	0.575	0.769	1.87046e-63
ANAPC16	1.0511e-67	-0.27743	0.82	0.936	2.34931e-63
KANK1	4.23131e-67	0.39665	0.388	0.237	9.4574e-63
GTF2I	4.52654e-67	0.318067	0.888	0.897	1.01173e-62
PCDH7	1.69926e-66	0.378982	0.808	0.775	3.79802e-62
EGR3	2.02482e-66	0.38703	0.183	0.047	4.52568e-62
MYL7	3.85603e-66	-0.269958	1	1	8.61862e-62
ATP5C1	5.01954e-66	-0.256672	0.916	0.981	1.12192e-61
CADPS	8.54418e-66	0.420639	0.427	0.287	1.90971e-61
FIGN	1.4924e-65	0.378753	0.775	0.743	3.33567e-61
GPRIN3	2.62377e-65	0.418358	0.486	0.353	5.86439e-61
REEP3	4.47642e-65	0.405568	0.54	0.425	1.00052e-60
ACTN2	8.19655e-64	0.320347	0.927	0.946	1.83201e-59
TRMT112	1.28382e-63	-0.263088	0.448	0.692	2.86947e-59
TBCA	1.91909e-63	-0.268324	0.805	0.929	4.28937e-59
NCAM1	6.81386e-63	0.368762	0.777	0.753	1.52297e-58
GATA6-AS1	7.06125e-63	-0.320086	0.452	0.671	1.57826e-58
CAMK2D	7.30872e-63	0.329804	0.873	0.879	1.63357e-58
SEMA6D	1.51296e-62	0.393591	0.415	0.273	3.38162e-58
STXBP6	5.30037e-62	-0.290472	0.426	0.646	1.18469e-57
HIST1H1C	1.17232e-61	-0.346208	0.456	0.664	2.62024e-57
SHD	2.49169e-61	0.259192	0.179	0.051	5.56919e-57
TIMP2	3.11386e-61	0.396932	0.451	0.321	6.9598e-57
STT3B	3.40739e-61	0.368978	0.68	0.625	7.61586e-57
MZT2A	4.13852e-61	-0.273028	0.506	0.734	9.25001e-57
CTC-425F1.4	4.82391e-61	-0.260631	0.161	0.328	1.07819e-56
PSME2	6.43591e-61	-0.27844	0.577	0.781	1.43849e-56
HIGD2A	7.89405e-61	-0.271152	0.813	0.935	1.7644e-56
NUCKS1	1.05981e-60	0.279129	0.935	0.945	2.36878e-56
PNISR	1.11513e-60	0.301735	0.891	0.902	2.49243e-56
DOK6	1.8149e-60	0.313439	0.264	0.12	4.05648e-56
NDUFA2	2.02182e-60	-0.267146	0.821	0.942	4.51898e-56
TMEM14C	3.66547e-60	-0.25732	0.773	0.924	8.19269e-56
MACF1	4.36368e-60	0.333586	0.879	0.881	9.75326e-56
DAD1	5.58001e-60	-0.258871	0.704	0.878	1.24719e-55
EIF3A	8.85039e-60	0.333494	0.816	0.811	1.97815e-55
DAB1	1.45312e-59	0.28015	0.213	0.08	3.24786e-55
PFKP	2.79628e-59	0.344356	0.803	0.795	6.24996e-55
IFIT1	1.22537e-58	-0.264668	0.401	0.623	2.73882e-54
MAT2A	1.45031e-58	0.421847	0.615	0.547	3.2416e-54
HSPE1	2.70817e-58	-0.259804	0.903	0.971	6.05302e-54
STMN1	3.50018e-58	0.341049	0.801	0.765	7.82325e-54
PDLIM5	3.81886e-58	-0.263896	0.978	0.996	8.53554e-54
PALM2	4.31855e-58	0.399827	0.553	0.452	9.6524e-54
CAMTA1	7.50119e-58	-0.254535	0.809	0.937	1.67659e-53
PTEN	9.45352e-58	0.374298	0.647	0.58	2.11296e-53
ARL2	3.31241e-57	-0.262896	0.506	0.725	7.40356e-53
FXYD1	3.88111e-57	-0.350539	0.607	0.771	8.67468e-53
CGNL1	1.00156e-56	0.39384	0.45	0.324	2.23859e-52
KDR	1.23912e-56	0.328826	0.24	0.104	2.76955e-52
CCT2	5.41602e-56	0.375205	0.642	0.549	1.21054e-51
COL3A1	8.25473e-56	0.53721	0.241	0.099	1.84501e-51
VMP1	8.56991e-56	0.446334	0.537	0.428	1.91546e-51
SYNE1	9.65512e-56	0.364384	0.424	0.296	2.15802e-51
FUS	4.5165e-55	0.324581	0.801	0.791	1.00948e-50
CELF1	1.61497e-54	0.348256	0.686	0.65	3.60963e-50
WNK2	1.70617e-54	0.367404	0.519	0.422	3.81346e-50
CCNI	5.56311e-54	0.275925	0.929	0.948	1.24341e-49
MYH7B	1.33086e-53	0.389059	0.689	0.645	2.97461e-49
ACOT13	1.60643e-53	-0.268612	0.804	0.933	3.59053e-49
TAGLN	1.75617e-53	0.471903	0.236	0.102	3.92521e-49
RBMS1	1.79974e-53	0.323621	0.752	0.73	4.02259e-49
SREK1IP1	4.19015e-53	-0.251432	0.283	0.475	9.36541e-49
COL1A2	5.34354e-53	0.571488	0.416	0.284	1.19434e-48
TNRC6B	6.05718e-53	0.346123	0.745	0.734	1.35384e-48
ITGB1	9.75536e-53	0.280214	0.915	0.933	2.18042e-48
SH3KBP1	1.59636e-52	0.338655	0.396	0.26	3.56801e-48
PIN4	2.5844e-52	-0.258261	0.569	0.77	5.7764e-48
LMNA	5.33812e-52	0.324892	0.817	0.807	1.19312e-47
UBE2E2	9.73946e-52	-0.264098	0.631	0.815	2.17687e-47
PSME1	1.50195e-51	-0.269876	0.448	0.652	3.35701e-47
FREM2	1.90521e-51	0.367532	0.401	0.27	4.25833e-47
TTC3	2.83065e-51	0.311265	0.824	0.837	6.32679e-47
IRS1	3.04748e-51	0.357914	0.357	0.225	6.81142e-47
ACTN1	1.53757e-50	0.386862	0.542	0.458	3.43663e-46
EMP2	2.19303e-50	-0.250994	0.631	0.827	4.90164e-46
HSPA1B	3.13046e-50	-0.488006	0.196	0.346	6.9969e-46
YWHAZ	5.04988e-50	0.275878	0.882	0.898	1.1287e-45
CELF2	6.296e-50	0.312123	0.798	0.799	1.40722e-45
RP1-46F2.2	6.88978e-50	-0.335509	0.634	0.79	1.53993e-45
PNN	8.92646e-50	0.348138	0.631	0.577	1.99515e-45
ITSN2	1.37292e-49	-0.256846	0.582	0.773	3.06861e-45
MAP1B	1.94951e-49	0.359042	0.792	0.769	4.35735e-45
PLXDC2	2.27168e-49	0.298136	0.276	0.146	5.07742e-45
S100A13	3.06514e-49	-0.280399	0.833	0.936	6.85088e-45
PDIA6	4.10283e-49	-0.26311	0.775	0.911	9.17024e-45
DDX5	4.73045e-49	0.253947	0.941	0.952	1.0573e-44
ELAVL2	7.11782e-49	0.295239	0.26	0.133	1.5909e-44
GYG1	7.46912e-49	-0.271323	0.562	0.766	1.66942e-44
CALD1	1.07941e-48	0.372918	0.787	0.778	2.41258e-44
TUBA1A	1.41009e-48	0.35608	0.819	0.815	3.1517e-44
KPNB1	2.0698e-48	0.322296	0.684	0.654	4.6262e-44
ARMCX3	1.56372e-47	0.309631	0.743	0.739	3.49508e-43
BVES	3.41252e-47	0.347418	0.426	0.309	7.62731e-43
COBLL1	3.78204e-47	0.298465	0.271	0.145	8.45323e-43
HNRNPU	4.47748e-47	0.294674	0.811	0.813	1.00076e-42
PITPNB	5.36018e-47	-0.254675	0.534	0.735	1.19805e-42
ATXN1	5.8666e-47	0.349213	0.548	0.471	1.31124e-42
SORD	1.0313e-46	0.376452	0.524	0.444	2.30507e-42
ITGA10	1.71097e-46	0.3041	0.294	0.165	3.8242e-42
PDGFD	3.32355e-46	0.370107	0.602	0.549	7.42847e-42
ADAM23	4.98315e-46	0.33973	0.511	0.412	1.11378e-41
MGEA5	1.16025e-45	0.334194	0.59	0.518	2.59328e-41
JUNB	1.60953e-45	0.466131	0.629	0.534	3.59746e-41
ZMAT3	1.69598e-45	0.386391	0.519	0.434	3.7907e-41
GLS	4.7719e-45	0.341865	0.513	0.431	1.06657e-40
TNNI3	5.89741e-45	-0.279257	0.07	0.171	1.31813e-40
MPDZ	9.44206e-45	0.329967	0.706	0.691	2.1104e-40
NFE2L1	1.34343e-44	0.317585	0.636	0.603	3.00269e-40
MYCBP2	2.48083e-44	0.311918	0.335	0.213	5.54491e-40
USP9X	3.82686e-44	0.295624	0.796	0.803	8.55342e-40
CAPN2	4.53288e-44	0.326753	0.363	0.249	1.01314e-39
RBM38	7.90123e-44	0.325049	0.662	0.62	1.766e-39
SORBS2	8.42131e-44	0.272054	0.95	0.958	1.88225e-39
HNRNPC	1.28367e-43	0.289525	0.784	0.792	2.86913e-39
PABPN1	1.38423e-43	0.309623	0.693	0.666	3.09389e-39
BSG	2.37717e-43	0.292606	0.863	0.886	5.31322e-39
TP53I3	4.37058e-43	-0.307778	0.479	0.655	9.76868e-39
NRP1	4.81176e-43	0.325829	0.687	0.638	1.07548e-38
PHACTR1	6.25416e-43	0.276926	0.246	0.13	1.39787e-38
PWAR6	1.2944e-42	0.307955	0.632	0.593	2.89311e-38
MTUS1	5.24662e-42	-0.263056	0.524	0.717	1.17267e-37
CITED4	6.62479e-42	-0.313752	0.616	0.772	1.48071e-37
HAND2	8.61318e-42	0.298905	0.838	0.836	1.92513e-37
FLNC	2.12368e-41	0.333635	0.663	0.63	4.74664e-37
ARGLU1	2.43804e-41	0.317548	0.692	0.678	5.44926e-37
POLR2J3	2.62948e-41	0.320956	0.494	0.416	5.87716e-37
ME1	1.18524e-40	0.30878	0.363	0.256	2.64913e-36
JUND	1.69964e-40	-0.291458	0.503	0.686	3.79887e-36
ABCA1	2.22768e-40	0.322081	0.736	0.715	4.97908e-36
ALPK2	7.38557e-40	0.283331	0.809	0.825	1.65075e-35
MATR3	7.76399e-40	0.251556	0.871	0.887	1.73533e-35
MYOF	8.73804e-40	0.27445	0.278	0.166	1.95304e-35
EHD3	1.19503e-39	0.327996	0.406	0.305	2.671e-35
SOD2	1.57629e-39	0.300015	0.683	0.665	3.52316e-35
CSNK1A1	3.89347e-39	0.277023	0.787	0.795	8.70229e-35
MSI2	4.04776e-39	0.322286	0.517	0.442	9.04716e-35
C6orf48	4.12831e-39	0.295779	0.606	0.549	9.22718e-35
CCNL1	4.97026e-39	0.38291	0.422	0.327	1.1109e-34
ZFAND5	5.75813e-39	0.283802	0.737	0.731	1.287e-34
LNPEP	7.60914e-39	0.302681	0.603	0.561	1.70072e-34
ZMYM2	2.01818e-38	0.309791	0.551	0.497	4.51083e-34
RBM5	5.19647e-38	0.307795	0.512	0.447	1.16146e-33
ZNF207	5.28389e-38	0.290238	0.671	0.652	1.181e-33
YAP1	6.00443e-38	0.290215	0.681	0.678	1.34205e-33
2011-03-01	7.22008e-38	0.32477	0.458	0.365	1.61376e-33
SMAD9	1.28149e-37	0.297623	0.305	0.198	2.86426e-33
RBMX	1.53902e-37	0.296446	0.681	0.665	3.43986e-33
SLC40A1	1.7406e-37	0.311586	0.441	0.353	3.89041e-33
TBC1D4	1.81694e-37	0.318608	0.516	0.452	4.06104e-33
FGF13	5.43497e-37	0.267314	0.784	0.796	1.21477e-32
RPS27L	6.74763e-37	0.279695	0.884	0.907	1.50816e-32
FN1	7.04676e-37	0.258714	0.243	0.137	1.57502e-32
SLC16A1	7.80708e-37	0.309241	0.639	0.618	1.74496e-32
LINC00998	1.12545e-36	0.255363	0.785	0.795	2.5155e-32
N4BP2L2	1.68922e-36	0.271481	0.808	0.824	3.77557e-32
DGKH	3.58804e-36	0.336656	0.498	0.425	8.01964e-32
ANKRD11	1.05415e-35	0.281342	0.7	0.681	2.35613e-31
HSPA1A	4.28475e-35	-0.710835	0.526	0.679	9.57684e-31
HDAC2	4.4261e-35	0.273674	0.665	0.649	9.89278e-31
FNIP2	4.50748e-35	0.34655	0.595	0.568	1.00747e-30
KAT6B	4.61352e-35	0.320397	0.514	0.45	1.03117e-30
BZW1	4.6194e-35	0.276498	0.67	0.666	1.03248e-30
MIR143HG	1.03159e-34	0.291515	0.315	0.213	2.30571e-30
DYNC1H1	1.18275e-34	0.285278	0.724	0.73	2.64358e-30
THSD7A	1.38492e-34	0.252491	0.227	0.126	3.09544e-30
LINC00969	1.9651e-34	0.311382	0.525	0.471	4.3922e-30
SLC2A3	2.50643e-34	0.301511	0.592	0.53	5.60212e-30
ZFP36	2.97698e-34	0.333651	0.254	0.146	6.65384e-30
SF1	4.105e-34	0.291549	0.635	0.624	9.17508e-30
KDM6A	5.94705e-34	0.315531	0.481	0.409	1.32922e-29
YPEL2	6.70536e-34	0.370864	0.462	0.397	1.49871e-29
CDKN1A	7.58152e-34	0.404692	0.284	0.18	1.69454e-29
C4orf32	7.658e-34	0.289478	0.65	0.629	1.71164e-29
WNT5B	7.91135e-34	0.28029	0.365	0.265	1.76827e-29
COL4A1	8.6481e-34	0.255889	0.833	0.857	1.93294e-29
IGFBP4	1.52303e-33	0.292374	0.212	0.114	3.40412e-29
PTP4A1	1.75121e-33	0.266972	0.312	0.213	3.91412e-29
RABGAP1L	2.37542e-33	0.295257	0.337	0.241	5.30931e-29
RUNX1T1	2.87503e-33	0.261796	0.831	0.858	6.42598e-29
FAM20A	3.03183e-33	0.287032	0.352	0.259	6.77644e-29
RBM20	4.30098e-33	0.309694	0.654	0.64	9.61313e-29
HS2ST1	4.5657e-33	0.302743	0.41	0.333	1.02048e-28
SMAD6	3.0956e-32	0.27737	0.276	0.178	6.91898e-28
XPO1	4.00807e-32	0.299341	0.528	0.472	8.95843e-28
SMARCA5	5.22369e-32	0.279003	0.588	0.571	1.16755e-27
GPC6	5.4557e-32	0.283353	0.409	0.323	1.2194e-27
FNBP1L	6.20103e-32	0.276352	0.397	0.303	1.38599e-27
TBX2	7.57062e-32	0.299829	0.411	0.323	1.69211e-27
FNBP4	1.18683e-31	0.287257	0.542	0.496	2.65268e-27
DCBLD2	1.32344e-31	0.273143	0.733	0.734	2.95802e-27
MARCKSL1	1.48149e-31	0.296164	0.52	0.453	3.31127e-27
DGKI	1.74409e-31	0.346396	0.37	0.276	3.89823e-27
HECTD2	2.41273e-31	0.308411	0.422	0.344	5.39269e-27
CST3	7.9358e-31	-0.346863	0.576	0.729	1.77373e-26
HAND2-AS1	2.05249e-30	0.319587	0.699	0.697	4.58752e-26
A2M	1.18705e-29	-0.398879	0.513	0.626	2.65317e-25
BMPR2	1.20167e-29	0.265043	0.633	0.604	2.68586e-25
DNAJB1	1.27958e-29	-0.251665	0.188	0.304	2.86e-25
SFPQ	1.48582e-29	0.256035	0.75	0.764	3.32095e-25
PSD3	1.67595e-29	0.267506	0.651	0.64	3.74591e-25
ATP2B4	2.15523e-29	0.288335	0.577	0.537	4.81715e-25
MIR145	2.73748e-29	0.324429	0.445	0.379	6.11854e-25
DES	3.74999e-29	-0.449274	0.176	0.282	8.3816e-25
HIF1A	4.33481e-29	0.256141	0.716	0.728	9.68874e-25
GPR37	5.39579e-29	0.29429	0.296	0.204	1.20601e-24
NPEPPS	1.20995e-28	0.270961	0.602	0.587	2.70436e-24
CUX1	1.80227e-28	0.277862	0.594	0.583	4.02826e-24
ATP13A3	1.93918e-28	0.312207	0.635	0.625	4.33425e-24
CAPZA1	3.38358e-28	0.268387	0.619	0.616	7.56264e-24
FAM189A2	3.5558e-28	0.266046	0.389	0.305	7.94758e-24
MCL1	7.1252e-28	0.28857	0.416	0.348	1.59255e-23
KIF1B	7.16852e-28	0.265084	0.535	0.501	1.60224e-23
LHFPL2	1.01156e-27	0.281107	0.469	0.406	2.26094e-23
THBS1	1.07117e-27	0.267659	0.15	0.069	2.39416e-23
LAMA2	1.98277e-27	0.267562	0.696	0.701	4.43168e-23
RP11-1114A5.4	3.10367e-27	0.257578	0.322	0.235	6.93702e-23
MYLIP	3.52351e-27	0.290061	0.413	0.347	7.8754e-23
ARHGAP21	4.27946e-27	0.26814	0.368	0.292	9.56502e-23
PTPRD	4.62806e-27	0.280458	0.697	0.689	1.03442e-22
ADD3	5.47022e-27	0.250087	0.714	0.727	1.22265e-22
SPEG	6.67413e-27	0.268684	0.517	0.477	1.49173e-22
TUG1	1.01726e-26	0.254779	0.576	0.541	2.27367e-22
ZNF462	1.13395e-26	0.263397	0.361	0.285	2.53449e-22
PPP2R3B	1.37965e-26	0.267156	0.55	0.51	3.08366e-22
LAMA5	2.10809e-26	0.268943	0.425	0.361	4.71178e-22
BBX	2.95124e-26	0.250232	0.604	0.583	6.59631e-22
JUP	5.9264e-26	0.253319	0.522	0.482	1.32461e-21
PKN2	6.95095e-26	0.259399	0.599	0.573	1.55361e-21
SEMA6A	8.28233e-26	0.261133	0.35	0.271	1.85118e-21
RCAN2	8.31913e-26	0.265423	0.72	0.736	1.85941e-21
C6orf62	1.32654e-25	0.252821	0.604	0.592	2.96495e-21
FAM118A	1.86765e-25	0.271087	0.427	0.368	4.17439e-21
SPTAN1	2.73561e-25	0.262637	0.576	0.556	6.11437e-21
SESN3	3.11611e-25	0.271761	0.402	0.33	6.96481e-21
PEG10	6.07476e-25	0.283983	0.959	0.978	1.35777e-20
XPR1	3.22396e-24	0.282577	0.494	0.461	7.20588e-20
AHCYL1	4.16078e-24	0.252392	0.472	0.424	9.29976e-20
TRIM55	4.3854e-24	0.262216	0.603	0.588	9.8018e-20
PCSK7	5.57383e-24	0.263262	0.426	0.365	1.24581e-19
GADD45A	1.72439e-23	0.294204	0.613	0.614	3.85417e-19
PABPC4	1.83941e-23	0.256295	0.501	0.466	4.11127e-19
IGFBP5	3.84735e-23	0.369656	0.766	0.74	8.59922e-19
RYBP	3.32436e-22	0.26346	0.51	0.478	7.43027e-18
SLC38A2	4.1025e-22	0.26293	0.563	0.538	9.16949e-18
CPEB2	1.02551e-21	0.263639	0.387	0.329	2.29213e-17
AKAP12	4.11511e-21	0.280714	0.364	0.292	9.19769e-17
IER2	1.98289e-20	0.250079	0.498	0.428	4.43195e-16
PBRM1	5.38911e-20	0.254211	0.517	0.5	1.20452e-15
NEAT1	2.56508e-19	0.544099	0.862	0.893	5.73322e-15
COL2A1	1.25861e-16	0.308002	0.311	0.253	2.81312e-12
LINC01021	5.01056e-14	0.279997	0.312	0.26	1.11991e-09
C11orf96	9.0012e-14	0.26421	0.255	0.2	2.01186e-09
FOS	9.18468e-12	-0.252007	0.672	0.757	2.05287e-07
JUN	5.55208e-06	-0.409433	0.394	0.442	0.124095

## Sheet: Cluster 1 vs cluster 4
	p_val	avg_log2FC	pct.1	pct.2	p_val_adj
SPHKAP	8.69235e-286	0.86028797145371	0.865	0.537	1.94283e-281
CTD-2545M3.8	2.91323e-262	0.742110222927201	0.968	0.802	6.51136e-258
TGFB2	1.06688e-167	0.725894019697141	0.478	0.154	2.38457e-163
PRSS35	1.55885e-164	0.724341141736218	0.616	0.285	3.48419e-160
SFRP1	2.24597e-150	0.700927299029147	0.793	0.534	5.01997e-146
PPP1R12B	2.31095e-176	0.697363759923323	0.869	0.687	5.16521e-171
IGFBP5	4.05395e-63	0.638580048246293	0.766	0.592	9.06098e-59
MT-ND6	1.78083e-88	0.631745389863647	0.784	0.588	3.98033e-84
ACTB	1.2662e-156	0.629103373548295	0.863	0.628	2.83009e-152
CKB	1.1487e-106	0.616400647320705	0.462	0.201	2.56746e-102
ATP2A2	1.12607e-279	0.612236926793142	0.997	0.986	2.51688e-275
MGP	7.89638e-73	0.610136349375867	0.424	0.205	1.76492e-68
LMO4	1.4536e-188	0.578995725076108	0.981	0.921	3.24893e-184
HHATL	1.28917e-136	0.561127259272796	0.568	0.26	2.88142e-132
ANXA2	2.54362e-128	0.557065744639291	0.835	0.593	5.68524e-124
EIF4G2	5.81478e-201	0.555805435580259	0.974	0.891	1.29966e-196
PEG10	6.92333e-85	0.534866225819637	0.959	0.918	1.54743e-80
SOX4	1.6555e-89	0.526655398018508	0.753	0.522	3.70021e-85
RBM20	5.22302e-111	0.523271412723275	0.654	0.377	1.1674e-109
ACTG1	1.91085e-105	0.518416072007796	0.775	0.532	4.27095e-100
H2AFY	1.30524e-145	0.505356313047491	0.941	0.821	2.91734e-141
PFN2	2.0872e-114	0.502217443005678	0.657	0.373	4.6651e-110
ADAMTS19	1.95454e-97	0.499270754554698	0.701	0.435	4.36859e-94
ADAM23	1.71506e-115	0.495071891883954	0.511	0.227	3.83333e-111
KCTD12	4.73533e-93	0.492862843943983	0.893	0.756	1.05839e-88
MST4	2.54362e-88	0.484753074491258	0.682	0.449	5.68525e-84
STMN1	6.88611e-91	0.48172351137996	0.801	0.576	1.53911e-86
SLC38A1	3.42887e-101	0.478963184563838	0.779	0.57	7.66388e-96
NNT	1.54496e-103	0.470514079568842	0.77	0.529	3.45314e-99
HNRNPH1	7.40554e-84	0.469920851090924	0.708	0.479	1.65521e-78
CLIC4	2.53319e-119	0.464151310362568	0.927	0.795	5.66193e-115
ZFP36L1	1.43005e-118	0.463325507426211	0.979	0.912	3.19631e-115
PALLD	6.4656e-94	0.445159252986416	0.894	0.767	1.44513e-89
MDK	5.60104e-63	0.433979888982803	0.933	0.828	1.25189e-58
RAB3IP	4.178e-72	0.430429307680293	0.735	0.53	9.33825e-69
ABCA1	4.91637e-74	0.430383808756339	0.736	0.523	1.09886e-69
TSPAN7	1.03965e-98	0.427504681277338	0.401	0.152	2.32373e-94
MT-ND2	2.03698e-229	0.42683798976907	1	1	4.55285e-225
ACOT11	3.37363e-75	0.423516671463243	0.686	0.465	7.5404e-71
REEP3	1.94296e-82	0.423128265385924	0.54	0.294	4.34271e-77
MYH7B	1.86087e-54	0.423121402881323	0.689	0.513	4.15924e-50
MT-ND1	0	0.42150941951622	1	1	0
CNRIP1	6.53211e-101	0.416598494076167	0.272	0.059	1.45999e-96
CLTC	5.64404e-82	0.416162743723299	0.734	0.509	1.2615e-77
MT-CO1	0	0.414285569348326	1	1	0
MEF2A	3.8901e-104	0.411594576407631	0.944	0.842	8.69477e-100
ENAH	3.97371e-67	0.411310298568668	0.677	0.46	8.88164e-63
EDNRA	1.44121e-65	0.411286826445446	0.73	0.53	3.22124e-61
MPDZ	3.55042e-69	0.41071377313422	0.706	0.495	7.93555e-65
RP11-480G7.1	1.0034e-82	0.410590658206564	0.451	0.212	2.2427e-78
MAP1B	1.6271e-64	0.410307592049196	0.792	0.598	3.63674e-60
PLS3	2.02641e-76	0.409098723389956	0.513	0.274	4.52922e-72
MYBPC3	4.11295e-105	0.407103757137877	0.977	0.918	9.19286e-101
EHD3	7.58777e-81	0.406378536094889	0.406	0.178	1.69594e-76
GADD45A	5.03784e-61	0.403860567483153	0.613	0.39	1.12601e-56
CTNNB1	3.6255e-57	0.399409223258462	0.745	0.561	8.10335e-53
ZMAT3	5.98556e-59	0.399238710261165	0.519	0.303	1.33783e-54
RBMS3	5.5825e-65	0.398954332639674	0.646	0.429	1.24775e-59
AKAP12	1.21979e-66	0.398754048338997	0.364	0.158	2.72636e-61
TIMP2	5.87262e-77	0.396005784534205	0.451	0.219	1.31259e-72
PRNP	9.69035e-76	0.394770990073828	0.835	0.653	2.16589e-71
DMD	5.19055e-69	0.392925979793524	0.827	0.65	1.16014e-64
RCAN2	4.31451e-60	0.390618682493958	0.72	0.531	9.64335e-55
STT3B	2.76027e-67	0.388285353107371	0.68	0.455	6.16949e-63
VCAN	3.76269e-52	0.386918915475112	0.924	0.829	8.41e-48
CDH2	1.42878e-78	0.386027031277971	0.917	0.793	3.19346e-74
AGL	3.94993e-72	0.384153702455921	0.862	0.718	8.82849e-68
MTRNR2L8	1.0138e-139	0.379425653050006	0.999	0.994	2.26594e-136
LAMC1	4.91939e-65	0.37894106677283	0.794	0.606	1.09953e-60
CSDE1	2.38557e-88	0.376201911333188	0.931	0.832	5.33198e-84
PCBP2	1.68286e-88	0.374838278315758	0.952	0.876	3.76136e-84
TBC1D4	6.08442e-65	0.372760532955481	0.516	0.285	1.35993e-60
NES	1.18721e-55	0.371144171281666	0.625	0.411	2.65353e-51
TACC2	3.36916e-63	0.37074151923441	0.668	0.451	7.5304e-59
AMOTL1	2.94146e-80	0.370620888376564	0.263	0.072	6.57446e-76
VCAM1	7.3226e-51	0.369715864425997	0.886	0.762	1.63668e-46
HAND1	5.61348e-57	0.369274698505022	0.515	0.297	1.25467e-52
DCBLD2	1.08377e-53	0.367390811100992	0.733	0.535	2.42234e-49
PPP1CB	2.63393e-69	0.367268318031076	0.921	0.796	5.88709e-64
IRS1	1.39333e-70	0.365893749628464	0.357	0.148	3.11423e-66
CSRP2	4.98042e-41	0.364004726599416	0.818	0.659	1.11317e-36
MT-ND4	8.11297e-209	0.36259998407478	1	1	1.81333e-204
MCC	4.29935e-56	0.361423692955115	0.645	0.429	9.60947e-52
MIR1-2	7.19377e-43	0.360320749304124	0.623	0.428	1.60788e-39
EPB41L3	6.15963e-52	0.359493715209598	0.613	0.406	1.37674e-47
SEMA6D	3.30594e-67	0.359247240118451	0.415	0.198	7.3891e-64
PKN2	8.87148e-54	0.35477257907501	0.599	0.39	1.98286e-49
RPS27L	1.53937e-51	0.352926186332204	0.884	0.766	3.44065e-47
FSTL1	1.99718e-47	0.349372808165895	0.82	0.682	4.4639e-43
2011-03-01	4.35067e-56	0.346500564044993	0.458	0.243	9.72418e-52
VCL	3.81762e-52	0.346151907317894	0.748	0.56	8.53276e-48
OBSL1	3.58556e-51	0.346009111391026	0.708	0.501	8.01408e-47
EZR	2.9729e-50	0.344593815833942	0.783	0.607	6.64474e-47
MIR145	1.7732e-46	0.343135097039501	0.445	0.252	3.96329e-42
CAPN2	3.33055e-67	0.342460511020022	0.363	0.156	7.44411e-63
PHACTR2	1.8715e-44	0.342261636446629	0.733	0.555	4.183e-40
DOK6	4.15736e-84	0.34207412847542	0.264	0.067	9.29212e-80
LDB3	2.10386e-88	0.340964281180932	0.982	0.943	4.70234e-84
ANXA6	1.17758e-49	0.340053232693081	0.787	0.616	2.632e-45
KANK1	8.36191e-61	0.33937046125536	0.388	0.183	1.86897e-56
WNK2	4.19809e-54	0.339315893204557	0.519	0.303	9.38315e-50
ATXN1	5.14361e-49	0.338433298769861	0.548	0.341	1.14965e-44
EGR1	2.17219e-37	0.336329355501766	0.876	0.748	4.85505e-33
FLNC	2.55845e-43	0.335684427710651	0.663	0.47	5.71839e-39
NUDT4	1.35873e-54	0.330328648874889	0.973	0.944	3.03691e-50
PALM2	2.86648e-47	0.327176483427085	0.553	0.348	6.40686e-43
HS6ST2	1.49364e-82	0.325435189404922	0.252	0.061	3.33844e-78
PTEN	3.19325e-40	0.323563517169057	0.647	0.453	7.13723e-36
KAT6B	8.95608e-43	0.322637738103405	0.514	0.321	2.00177e-38
SORD	7.16265e-37	0.319937417759173	0.524	0.351	1.60092e-30
ME1	2.12536e-59	0.319817693861273	0.363	0.164	4.75039e-55
LINC01021	2.40559e-31	0.316847641102745	0.312	0.163	5.37674e-27
MAT2A	5.15526e-36	0.316265656106316	0.615	0.428	1.15225e-31
HECTD2	1.10592e-45	0.314212481710703	0.422	0.234	2.47183e-41
GPRIN3	8.46718e-44	0.313920803526447	0.486	0.29	1.8925e-39
RPSA	1.37521e-55	0.312147512380054	0.946	0.863	3.07374e-50
MGEA5	1.98519e-45	0.311288879398097	0.59	0.383	4.4371e-41
AHNAK	1.58559e-39	0.311209922591012	0.823	0.673	3.54394e-35
ID2	4.26102e-32	0.311150231563074	0.528	0.349	9.52381e-28
MT-CO2	2.1641e-174	0.310600689071227	1	1	4.83699e-170
MLLT11	1.76499e-38	0.310055044056342	0.708	0.535	3.94494e-34
MYL9	1.80311e-82	0.309747174124513	0.998	0.986	4.03014e-78
MLTK	1.00495e-59	0.309193631628031	0.936	0.861	2.24617e-55
FAM20A	3.50761e-53	0.308716403434358	0.352	0.164	7.83985e-49
CCT2	3.54452e-33	0.306252578283141	0.642	0.465	7.92235e-29
DGKI	9.12676e-32	0.306127045236463	0.37	0.211	2.03992e-27
CBX6	5.27142e-42	0.305286239311762	0.773	0.602	1.17822e-36
B3GALT2	4.63222e-39	0.304743325911604	0.446	0.261	1.03535e-36
SLC40A1	1.23948e-40	0.304352016311106	0.441	0.258	2.77037e-36
C4orf32	7.1671e-40	0.303876618844548	0.65	0.454	1.60192e-35
YWHAE	6.56074e-51	0.303315652576498	0.937	0.868	1.46639e-46
DLD	3.34991e-39	0.3023412328941	0.689	0.503	7.48739e-35
PABPN1	9.75763e-38	0.30234120964	0.693	0.504	2.18093e-33
SPTAN1	2.12337e-38	0.302117673249804	0.576	0.389	4.74594e-33
RABGAP1L	5.92047e-50	0.301868034908018	0.337	0.156	1.32328e-44
UBR4	2.35559e-38	0.299197904808543	0.69	0.502	5.26498e-34
MTRNR2L10	1.40838e-49	0.298160426429102	0.962	0.894	3.14787e-46
DDX5	6.54937e-50	0.298106080573619	0.941	0.842	1.46385e-46
HS2ST1	1.28407e-47	0.297476662805353	0.41	0.22	2.87001e-42
CAPZA1	1.88301e-33	0.291546372055888	0.619	0.449	4.20871e-29
SOX11	7.40745e-36	0.290859696947758	0.414	0.242	1.65564e-31
SQSTM1	6.93489e-39	0.289237633751401	0.641	0.44	1.55002e-34
NFE2L1	5.90223e-34	0.287657566049957	0.636	0.461	1.31921e-28
TRIM55	1.69649e-29	0.287361864485062	0.603	0.435	3.79182e-25
NDRG4	2.01414e-45	0.28708223382938	0.362	0.181	4.5018e-41
LAMA2	1.51908e-31	0.285105704498821	0.696	0.517	3.3953e-27
TNFRSF19	4.20393e-35	0.284696378738131	0.492	0.308	9.3962e-31
DUSP5	9.73596e-31	0.284247998389035	0.499	0.321	2.17609e-26
ACTN1	1.4256e-32	0.283950461141506	0.542	0.36	3.18637e-28
COL11A2	7.87733e-32	0.283677060363558	0.498	0.319	1.76066e-27
DDX17	6.5539e-45	0.283511870549577	0.895	0.778	1.46486e-41
TOP2B	1.47744e-35	0.28317745042198	0.709	0.521	3.30224e-31
ARF5	1.36633e-46	0.281523835944075	0.383	0.194	3.05389e-42
BVES	9.36718e-35	0.281311091286642	0.426	0.255	2.09366e-30
ACTN2	3.11638e-36	0.281189460192391	0.927	0.858	6.96542e-32
DDX3X	9.51911e-30	0.280807975811884	0.651	0.479	2.12762e-25
BZW1	1.17837e-34	0.280612760150854	0.67	0.495	2.63378e-30
ZNF207	7.64013e-35	0.278829698579492	0.671	0.489	1.70764e-31
FAM211A	1.38052e-32	0.278386979529905	0.359	0.204	3.08559e-26
WSB1	4.08136e-41	0.278194154430776	0.868	0.748	9.12225e-37
CHRM2	7.32336e-25	0.278104301723443	0.736	0.585	1.63684e-21
ZFAND5	3.49014e-33	0.277538841397951	0.737	0.578	7.8008e-29
KIAA1109	1.03299e-33	0.277425965633155	0.491	0.312	2.30883e-29
FNBP4	9.24942e-34	0.27587345300866	0.542	0.357	2.06734e-29
CAPZA2	3.76996e-39	0.274641912454174	0.935	0.845	8.42623e-35
SH3KBP1	1.06354e-41	0.274592200593143	0.396	0.213	2.37711e-37
HNRNPU	1.43492e-31	0.274589360003773	0.811	0.664	3.20718e-27
MT-CYB	2.75265e-93	0.274159888891635	1	1	6.15244e-89
MYOF	2.07704e-51	0.272913722972399	0.278	0.108	4.64239e-47
CAMK2D	8.94899e-31	0.272251782822695	0.873	0.765	2.00019e-26
TNRC6B	2.33024e-26	0.271733372841411	0.745	0.611	5.20832e-22
CADPS	7.05672e-33	0.271470021455836	0.427	0.258	1.57725e-28
ARMCX3	1.13705e-28	0.270745131316261	0.743	0.589	2.54143e-24
HEPH	1.92001e-27	0.269021540728236	0.539	0.373	4.29142e-23
CSNK1A1	8.67058e-29	0.268989513904563	0.787	0.65	1.93796e-25
HAND2	1.96743e-28	0.268955700130823	0.838	0.713	4.3974e-22
PPP1R13B	2.99626e-31	0.268671537830572	0.537	0.352	6.69695e-27
MYCBP2	5.86732e-42	0.268332087693838	0.335	0.164	1.3114e-37
C5orf24	1.53257e-28	0.267263840517132	0.727	0.576	3.42545e-24
GTF2I	9.51807e-37	0.2656688479363	0.888	0.765	2.12738e-32
ERBB4	7.24794e-27	0.265121236987909	0.66	0.491	1.61999e-23
CGNL1	2.5089e-29	0.264884967250243	0.45	0.282	5.60765e-25
APP	8.79068e-28	0.264781165382907	0.757	0.604	1.9648e-23
C7orf60	2.41453e-28	0.263843566632025	0.465	0.297	5.39671e-23
HDAC2	7.50192e-27	0.263603947915187	0.665	0.489	1.67675e-22
ACTR3	2.41933e-26	0.26291611092762	0.606	0.44	5.40745e-22
SOD2	9.45712e-27	0.262021339527563	0.683	0.516	2.11376e-22
ARHGAP5	1.53996e-31	0.262014093596365	0.772	0.61	3.44195e-27
EIF3A	2.87181e-29	0.260351438524968	0.816	0.661	6.41879e-25
SEMA6A	4.50793e-35	0.259942483440269	0.35	0.188	1.00757e-30
TUG1	3.59145e-30	0.259838368859502	0.576	0.386	8.02724e-26
CTC-503J8.6	1.20598e-30	0.2596286063357	0.478	0.302	2.69549e-26
PBRM1	8.60669e-26	0.25876741136206	0.517	0.351	1.92368e-22
MMP15	3.54253e-19	0.258554001959962	0.727	0.582	7.91791e-15
C6orf62	1.47339e-25	0.258479474920343	0.604	0.444	3.29318e-21
ID3	4.80441e-19	0.258407728256202	0.513	0.357	1.07383e-14
TTN	4.57727e-59	0.257721725420326	1	1	1.02307e-54
RYBP	4.9903e-30	0.257357609510072	0.51	0.335	1.11538e-24
PDGFD	1.62928e-23	0.256810420836422	0.602	0.429	3.6416e-19
GHITM	4.78117e-27	0.25665011943345	0.847	0.72	1.06864e-21
TSPAN9	2.19665e-32	0.256584396897002	0.476	0.299	4.90972e-28
LMNA	7.92762e-25	0.256523682218599	0.817	0.677	1.7719e-21
DGKH	6.66862e-19	0.256099788346519	0.498	0.353	1.4905e-14
SLC4A3	6.61065e-31	0.255643793546605	0.478	0.302	1.47755e-26
HIF1A	1.53642e-29	0.254696513371393	0.716	0.547	3.43405e-25
FAM214A	4.37524e-37	0.254502448833054	0.352	0.183	9.77909e-33
RASSF3	6.51748e-39	0.254260013880444	0.315	0.153	1.45672e-34
ZMYM2	1.32347e-26	0.253786666947728	0.551	0.381	2.95808e-22
SEC63	6.34716e-29	0.253743583332353	0.578	0.398	1.41865e-24
RBBP4	3.15537e-27	0.2531027073104	0.594	0.418	7.05257e-23
MIB1	2.24196e-25	0.252094925869194	0.5	0.338	5.011e-21
COL1A2	0.340509	0.25191458048012	0.416	0.328	7610.73
SMARCA5	1.42695e-27	0.251846203710649	0.588	0.412	3.18938e-23
SLC16A1	9.42802e-21	0.251714408593004	0.639	0.486	2.10726e-16
TGFBR2	3.73792e-28	0.251454716459872	0.525	0.354	8.35462e-24
GUCY1A3	5.51646e-20	0.250564056858549	0.735	0.593	1.23298e-15
LIMS2	1.73166e-32	0.250105205560218	0.477	0.301	3.87044e-30
HLA-C	1.31291e-270	-0.967460734999282	0.275	0.613	2.93449e-266
BNIP3	1.37712e-246	-0.963839065558489	0.215	0.537	3.07801e-242
FOS	1.02121e-176	-0.955319172448784	0.672	0.849	2.28251e-172
C1orf105	1.51854e-232	-0.94841897636467	0.178	0.489	3.39408e-228
TMEM47	4.57161e-236	-0.93704739230708	0.416	0.7	1.0218e-231
GAPDH	0	-0.932011457638053	0.999	1	0
DES	1.24035e-61	-0.925336149051782	0.176	0.335	2.7723e-57
TPI1	0	-0.880012445885202	0.942	0.976	0
TECRL	4.23284e-243	-0.875348795590814	0.688	0.883	9.46082e-240
FAM162A	7.91409e-162	-0.859947821664738	0.659	0.787	1.76888e-157
MYL3	6.48911e-275	-0.852073015580598	0.842	0.984	1.45038e-269
RPL26	0	-0.846940657025706	0.975	0.994	0
S100A4	2.3672e-177	-0.844038388611734	0.425	0.67	5.29094e-173
CRYAB	1.99189e-248	-0.825713068121604	0.939	0.978	4.45208e-244
B2M	0	-0.793852816469757	0.983	0.995	0
SOCS3	6.456e-126	-0.784924122344296	0.336	0.587	1.44298e-121
DBI	9.41101e-242	-0.76336120294108	0.722	0.875	2.10346e-237
APOBEC2	5.61319e-242	-0.75347152700089	0.767	0.895	1.2546e-237
MYL2	2.63694e-56	-0.734093544866834	0.489	0.625	5.89383e-52
BTG2	9.82588e-103	-0.731516313246004	0.496	0.691	2.19618e-98
CEBPD	7.48551e-129	-0.716483194789751	0.616	0.797	1.67309e-124
TMEM176B	1.51609e-160	-0.697191496776372	0.174	0.438	3.38861e-156
IFITM2	3.10661e-154	-0.68566114681889	0.2	0.457	6.94358e-150
SLC16A3	2.07341e-253	-0.671952019436106	0.05	0.337	4.63428e-249
CAV1	1.07856e-115	-0.667251677804942	0.337	0.561	2.4107e-111
JUN	1.29216e-40	-0.664777016501471	0.394	0.53	2.8881e-36
ISG15	4.81183e-55	-0.656259141898885	0.275	0.429	1.07549e-50
RPS24	0	-0.644259356267857	0.999	1	0
TCAP	2.88652e-108	-0.641103106664644	0.701	0.829	6.45166e-105
RBFOX1	3.9386e-133	-0.638524892258421	0.299	0.533	8.80316e-128
XRCC4	2.11529e-103	-0.634763714952692	0.233	0.444	4.72788e-99
LINC00881	7.44316e-153	-0.616718002537129	0.87	0.94	1.66362e-148
FITM1	4.75161e-172	-0.61464564879977	0.836	0.934	1.06203e-167
UQCRB	0	-0.613377183528008	0.977	0.995	0
RPL31	1.80331e-187	-0.61180658869635	0.891	0.948	4.03059e-182
BST2	1.22574e-215	-0.600455393191022	0.036	0.281	2.73964e-211
C4orf3	8.3854e-115	-0.596690189802209	0.807	0.86	1.87422e-110
PDLIM1	1.0825e-109	-0.577030415426235	0.52	0.69	2.4195e-105
AK4	4.88457e-107	-0.571735373870543	0.274	0.49	1.09175e-102
CLU	4.15518e-112	-0.571059185523039	0.094	0.292	9.28725e-108
SH3BGR	1.17946e-86	-0.564554376151717	0.699	0.843	2.63621e-82
PSME1	5.96999e-98	-0.564380905474186	0.448	0.624	1.33435e-92
PDLIM5	2.06974e-223	-0.558600924170997	0.978	0.989	4.62609e-218
PRDX4	2.35972e-140	-0.555953835899519	0.775	0.865	5.2742e-136
RP11-353N4.1	5.88017e-103	-0.554045356467637	0.27	0.48	1.31428e-98
PKM	5.62377e-94	-0.553286799215331	0.829	0.866	1.25697e-89
ALDOA	4.96898e-126	-0.551063821266112	0.96	0.971	1.11062e-121
UBE2E1	3.69102e-108	-0.550193656850325	0.651	0.774	8.24981e-104
MTUS1	8.69522e-77	-0.540033526725022	0.524	0.667	1.94347e-72
ATP1B1	4.1497e-110	-0.538502154375101	0.891	0.941	9.275e-106
NPNT	6.63622e-81	-0.530565472114669	0.448	0.605	1.48326e-77
NDUFA11	7.27102e-133	-0.524076426114382	0.825	0.888	1.62515e-129
LTBP1	1.38398e-66	-0.523206291575619	0.735	0.799	3.09332e-62
PSMB9	7.00019e-138	-0.519755505541913	0.065	0.273	1.56461e-133
RP11-532N4.2	3.34405e-93	-0.515743089607967	0.134	0.328	7.47428e-89
YBX3	2.73904e-82	-0.514280512974047	0.715	0.802	6.12202e-78
RPL23A	0	-0.505325357200094	0.996	1	0
RPS10	1.66437e-79	-0.500591158747794	0.509	0.642	3.72004e-75
TRDN	1.20889e-117	-0.49992926994586	0.911	0.939	2.70199e-113
LAPTM4B	1.49445e-191	-0.492016142015738	0.981	0.992	3.34024e-187
EIF1B	9.54718e-86	-0.488297857719566	0.769	0.841	2.13389e-81
RNF8	5.12173e-53	-0.483443710873852	0.279	0.429	1.14476e-48
SERPINF1	4.71584e-48	-0.478412864469585	0.367	0.504	1.05404e-43
FXYD1	3.57199e-72	-0.477866668440694	0.607	0.751	7.98376e-70
TMEM176A	2.24612e-106	-0.47544347788251	0.093	0.287	5.02031e-102
CXCL12	1.27854e-54	-0.473745591394681	0.134	0.285	2.85766e-50
MOXD1	1.45201e-44	-0.464159325138039	0.248	0.397	3.24539e-40
RRAD	1.13334e-42	-0.463807901098589	0.77	0.83	2.53313e-38
RPL21	1.64751e-230	-0.461635165481499	0.994	0.997	3.68235e-226
IRX4	3.6788e-59	-0.452661871876351	0.319	0.491	8.22248e-55
CKMT2	1.63548e-66	-0.451902615966614	0.671	0.764	3.65547e-62
PTP4A3	6.06108e-62	-0.451472665529048	0.62	0.705	1.35471e-57
HSPB8	4.14387e-75	-0.447843279220684	0.191	0.369	9.26196e-70
KCNMB4	5.70575e-43	-0.44573281956429	0.276	0.409	1.27529e-38
RPS13	3.98334e-244	-0.44315822923295	0.998	1	8.90316e-240
FLOT1	5.43675e-55	-0.433936554897615	0.362	0.508	1.21517e-50
ACOT13	6.84881e-75	-0.43221499451153	0.804	0.854	1.53078e-70
NDUFC2	5.21795e-84	-0.431835803150998	0.779	0.831	1.16626e-79
TUBA1B	1.13292e-39	-0.43123624132317	0.81	0.84	2.53219e-35
CKM	6.0834e-39	-0.431196895714736	0.704	0.786	1.3597e-33
TMEM173	1.44982e-46	-0.428142630911925	0.347	0.485	3.24048e-41
MANF	2.22559e-38	-0.425082069297284	0.395	0.516	4.97442e-34
TPT1	0	-0.420993370954508	0.999	1	0
PPP1R3A	1.2128e-44	-0.420767241103414	0.336	0.475	2.71072e-40
PYGL	4.34194e-70	-0.420551042730004	0.172	0.348	9.70466e-66
MINOS1	3.65527e-57	-0.418592713180063	0.476	0.609	8.1699e-53
LGALS3BP	4.77573e-50	-0.417180162557916	0.569	0.662	1.06742e-45
MTRNR2L12	6.42095e-103	-0.415791215010576	0.978	0.981	1.43515e-98
MFAP4	1.12231e-41	-0.415239794350444	0.552	0.659	2.50847e-37
PDIA6	3.50808e-65	-0.413889671249865	0.775	0.827	7.84092e-60
NPM1	6.24717e-117	-0.412992854947173	0.975	0.981	1.39631e-112
HSP90B1	3.35179e-40	-0.412464462505956	0.764	0.808	7.49159e-36
COX7B	3.12135e-166	-0.411952809572543	0.992	0.995	6.97653e-162
HSPA5	2.97906e-40	-0.410794773887599	0.83	0.859	6.6585e-36
TXN	9.17236e-67	-0.408279736048562	0.789	0.845	2.05011e-62
SOD3	2.97589e-59	-0.403979926580523	0.176	0.334	6.65141e-54
C8orf59	1.95488e-55	-0.403658802714489	0.337	0.491	4.36935e-51
DMKN	8.12537e-40	-0.402301726335378	0.333	0.474	1.8161e-35
TNNI1	0	-0.401622696433336	1	1	0
NR4A1	7.92902e-29	-0.399224160741925	0.441	0.558	1.77222e-24
RPLP1	0	-0.398277745860517	1	1	0
AP1S2	5.66957e-61	-0.394047165284779	0.934	0.937	1.26721e-56
PLSCR1	7.04604e-51	-0.393399968520001	0.194	0.344	1.57486e-46
PROS1	1.38059e-41	-0.389166900654983	0.551	0.643	3.08575e-37
KRT18	4.584e-45	-0.37798886950027	0.776	0.829	1.02457e-40
MID1IP1	7.14751e-22	-0.376606573276408	0.259	0.371	1.59754e-17
MASP1	2.12924e-29	-0.37460916368265	0.439	0.553	4.75907e-26
NARF	1.66532e-40	-0.369324158954815	0.258	0.396	3.72215e-36
MGST3	6.28227e-134	-0.368391586989024	0.993	0.997	1.40415e-129
PDE4DIP	6.81086e-81	-0.368138000652339	0.923	0.951	1.5223e-76
TGM2	8.83019e-32	-0.366694799331205	0.341	0.464	1.97364e-27
COX17	3.80821e-34	-0.363613496876614	0.605	0.684	8.51174e-30
NAP1L1	2.53503e-97	-0.36355981452495	0.975	0.986	5.66606e-93
OLFML3	5.43424e-53	-0.362350800798077	0.127	0.269	1.21461e-48
TCEA3	3.48449e-33	-0.361861224432114	0.506	0.608	7.78818e-31
CALM3	1.09377e-49	-0.361420876986446	0.813	0.842	2.44469e-45
IGFBP2	1.1594e-25	-0.359979985666578	0.208	0.321	2.59138e-21
HSPB1	3.97606e-43	-0.357548925685322	0.945	0.947	8.8869e-39
C1orf21	6.23729e-32	-0.355058951617075	0.302	0.423	1.3941e-27
COX4I1	1.92864e-104	-0.354951747414013	0.977	0.989	4.3107e-100
RPL10A	2.35338e-123	-0.354763813098163	0.994	0.996	5.26004e-118
EEF1B2	2.62348e-71	-0.354642369445233	0.948	0.959	5.86374e-67
RPL27	9.96237e-135	-0.354048104714344	0.994	0.996	2.22669e-130
TNNC1	2.40025e-159	-0.353839524112626	1	1	5.36479e-154
PPIA	2.98431e-51	-0.353443731002767	0.859	0.892	6.67023e-47
CPVL	3.05286e-32	-0.35317902809114	0.503	0.588	6.82345e-27
S100A6	1.21884e-25	-0.353115365484056	0.164	0.276	2.72422e-21
PAIP2B	3.48158e-42	-0.351901650420891	0.17	0.306	7.78168e-38
NDUFB3	1.07462e-60	-0.348602045022445	0.858	0.893	2.40188e-57
ADAMTS6	1.35255e-22	-0.348395023188375	0.211	0.315	3.02307e-18
HSPE1	5.79768e-55	-0.346829752417179	0.903	0.922	1.29584e-52
CPE	1.54992e-26	-0.34663299533325	0.49	0.576	3.46422e-22
MYL4	2.46357e-196	-0.343634631825092	1	1	5.50633e-192
RPL9	7.42499e-170	-0.342931591788711	0.999	1	1.65956e-165
RPS7	9.38315e-159	-0.342641186152518	0.999	1	2.09723e-154
RPS23	3.10763e-184	-0.341634760854298	0.999	1	6.94586e-180
RPL30	5.74939e-191	-0.34072152475293	1	0.999	1.28505e-186
PGAM1	4.66785e-17	-0.338615039045795	0.388	0.467	1.04331e-12
TXNIP	1.37088e-28	-0.338595786621671	0.932	0.94	3.06406e-24
PSME2	1.99022e-30	-0.337704390225903	0.577	0.648	4.44834e-26
MYOZ2	1.36641e-41	-0.336403549761648	0.743	0.836	3.05405e-37
SPINT2	1.38167e-28	-0.336320181599273	0.567	0.643	3.08817e-23
RPL38	8.19787e-70	-0.335687102234467	0.948	0.959	1.83231e-65
PRKCDBP	1.22491e-27	-0.335051001695888	0.293	0.412	2.7378e-23
GATA6-AS1	6.32245e-16	-0.333290924778176	0.452	0.529	1.41313e-11
IFI6	1.65811e-26	-0.332940388303294	0.16	0.272	3.70603e-22
RPL10	9.85898e-194	-0.332069981286288	1	1	2.20358e-189
DARS	7.92581e-21	-0.331255027427044	0.383	0.479	1.7715e-16
WBP5	8.15795e-51	-0.32936626350247	0.943	0.946	1.82338e-46
PLN	9.81957e-133	-0.328214346298137	1	1	2.19477e-128
RPL14	1.12639e-117	-0.327958369502503	0.994	0.998	2.5176e-113
RPL12	8.66893e-95	-0.327263494398268	0.992	0.993	1.93759e-90
PPP1R14C	1.06986e-21	-0.326566848002174	0.401	0.497	2.39123e-17
LRRC49	1.25954e-25	-0.325855805596023	0.745	0.792	2.81519e-21
XBP1	1.84015e-19	-0.322047516215632	0.402	0.49	4.11292e-15
PLOD2	5.03057e-16	-0.32087519893559	0.321	0.41	1.12438e-11
RPS29	7.98278e-41	-0.320519307690917	0.861	0.886	1.78423e-36
SAP18	1.5495e-49	-0.319726950051604	0.889	0.899	3.4633e-45
SSR3	4.07004e-42	-0.319595962281133	0.872	0.9	9.09695e-38
RPS6	8.92497e-97	-0.318791233784492	0.996	0.999	1.99482e-92
PLP2	8.25516e-19	-0.316656949511775	0.284	0.384	1.84511e-14
QDPR	6.97896e-19	-0.314567956486346	0.45	0.525	1.55987e-14
UBB	7.39074e-57	-0.314107867202414	0.946	0.952	1.6519e-52
RPL13A	7.55931e-136	-0.312962648231062	0.999	0.998	1.68958e-131
MTRNR2L1	1.74127e-17	-0.311457517254185	0.543	0.597	3.89191e-13
ANK3	1.75593e-26	-0.311230161445076	0.789	0.825	3.92468e-21
CYB5A	1.00556e-12	-0.311224899687764	0.786	0.789	2.24753e-07
LEFTY2	1.737e-05	-0.311085379175061	0.22	0.293	0.388237
ATPIF1	5.44683e-64	-0.310824875374722	0.965	0.965	1.21742e-59
PPAP2B	8.26948e-21	-0.310042590272767	0.288	0.394	1.84831e-17
HIGD2A	6.80532e-39	-0.309668778012133	0.813	0.853	1.52106e-34
FABP5	5.1972e-13	-0.308974911556505	0.241	0.329	1.16163e-08
RPL6	2.1309e-86	-0.308515349266498	0.994	0.996	4.76277e-82
MRPL33	8.53665e-20	-0.308012942489763	0.477	0.557	1.90803e-15
NDUFA12	2.4729e-44	-0.305874993583461	0.861	0.891	5.52717e-40
RBX1	1.05263e-52	-0.305152840846065	0.92	0.931	2.35273e-48
ANAPC16	2.1265e-34	-0.304973467127335	0.82	0.84	4.75293e-30
IFIT1	4.43634e-14	-0.304724336944616	0.401	0.482	9.91567e-10
GLRX	1.69002e-18	-0.30456002872744	0.26	0.359	3.77737e-14
RPL32	5.33758e-125	-0.304398891755614	0.999	0.999	1.193e-120
RPL5	4.68886e-127	-0.304115240079217	1	0.999	1.04801e-122
DAD1	4.74329e-37	-0.303607911135357	0.704	0.757	1.06017e-32
RPS27	1.13381e-74	-0.303225758246301	0.989	0.994	2.53418e-70
H1F0	2.02158e-32	-0.301847410538741	0.134	0.254	4.51843e-28
RPS18	6.06296e-149	-0.301324154877852	0.999	1	1.35513e-144
DYNLL1	8.24524e-55	-0.300964810001105	0.97	0.979	1.84289e-50
RPS3	3.54586e-96	-0.299959964404547	0.996	0.998	7.92535e-92
PLOD1	1.25084e-18	-0.299852268496159	0.222	0.321	2.79576e-14
P4HB	2.46097e-18	-0.298280970418904	0.577	0.627	5.50052e-14
GAS6	2.70663e-21	-0.29702257778104	0.679	0.713	6.04958e-17
RPL15	8.01486e-152	-0.29691966982164	1	1	1.7914e-147
FBN2	4.29834e-26	-0.296010981809235	0.389	0.521	9.60723e-22
H3F3A	1.85493e-136	-0.295664556162526	1	0.999	4.14595e-132
HSPA1A	1.73807e+06	-0.294893208516926	0.526	0.537	0.000388475477470312
DDT	9.44086e-25	-0.291138445590164	0.732	0.771	2.11013e-20
RPS25	1.34447e-102	-0.290648344086205	0.997	0.997	3.00502e-98
ATP5H	1.6894e-41	-0.289695144275659	0.896	0.907	3.77597e-37
RPL36A	8.77198e-20	-0.289673932294479	0.3	0.402	1.96063e-15
MDH1	3.21905e-67	-0.288932012812523	0.989	0.991	7.1949e-63
RPS14	2.45034e-136	-0.288492815835386	0.999	1	5.47675e-132
PITPNB	7.79969e-16	-0.288165089519909	0.534	0.599	1.74331e-11
NDUFB8.1	4.11794e-30	-0.288013256554762	0.698	0.74	9.204e-26
NACA	6.3857e-75	-0.287619482331495	0.99	0.992	1.42727e-70
RPL24	1.96783e-119	-0.286276968423996	0.999	0.998	4.3983e-115
LAMA4	6.49645e-13	-0.285290750481253	0.353	0.44	1.45202e-08
PALMD	1.19406e-18	-0.285147561331228	0.155	0.251	2.66885e-14
SMPX	3.66411e-49	-0.284674939398208	0.986	0.988	8.18965e-45
EDF1	3.14564e-40	-0.283669328597864	0.919	0.928	7.03082e-36
RPL18A	8.26132e-86	-0.283385790957767	0.997	0.998	1.84649e-81
NEAT1	1.95611e-37	-0.280929913228102	0.862	0.933	4.3721e-33
EIF1	8.24887e-69	-0.279666476207572	0.992	0.991	1.84371e-64
LRRC10	9.99828e-23	-0.279124471594007	0.586	0.686	2.23471e-18
KRT8	4.11515e-20	-0.278623340900479	0.831	0.845	9.19778e-15
UQCR11.1	9.68954e-24	-0.27847076830853	0.764	0.785	2.16571e-19
STXBP6	1.32365e-08	-0.277451293842365	0.426	0.488	0.000295848
USMG5	2.09403e-36	-0.276381951450204	0.895	0.923	4.68038e-32
VDAC2	4.94383e-35	-0.275980326785603	0.9	0.907	1.105e-30
SELK	5.87757e-16	-0.275934097270463	0.606	0.652	1.31369e-11
RPS3A	5.30211e-139	-0.27508785593098	0.999	1	1.18507e-134
RPS15A	2.04702e-80	-0.271754382310825	0.996	0.996	4.5753e-76
ATP5C1	1.11833e-35	-0.271595811157224	0.916	0.925	2.49959e-31
RPL29	2.69298e-85	-0.271053765018754	0.999	0.999	6.01908e-81
TSPAN18	3.17551e-19	-0.271042573732268	0.189	0.293	7.09758e-15
GTF3C6	9.57295e-21	-0.270809661411022	0.71	0.74	2.13965e-16
MZT2A	3.71955e-10	-0.26996251618559	0.506	0.555	8.31358e-06
MEIS2	2.12078e-20	-0.26975140321093	0.724	0.774	4.74014e-16
RPL22L1	6.07617e-09	-0.269489505313511	0.498	0.554	0.000135808
MTCH1	5.05447e-19	-0.268738997063101	0.662	0.711	1.12972e-15
DYNLT1	1.67412e-20	-0.266625397127521	0.806	0.823	3.74183e-16
PNRC1	5.51033e-22	-0.265855233843694	0.899	0.901	1.23161e-17
MRPL17	1.58491e-09	-0.264385225966756	0.326	0.403	0.000354243
SH3RF2	2.16359e-05	-0.263872447101717	0.366	0.429	0.483583
EEF1A1	2.14225e-119	-0.263738183729298	1	1	4.78815e-115
FZD1	0.000144689	-0.263229547773807	0.498	0.542	32.3395
EIF4EBP1	1.30521e-10	-0.2629978906202	0.764	0.787	2.91728e-06
HOXB-AS1	2.29887e-11	-0.26280192495731	0.188	0.277	5.13821e-07
NDUFB6	1.13992e-15	-0.262575907217115	0.703	0.736	2.54784e-11
MCTS1	7.65448e-07	-0.261702057381624	0.483	0.535	0.0171085
TMEM14C	6.90661e-20	-0.261315533407032	0.773	0.789	1.5437e-15
ANXA3	0.365719	-0.260493541176819	0.389	0.437	8174.19
JUND	6829.64	-0.26048120967931	0.503	0.516	1.52649e+08
RPS27A	8.1864e-114	-0.259124852772076	1	1	1.82974e-108
BNIP3L	0.000256469	-0.257897472270233	0.375	0.434	5.73235
CAV2	3.37919e-12	-0.256260844083138	0.599	0.637	7.55282e-08
DPY30	3.56325e-08	-0.254875660559941	0.421	0.484	0.000796423
GNB2L1	2.61398e-63	-0.253278461537359	0.998	0.998	5.8425e-59
NHP2L1	4.64745e-14	-0.252212992487575	0.771	0.773	1.03875e-09
CMC1	3.03377e-08	-0.251678680451327	0.313	0.389	0.000678077
WDR72	0.00139577	-0.251472638692204	0.283	0.351	31.1968
FABP3	4.50669e-19	-0.250355320628676	0.844	0.859	1.00729e-14
MYH6	0	134841513350351	1	0.894	0
ACTA2	1.90372e-273	130252963305687	0.806	0.426	4.25501e-269
C7	1.27187e-271	-12116288628049	0.078	0.398	2.84276e-267
ENO1	2.99809e-136	-101254735345296	0.502	0.668	6.70104e-132
C12orf75	9.99535e-284	-107292348259474	0.455	0.746	2.23406e-278
FHL2	0	-109471897196524	0.949	0.985	0
PGK1	1.60524e-249	-110433646137565	0.748	0.868	3.58786e-245
MB	0	-110523433294897	0.718	0.91	0
FGF18	0	-115390396561836	0.157	0.575	0
RARRES3	0	-116395142087575	0.048	0.428	0
ALB	0	-122395099494311	0.147	0.554	0
A2M	1.25778e-236	-126819961321401	0.513	0.761	2.81125e-232
KRT19	0	-175081936348556	0.134	0.671	0
NRP2	0	-183048556338115	0.327	0.824	0
IFITM3	0	-184935003440362	0.581	0.941	0
CSRP3	0	-237326300670652	0.485	0.969	0
LDHA	0	-272840604290552	0.517	0.97	0
MYH7	0	-275005413477108	0.332	0.844	0
IGF2	0	-297612051044975	0.84	0.999	0

## Sheet: Cluster 1 vs clusters 0,2,3,4
	p_val	avg_log2FC	pct.1	pct.2	p_val_adj
LMO4	0	0.538371	0.981	0.944	0
TNNI1	0	-0.348225	1	1	0
TGFB2	0	0.700938	0.478	0.189	0
DBI	0	-0.616478	0.722	0.873	0
NRP2	0	-1.25732	0.327	0.708	0
SPHKAP	0	0.581752	0.865	0.683	0
EIF1B	0	-0.617579	0.769	0.889	0
MYL3	0	-0.893673	0.842	0.983	0
TNNC1	0	-0.440031	1	1	0
MTRNR2L12	0	-0.561408	0.978	0.99	0
TECRL	0	-1.1085	0.688	0.925	0
ALB	0	-0.902613	0.147	0.47	0
RPS23	0	-0.318721	0.999	1	0
ADAMTS19	0	0.599967	0.701	0.455	0
SOX4	0	0.722696	0.753	0.499	0
ACTB	0	0.633964	0.863	0.689	0
SMPX	0	-0.502891	0.986	0.994	0
COX7B	0	-0.53176	0.992	0.997	0
UQCRB	0	-0.650893	0.977	0.996	0
LAPTM4B	0	-0.464175	0.981	0.992	0
RPL30	0	-0.343894	1	0.999	0
RPS24	0	-0.540637	0.999	1	0
IFITM3	0	-0.999828	0.581	0.79	0
IGF2	0	-1.94675	0.84	0.956	0
EIF4G2	0	0.442239	0.974	0.925	0
RPS13	0	-0.428853	0.998	0.999	0
LDHA	0	-1.69555	0.517	0.854	0
CSRP3	0	-1.62192	0.485	0.889	0
MDK	0	0.641554	0.933	0.797	0
FAT3	0	0.33947	0.23	0.05	0
CRYAB	0	-0.626175	0.939	0.977	0
GAPDH	0	-0.517384	0.999	1	0
RPL21	0	-0.445772	0.994	0.996	0
TPT1	0	-0.321084	0.999	1	0
MYH6	0	0.54887	1	0.965	0
MYH7	0	-2.07774	0.332	0.681	0
FITM1	0	-0.78918	0.836	0.959	0
ZFP36L1	0	0.631218	0.979	0.908	0
RPLP1	0	-0.339437	1	1	0
RPL26	0	-0.657001	0.975	0.994	0
RPL23A	0	-0.381215	0.996	0.999	0
KRT19	0	-0.895521	0.134	0.412	0
MYL4	0	-0.392964	1	1	0
TGM2	0	-0.643068	0.341	0.616	0
CTD-2545M3.8	0	0.7994	0.968	0.831	0
MB	0	-1.06241	0.718	0.927	0
S100A4	1.26e-303	-0.711578	0.425	0.669	2.81e-299
COX4I1	1.61e-302	-0.399307	0.977	0.994	3.59e-298
ATP2A2	7.56e-301	0.399401	0.997	0.993	1.69e-296
C7	8.09e-300	-0.851059	0.078	0.34	1.81e-295
PRSS35	5.96e-293	0.589016	0.616	0.359	1.33e-288
RSPO3	4.13e-289	0.436882	0.208	0.045	9.24e-285
CKB	7.65e-289	0.626856	0.462	0.224	1.71e-284
VCAN	4.62e-286	0.600162	0.924	0.817	1.03e-281
RPL31	2.24e-272	-0.468035	0.891	0.954	5e-268
H2AFY	3.64e-271	0.443504	0.941	0.868	8.14e-267
FGF18	2.04e-266	-0.667309	0.157	0.411	4.57e-262
S100A10	3.48e-262	0.418284	0.302	0.104	7.78e-258
PDLIM5	4.97e-259	-0.39405	0.978	0.989	1.11e-254
CNRIP1	1.52e-258	0.376099	0.272	0.088	3.39e-254
ANXA2	6.24e-257	0.506821	0.835	0.658	1.4e-252
RPL27	6.19e-256	-0.313242	0.994	0.997	1.38e-251
RPS27A	4.64e-255	-0.25314	1	1	1.04e-250
EGR1	2.98e-250	0.556129	0.876	0.72	6.65e-246
HHATL	8.96e-246	0.486815	0.568	0.34	2e-241
TSPAN7	3.2e-245	0.423751	0.401	0.186	7.15e-241
ACTA2	5.73e-236	0.735393	0.806	0.608	1.28e-231
ACTG1	2.71e-235	0.510763	0.775	0.593	6.06e-231
CDH2	3.42e-235	0.421038	0.917	0.83	7.63e-231
C1orf105	1.87e-234	-0.588019	0.178	0.415	4.19e-230
RPS25	1.97e-234	-0.276254	0.997	0.998	4.4e-230
NDUFA11	5.87e-234	-0.431702	0.825	0.909	1.31e-229
MYOZ2	6.95e-231	-0.45937	0.743	0.886	1.55e-226
FHL2	2.05e-229	-0.55289	0.949	0.975	4.57e-225
RPL9	9.32e-227	-0.252063	0.999	0.999	2.08e-222
PPP1R3A	1.78e-224	-0.503424	0.336	0.575	3.97e-220
B2M	3.41e-224	-0.402388	0.983	0.989	7.63e-220
PLN	2.77e-223	-0.274125	1	1	6.19e-219
MGP	5.75e-221	0.692739	0.424	0.217	1.28e-216
S100A8	6.82e-221	-0.493362	0.011	0.192	1.52e-216
MT-ND3	2.96e-218	-0.305321	1	1	6.62e-214
APOBEC2	1.34e-217	-0.460145	0.767	0.87	2.99e-213
XRCC4	1.49e-217	-0.585047	0.233	0.464	3.32e-213
USMG5	7.4e-217	-0.377272	0.895	0.944	1.66e-212
TCAP	1.47e-216	-0.528471	0.701	0.838	3.28e-212
RPS27	4.61e-216	-0.314199	0.989	0.995	1.03e-211
CD36	5.39e-215	-0.516622	0.321	0.554	1.2e-210
MOXD1	9.1e-215	-0.545644	0.248	0.49	2.03e-210
KCTD12	3.36e-210	0.486192	0.893	0.8	7.52e-206
RPL32	4.3e-210	-0.255603	0.999	0.999	9.61e-206
NDUFB3	1.42e-206	-0.378179	0.858	0.919	3.17e-202
LINC00881	2.36e-206	-0.450934	0.87	0.931	5.29e-202
MEF2A	2.9e-206	0.371332	0.944	0.877	6.49e-202
MT-ND6	1.44e-203	0.62264	0.784	0.628	3.21e-199
KLHL31	9.86e-200	-0.354739	0.071	0.272	2.2e-195
MYL7	1.8e-198	-0.303408	1	1	4.02e-194
ADAMTS6	2.15e-197	-0.48192	0.211	0.432	4.8e-193
WSB1	7.71e-197	0.396061	0.868	0.762	1.72e-192
TPI1	4.21e-196	-0.429057	0.942	0.965	9.41e-192
DYNLL1	1.09e-195	-0.337882	0.97	0.983	2.43e-191
CAV1	1.12e-191	-0.525302	0.337	0.553	2.5e-187
CKMT2	2.06e-190	-0.462179	0.671	0.8	4.61e-186
MT-ND4L	3.94e-185	-0.448805	0.874	0.915	8.82e-181
PFN2	5.67e-185	0.409624	0.657	0.47	1.27e-180
PCBP2	1.94e-184	0.342973	0.952	0.904	4.34e-180
DOK6	7.69e-184	0.295145	0.264	0.105	1.72e-179
RPS15A	3.42e-182	-0.258512	0.996	0.998	7.65e-178
HS6ST2	3.16e-181	0.280458	0.252	0.098	7.07e-177
SEMA6D	3.4e-179	0.376692	0.415	0.228	7.59e-175
FBN2	7.69e-177	-0.4608	0.389	0.608	1.72e-172
RP11-532N4.2	2.08e-176	-0.433705	0.134	0.338	4.65e-172
PDLIM1	2.16e-176	-0.44356	0.52	0.694	4.84e-172
TIMP2	1.36e-175	0.386648	0.451	0.265	3.04e-171
PLS3	1.82e-173	0.395053	0.513	0.327	4.06e-169
SH3BGR	2.32e-173	-0.498253	0.699	0.837	5.19e-169
SFRP1	1.27e-172	0.475264	0.793	0.653	2.83e-168
ADAM23	3.07e-172	0.392591	0.511	0.322	6.87e-168
UBE2E1	2.47e-171	-0.431348	0.651	0.783	5.52e-167
NDUFA1	1.3e-170	-0.339533	0.873	0.92	2.91e-166
RBMS3	1.84e-170	0.407327	0.646	0.47	4.12e-166
RBFOX1	5.11e-169	-0.446332	0.299	0.502	1.14e-164
MGST3	1.26e-166	-0.270854	0.993	0.995	2.82e-162
STMN1	1.78e-166	0.400839	0.801	0.653	3.97e-162
DAB1	1.22e-165	0.251562	0.213	0.078	2.73e-161
AMOTL1	1.25e-165	0.31599	0.263	0.111	2.78e-161
PALLD	3.01e-165	0.37484	0.894	0.823	6.74e-161
LMOD2	1.86e-164	-0.369463	0.054	0.222	4.16e-160
NDUFA12	4.48e-164	-0.340607	0.861	0.915	1e-159
PPP1R12B	2.97e-162	0.417451	0.869	0.785	6.64e-158
NPNT	2.01e-161	-0.433514	0.448	0.627	4.49e-157
OBSL1	6.72e-159	0.384723	0.708	0.547	1.5e-154
COX5A	6.21e-158	-0.273564	0.978	0.985	1.39e-153
EDNRA	1.7e-156	0.405862	0.73	0.582	3.79e-152
CLU	7.07e-156	-0.415518	0.094	0.271	1.58e-151
TMEM47	1.57e-155	-0.486605	0.416	0.595	3.51e-151
RARRES3	2.98e-155	-0.45786	0.048	0.204	6.67e-151
HSPE1	7e-155	-0.337934	0.903	0.94	1.57e-150
HAND1	9.82e-155	0.396068	0.515	0.336	2.19e-150
RAB3IP	4.4e-153	0.396674	0.735	0.595	9.85e-149
EEF1B2	4.12e-152	-0.302147	0.948	0.968	9.21e-148
IRX4	4.53e-151	-0.404109	0.319	0.526	1.01e-146
LAMA4	4.68e-151	-0.403239	0.353	0.548	1.05e-146
RP11-353N4.1	4.78e-148	-0.394194	0.27	0.465	1.07e-143
GJA1	5.47e-148	-0.492823	0.313	0.501	1.22e-143
MYBPC3	6.37e-148	0.304685	0.977	0.948	1.42e-143
MINOS1	8.42e-148	-0.395321	0.476	0.644	1.88e-143
REEP3	2.87e-147	0.366939	0.54	0.366	6.43e-143
BNIP3	5.65e-147	-0.453201	0.215	0.401	1.26e-142
STT3B	7.23e-147	0.369333	0.68	0.522	1.62e-142
COBLL1	2.63e-145	0.280195	0.271	0.124	5.89e-141
ENAH	1.02e-143	0.375542	0.677	0.528	2.27e-139
TNFRSF19	1.52e-141	0.346571	0.492	0.315	3.4e-137
ID2	2.08e-141	0.419908	0.528	0.354	4.64e-137
C12orf75	3.79e-141	-0.522641	0.455	0.613	8.47e-137
DMKN	7.62e-141	-0.413517	0.333	0.525	1.7e-136
PPP1R14C	2.39e-140	-0.376375	0.401	0.587	5.35e-136
GUCY1A2	3.38e-140	-0.36872	0.106	0.274	7.56e-136
PGK1	3.52e-140	-0.483735	0.748	0.827	7.87e-136
EIF4EBP1	1.29e-139	-0.370111	0.764	0.85	2.89e-135
COX8A	1.52e-139	-0.278404	0.954	0.971	3.4e-135
PPP1CB	3.14e-139	0.328151	0.921	0.847	7.03e-135
HSPB8	5.79e-139	-0.358717	0.191	0.375	1.29e-134
2011-03-01	1.05e-138	0.352509	0.458	0.286	2.34e-134
ATP1B1	1.55e-138	-0.375774	0.891	0.937	3.46e-134
ALCAM	2.33e-137	0.263916	0.219	0.091	5.21e-133
C8orf59	1.09e-136	-0.36004	0.337	0.524	2.43e-132
CGNL1	3.63e-136	0.348157	0.45	0.284	8.1e-132
ABCA1	4.52e-136	0.380316	0.736	0.601	1.01e-131
SCP2	1.55e-135	-0.365275	0.773	0.836	3.46e-131
DOK4	4.07e-135	0.359301	0.478	0.305	9.11e-131
SLC16A3	4.51e-133	-0.299761	0.05	0.193	1.01e-128
NDUFC2	3.42e-132	-0.338037	0.779	0.852	7.64e-128
PRKCDBP	4.33e-131	-0.376204	0.293	0.475	9.67e-127
TRIM9	1.79e-130	-0.283954	0.057	0.202	3.99e-126
AC005592.1	4.86e-130	-0.332952	0.138	0.306	1.09e-125
ID3	6.64e-130	0.418659	0.513	0.338	1.49e-125
MTRNR2L1	1.61e-129	-0.384453	0.543	0.684	3.6e-125
FREM2	1.61e-128	0.328658	0.401	0.238	3.59e-124
EPB41L3	2.48e-128	0.358206	0.613	0.463	5.55e-124
SH3KBP1	6.17e-128	0.300208	0.396	0.235	1.38e-123
DDX17	5.82e-127	0.293029	0.895	0.819	1.3e-122
MYL2	1.47e-126	-0.640997	0.489	0.637	3.29e-122
TOMM7	3.12e-126	-0.292222	0.886	0.922	6.98e-122
MAT2A	1.41e-123	0.373159	0.615	0.464	3.14e-119
RPS29	1.49e-123	-0.299428	0.861	0.908	3.34e-119
PHACTR2	3.96e-122	0.352007	0.733	0.609	8.85e-118
MIR145	7.89e-122	0.360818	0.445	0.292	1.76e-117
NNT	9.05e-122	0.32428	0.77	0.643	2.02e-117
LINC01088	1.56e-121	-0.333299	0.065	0.205	3.49e-117
BEX1	1.95e-121	0.298776	0.979	0.945	4.36e-117
ERBB4	2.59e-120	0.3302	0.66	0.512	5.78e-116
RPL39	3.14e-120	-0.254639	0.996	0.997	7.02e-116
NUDT4	9e-120	0.304036	0.973	0.951	2.01e-115
C4orf3	1.8e-118	-0.336871	0.807	0.864	4.03e-114
MCC	9.15e-118	0.332723	0.645	0.493	2.04e-113
FABP3	9.66e-118	-0.305026	0.844	0.892	2.16e-113
HRH2	1.42e-117	-0.256251	0.074	0.219	3.18e-113
RPL38	2.51e-117	-0.270225	0.948	0.963	5.61e-113
COL1A2	5.89e-117	0.49982	0.416	0.268	1.32e-112
UQCR11.1	6.6e-117	-0.31529	0.764	0.841	1.48e-112
RPS10	1.24e-116	-0.360459	0.509	0.651	2.77e-112
PLXDC2	1.27e-116	0.253593	0.276	0.14	2.83e-112
ANXA6	1.71e-116	0.32131	0.787	0.68	3.82e-112
HNRNPH1	2.45e-116	0.348529	0.708	0.576	5.47e-112
PRNP	3.01e-116	0.298646	0.835	0.725	6.73e-112
BST2	9.4e-116	-0.260896	0.036	0.159	2.1e-111
CLIC4	3.95e-115	0.283591	0.927	0.862	8.83e-111
DMD	4.76e-115	0.317096	0.827	0.728	1.06e-110
COX17	1.43e-114	-0.342754	0.605	0.727	3.2e-110
AKAP12	2.48e-114	0.331962	0.364	0.215	5.55e-110
TMEM176B	5.89e-114	-0.372611	0.174	0.335	1.32e-109
KANK1	6.65e-114	0.299604	0.388	0.24	1.49e-109
HIF1A	8.5e-114	0.318648	0.716	0.583	1.9e-109
CSDE1	1.12e-112	0.263578	0.931	0.88	2.51e-108
PSMB9	1.92e-112	-0.28638	0.065	0.201	4.3e-108
AGL	2.23e-112	0.30287	0.862	0.789	4.98e-108
FAM20A	3.23e-112	0.279911	0.352	0.208	7.23e-108
WNK2	3.45e-112	0.305317	0.519	0.366	7.7e-108
PALM2	6.93e-112	0.329349	0.553	0.403	1.55e-107
SLC38A1	1.17e-111	0.319096	0.779	0.67	2.61e-107
LAMA5	1.24e-111	0.286647	0.425	0.274	2.76e-107
SAP18	5.12e-111	-0.263945	0.889	0.918	1.15e-106
GYPC	8.33e-111	-0.255676	0.065	0.198	1.86e-106
PRDX4	9.34e-111	-0.318096	0.775	0.843	2.09e-106
ATP5H	1.13e-110	-0.274023	0.896	0.926	2.53e-106
GPRIN3	5.79e-110	0.316626	0.486	0.333	1.29e-105
HLA-C	1.09e-109	-0.409215	0.275	0.434	2.44e-105
PYGL	3.57e-109	-0.297747	0.172	0.333	7.97e-105
OLFML3	8.05e-109	-0.29188	0.127	0.276	1.8e-104
FAM162A	4e-108	-0.399413	0.659	0.753	8.93e-104
MARCKSL1	2.63e-107	0.314398	0.52	0.367	5.89e-103
C14orf166	4.16e-107	-0.276967	0.846	0.893	9.3e-103
TRDN	5.29e-107	-0.29914	0.911	0.937	1.18e-102
LAMC1	1.75e-106	0.29907	0.794	0.687	3.91e-102
IRS1	3.19e-106	0.292366	0.357	0.216	7.14e-102
YWHAE	3.85e-106	0.262808	0.937	0.89	8.61e-102
ACOT11	8.09e-106	0.310244	0.686	0.567	1.81e-101
PTEN	6.91e-105	0.312917	0.647	0.512	1.54e-100
MIR1-2	2.61e-104	0.38521	0.623	0.491	5.83e-100
PAIP2B	3.95e-104	-0.294753	0.17	0.325	8.83e-100
A2M	5.16e-104	-0.626104	0.513	0.63	1.15e-99
TXN	2.36e-103	-0.305651	0.789	0.85	5.28e-99
NHP2L1	1.67e-101	-0.292712	0.771	0.835	3.73e-97
CSRP2	2.53e-100	0.334798	0.818	0.711	5.65e-96
PABPN1	3.41e-100	0.302035	0.693	0.569	7.62e-96
BZW1	3.78e-100	0.298031	0.67	0.545	8.46e-96
SORD	5.38e-100	0.333811	0.524	0.391	1.2e-95
PTPLA	1.94e-98	-0.260078	0.905	0.927	4.34e-94
HIGD2A	4.55e-98	-0.274331	0.813	0.877	1.02e-93
MIR143HG	5.82e-98	0.258217	0.315	0.183	1.3e-93
FSTL1	9.62e-98	0.310294	0.82	0.737	2.15e-93
LRRC10	3.46e-97	-0.302522	0.586	0.727	7.74e-93
CAPZA2	5.19e-97	0.256397	0.935	0.88	1.16e-92
NR4A2	8.57e-97	-0.304055	0.048	0.161	1.91e-92
PRDX1	1.1e-96	-0.276133	0.974	0.974	2.47e-92
CCT2	1.14e-96	0.304116	0.642	0.502	2.55e-92
MYH7B	6.04e-96	0.346074	0.689	0.585	1.35e-91
CLTC	8.02e-96	0.280954	0.734	0.621	1.79e-91
MYCBP2	1.04e-94	0.253081	0.335	0.203	2.32e-90
PDGFD	1.45e-94	0.312736	0.602	0.468	3.23e-90
GPC6	1.78e-94	0.262718	0.409	0.269	3.98e-90
EGR3	3.15e-94	0.284868	0.183	0.082	7.03e-90
MRPL33	4.78e-94	-0.307912	0.477	0.614	1.07e-89
IFITM2	9.24e-94	-0.326232	0.2	0.345	2.06e-89
CAPN2	3.14e-93	0.252759	0.363	0.229	7.02e-89
FNBP1L	2.09e-92	0.257361	0.397	0.256	4.67e-88
TNRC6B	2.37e-91	0.291251	0.745	0.648	5.3e-87
RBM20	7.09e-91	0.309206	0.654	0.533	1.59e-86
GNG11	2.43e-90	-0.27027	0.087	0.21	5.44e-86
ATXN1	3.22e-90	0.290713	0.548	0.415	7.21e-86
CYB5A	6.64e-90	-0.332039	0.786	0.833	1.48e-85
CPE	2.72e-89	-0.309007	0.49	0.618	6.08e-85
EHD3	3.26e-89	0.272198	0.406	0.275	7.29e-85
HS2ST1	3.22e-88	0.262633	0.41	0.279	7.19e-84
CAPZA1	1.43e-87	0.283533	0.619	0.502	3.2e-83
CHRM2	1.66e-87	0.302876	0.736	0.629	3.71e-83
RABGAP1L	3.22e-86	0.256051	0.337	0.212	7.2e-82
ACOT13	8.02e-85	-0.280163	0.804	0.858	1.79e-80
PEG10	1.24e-84	0.34896	0.959	0.944	2.78e-80
SYNE1	1.26e-84	0.254704	0.424	0.29	2.83e-80
TBC1D4	2.46e-84	0.269818	0.516	0.385	5.49e-80
ANXA3	1.51e-83	-0.323651	0.389	0.526	3.37e-79
VCL	3.61e-83	0.268057	0.748	0.646	8.07e-79
DAD1	9.7e-82	-0.259099	0.704	0.782	2.17e-77
FUS	2.09e-81	0.253312	0.801	0.706	4.68e-77
HNRNPU	2.62e-81	0.258878	0.811	0.724	5.85e-77
ZMYM2	6.19e-81	0.266355	0.551	0.428	1.38e-76
VMP1	8.01e-81	0.314407	0.537	0.406	1.79e-76
SEMA5A	1.79e-80	-0.302354	0.377	0.508	3.99e-76
ANK3	7.83e-80	-0.29046	0.789	0.853	1.75e-75
PWAR6	1.08e-79	0.254208	0.632	0.513	2.42e-75
MEIS2	1.14e-79	-0.265833	0.724	0.807	2.55e-75
PPP2R3B	1.13e-78	0.255623	0.55	0.421	2.51e-74
DCBLD2	1.23e-78	0.271555	0.733	0.633	2.75e-74
LRRC49	9.66e-78	-0.286173	0.745	0.813	2.16e-73
ZNF207	1.13e-77	0.256079	0.671	0.56	2.53e-73
HECTD2	2.3e-77	0.263946	0.422	0.3	5.13e-73
MT-ATP8	4.24e-77	-0.282605	0.311	0.449	9.48e-73
AHNAK	2.41e-76	0.267282	0.823	0.742	5.39e-72
SSR3	3.16e-76	-0.254092	0.872	0.903	7.06e-72
FIGN	4.22e-76	0.264001	0.775	0.683	9.43e-72
FNBP4	5.45e-76	0.252252	0.542	0.418	1.22e-71
SOX11	5.45e-76	0.26393	0.414	0.295	1.22e-71
RBM38	1.51e-75	0.261694	0.662	0.552	3.37e-71
KAT6B	9.3e-74	0.270015	0.514	0.395	2.08e-69
HAND2-AS1	1.08e-73	0.298652	0.699	0.601	2.42e-69
PSME1	1.29e-73	-0.301947	0.448	0.57	2.88e-69
IGFBP5	2.47e-72	0.448006	0.766	0.677	5.52e-68
SESN3	8.86e-72	0.250731	0.402	0.283	1.98e-67
MPDZ	1.43e-71	0.263876	0.706	0.61	3.19e-67
C4orf32	2.14e-71	0.254832	0.65	0.539	4.79e-67
JUNB	2.95e-71	0.396363	0.629	0.522	6.6e-67
COL2A1	6.87e-71	0.310034	0.311	0.2	1.54e-66
MAP1B	1.14e-70	0.273925	0.792	0.701	2.56e-66
DDX3X	6.76e-70	0.256739	0.651	0.548	1.51e-65
CTNNB1	1.13e-69	0.276172	0.745	0.66	2.53e-65
ACTN1	3.58e-68	0.268536	0.542	0.429	8e-64
ZMAT3	7.87e-68	0.275359	0.519	0.402	1.76e-63
RCAN2	4.55e-67	0.2659	0.72	0.633	1.02e-62
AK4	1.75e-65	-0.260117	0.274	0.399	3.92e-61
RPL22L1	1.73e-64	-0.28143	0.498	0.603	3.86e-60
COX6A2	4.69e-64	-0.278101	0.209	0.329	1.05e-59
DES	1.75e-63	-0.507784	0.176	0.286	3.91e-59
EMP2	3.11e-63	-0.250284	0.631	0.728	6.95e-59
FNIP2	2.82e-62	0.268266	0.595	0.495	6.3e-58
MASP1	3.2e-62	-0.26918	0.439	0.564	7.15e-58
COL3A1	1.45e-60	0.317951	0.241	0.143	3.24e-56
COL4A6	2.44e-60	-0.283825	0.575	0.656	5.45e-56
HSP90B1	2.17e-58	-0.272477	0.764	0.815	4.85e-54
MANF	2.16e-57	-0.266857	0.395	0.512	4.83e-53
IER2	1.49e-56	0.267264	0.498	0.384	3.34e-52
S100A6	4.89e-55	-0.26983	0.164	0.267	1.09e-50
TNNI3	1.39e-54	-0.288979	0.07	0.154	3.11e-50
GSTO1	1.6e-52	-0.250404	0.634	0.705	3.57e-48
AKR1B1	3.26e-50	-0.250332	0.508	0.602	7.3e-46
MTUS1	4.27e-48	-0.25662	0.524	0.62	9.54e-44
FOS	3.13e-47	-0.357142	0.672	0.741	6.99e-43
G0S2	1.2e-37	-0.28699	0.567	0.639	2.68e-33
ISG15	6.57e-37	-0.296073	0.275	0.364	1.47e-32
HSPA1A	3e-30	-0.328994	0.526	0.592	6.71e-26
GADD45B	1.13e-26	0.251078	0.382	0.313	2.52e-22
ENO1	1.87e-11	-0.275192	0.502	0.533	4.19e-07
NEAT1	0.000146901	0.256859	0.862	0.874	1
