# Supplementary material for: Retinoic acid signaling modulation guides in vitro specification of human heart field-specific progenitor pools
Source: Nat Commun. 2023 Apr 3;14:1722. doi: 10.1038/s41467-023-36764-x (PMC10070453; doi:10.1038/s41467-023-36764-x)
Supplement: Supplementary file 10 — Supplementary Data 7 [file 41467_2023_36764_MOESM10_ESM.xls]

## Sheet: Description
	DESCRIPTION Sheet 1 shows differentially expressed genes of the second round of clustering of non-myocytic clusters of single cells captured at d30 cells obtained by reaggregation of sorted cells on d4.5; merged samples of differentiations with 0.5 µM RA for 4d (RA+) and without RA (RA-). Related to Figure 5. UMAP lot shown in 5g.

## Sheet: 1
	p_val	avg_logFC	pct.1	pct.2	p_val_adj	cluster	gene
DKK1	6.12588e-158	1.76584718155544	0.724	0.15	1.47701e-153	0	DKK1
BGN	6.86055e-119	1.30160739992961	0.787	0.342	1.65415e-112	0	BGN
NTM	2.21416e-111	1.08608607183822	0.709	0.235	5.33857e-107	0	NTM
SPON2	4.96665e-88	1.299312603774	0.564	0.138	1.19751e-83	0	SPON2
TM4SF1	6.94867e-86	-1.33201345812996	0.14	0.649	1.67539e-82	0	TM4SF1
COL6A6	3.92526e-83	0.896613088154343	0.539	0.137	9.4642e-79	0	COL6A6
APOE	1.00818e-82	1.0317694705985	0.896	0.668	2.43083e-77	0	APOE
FTL	1.33846e-79	0.612273168776569	0.989	0.999	3.22716e-75	0	FTL
CST3	6.56424e-74	0.764054309981742	0.887	0.92	1.5827e-69	0	CST3
HGF	1.20254e-72	0.800014328645722	0.428	0.081	2.89944e-68	0	HGF
COL6A3	4.27674e-71	0.881573398692969	0.698	0.3	1.03116e-65	0	COL6A3
LITAF	7.28084e-66	0.903254724294214	0.751	0.46	1.75548e-61	0	LITAF
TIMP1	3.52548e-62	0.805287394211953	0.929	0.975	8.50028e-59	0	TIMP1
TUBA1A	2.64738e-59	-0.630062047888955	0.609	0.924	6.38309e-55	0	TUBA1A
TP53I11	8.41125e-56	0.756547527205333	0.854	0.739	2.02804e-51	0	TP53I11
NPY1R	1.28993e-55	0.529406813414722	0.381	0.081	3.11016e-51	0	NPY1R
C8orf4	1.16149e-54	1.00659817988817	0.573	0.249	2.80047e-52	0	C8orf4
LUM	5.38554e-54	0.915534908953912	0.622	0.273	1.29851e-49	0	LUM
HSPG2	3.54085e-52	-0.5294931398495	0.115	0.527	8.53735e-48	0	HSPG2
COL1A1	8.76958e-52	0.800274339716706	0.817	0.558	2.11443e-47	0	COL1A1
KLHL4	5.73988e-50	-0.436861152032977	0.101	0.509	1.38394e-45	0	KLHL4
FTH1	1.01619e-49	0.425894164221709	0.992	1	2.45013e-45	0	FTH1
PRKCB	1.82136e-49	0.702914805307049	0.718	0.399	4.39148e-45	0	PRKCB
QSOX1	3.83957e-49	0.819330682261709	0.735	0.553	9.25758e-45	0	QSOX1
NAV1	1.85831e-48	-0.374224335120004	0.102	0.504	4.48057e-46	0	NAV1
EMCN	2.17029e-48	-1.0029890243177	0.087	0.481	5.2328e-44	0	EMCN
SLC38A1	2.3841e-48	-0.398747028521639	0.06	0.443	5.74829e-44	0	SLC38A1
RTN4	4.1475e-48	-0.469376671241512	0.781	0.954	1e-42	0	RTN4
MCAM	4.8245e-47	-0.667759578833413	0.028	0.392	1.16323e-42	0	MCAM
CCDC102B	1.67906e-46	0.58681352919242	0.526	0.211	4.04839e-42	0	CCDC102B
EFNB2	5.56754e-46	-0.62032170340786	0.05	0.413	1.34239e-41	0	EFNB2
ITGA2	1.11514e-45	-0.551368917864893	0.055	0.419	2.68872e-41	0	ITGA2
RPS7	2.37791e-45	0.354496643023689	0.987	0.999	5.73338e-41	0	RPS7
ITM2C	4.08671e-45	0.509231943614067	0.88	0.932	9.85346e-41	0	ITM2C
KDR	7.59913e-45	-0.677825147405487	0.123	0.504	1.83223e-40	0	KDR
SORBS2	2.69813e-44	-0.625338139201674	0.047	0.398	6.50546e-41	0	SORBS2
SVIP	6.20681e-44	-0.422702489826778	0.061	0.43	1.49652e-39	0	SVIP
CCDC3	6.39423e-44	0.691090019647434	0.465	0.17	1.54171e-39	0	CCDC3
SMS	1.87336e-43	-0.460695851915763	0.487	0.815	4.51685e-39	0	SMS
PDLIM5	2.75687e-43	-0.533214473921369	0.369	0.727	6.64708e-39	0	PDLIM5
PLTP	6.0774e-43	0.672603250306706	0.655	0.404	1.46532e-38	0	PLTP
CRIP2	1.79774e-42	-0.391139389784442	0.375	0.749	4.33452e-38	0	CRIP2
PTRF	8.33677e-42	-0.366681024667211	0.172	0.567	2.01008e-39	0	PTRF
SPARC	1.14377e-41	0.50489740147394	0.937	0.98	2.75774e-37	0	SPARC
PDGFRB	1.74622e-40	0.639812334967667	0.723	0.44	4.21031e-37	0	PDGFRB
SRPX2	1.93909e-40	0.574945053821884	0.496	0.209	4.67534e-36	0	SRPX2
COL14A1	2.81625e-40	0.53713427103841	0.523	0.228	6.79027e-36	0	COL14A1
LGALS3	3.37201e-40	0.734645195090816	0.709	0.507	8.13025e-36	0	LGALS3
CTSD	3.58632e-40	0.760221415337032	0.85	0.852	8.64697e-36	0	CTSD
MECOM	3.95732e-40	-0.426202101495109	0.068	0.415	9.54149e-36	0	MECOM
LAMA4	4.56715e-41	-0.535720657897775	0.139	0.502	1.10119e-35	0	LAMA4
CYP1B1	1.13335e-39	0.887350153183582	0.591	0.297	2.73263e-35	0	CYP1B1
CD81	8.37686e-39	0.362734559970755	0.921	0.987	2.01974e-35	0	CD81
ELTD1	2.68197e-38	-0.785661391720429	0.083	0.415	6.46649e-34	0	ELTD1
TCF21	2.89867e-38	0.498647204801925	0.315	0.069	6.98899e-34	0	TCF21
GUCY1A3	3.34689e-38	0.625860208597734	0.693	0.425	8.06969e-34	0	GUCY1A3
IGFBP5	3.61042e-39	-1.10428178481431	0.107	0.461	8.7051e-34	0	IGFBP5
PERP	4.26923e-38	-0.277431474469873	0.054	0.393	1.02935e-33	0	PERP
CDC42EP3	1.94198e-37	-0.357565116888494	0.148	0.518	4.68232e-33	0	CDC42EP3
NKD2	2.3426e-37	0.388737351241359	0.334	0.086	5.64825e-33	0	NKD2
SPARCL1	2.86121e-37	0.73712343243361	0.416	0.14	6.89865e-33	0	SPARCL1
COLEC11	2.86517e-37	0.886183067739131	0.576	0.294	6.90822e-33	0	COLEC11
TM4SF18	4.25996e-37	-0.970814378343235	0.025	0.336	1.02712e-32	0	TM4SF18
DLK1	5.87242e-37	0.547333343792381	0.885	0.702	1.4159e-32	0	DLK1
MYCT1	8.87657e-37	-0.468135816716642	0.008	0.305	2.14023e-32	0	MYCT1
GJA1	1.00083e-37	-0.460524255396694	0.142	0.5	2.41311e-32	0	GJA1
SOX11	1.0154e-36	-0.509941265027859	0.128	0.474	2.44823e-32	0	SOX11
CALCRL	2.82386e-36	-0.663620154888835	0.041	0.353	6.80862e-32	0	CALCRL
SOX17	1.43475e-35	-0.471949460838731	0.017	0.316	3.45932e-31	0	SOX17
MZT2A	1.59843e-35	-0.366157106712828	0.419	0.753	3.85397e-31	0	MZT2A
MIR503HG	5.96719e-35	0.891121356776379	0.66	0.419	1.43875e-30	0	MIR503HG
SIPA1L2	9.8643e-35	-0.372804991227717	0.183	0.54	2.37838e-30	0	SIPA1L2
TSPAN18	1.28605e-34	-0.278388543710284	0.077	0.415	3.10079e-30	0	TSPAN18
COL6A1	1.3682e-34	0.644940321330836	0.761	0.643	3.29886e-30	0	COL6A1
FLT1	2.10188e-35	-0.614830567584464	0.066	0.383	5.06784e-30	0	FLT1
IGFBP3	3.84821e-34	1.32756581242899	0.647	0.437	9.27843e-30	0	IGFBP3
NKX2-5	6.88507e-34	-0.321803032483644	0.074	0.399	1.66006e-29	0	NKX2-5
COL3A1	1.23967e-33	0.52767404431055	0.912	0.848	2.98896e-29	0	COL3A1
SLC25A4	2.84123e-33	-0.407260012247569	0.35	0.708	6.8505e-29	0	SLC25A4
RASGRP3	3.63335e-33	-0.493797367168178	0.121	0.445	8.76037e-29	0	RASGRP3
IFITM3	5.011e-33	0.388003098435569	0.921	0.965	1.2082e-28	0	IFITM3
HAPLN1	6.26352e-33	-1.18689945590872	0.23	0.544	1.5102e-29	0	HAPLN1
ITM2A	8.70768e-34	-0.462907557567953	0.049	0.355	2.09951e-28	0	ITM2A
ECSCR	1.19774e-32	-0.451044743564004	0.058	0.363	2.88787e-28	0	ECSCR
FAM198B	1.59436e-32	-0.330762284584422	0.068	0.383	3.84415e-28	0	FAM198B
TPM4	2.77301e-32	0.366409711785808	0.913	0.98	6.686e-29	0	TPM4
S1PR1	3.11502e-32	-0.330147003624704	0.017	0.297	7.51062e-28	0	S1PR1
CDH5	3.61943e-32	-0.345549428965297	0.036	0.334	8.72681e-28	0	CDH5
STC1	4.96947e-32	-0.749149754526222	0.03	0.32	1.19819e-27	0	STC1
MT-ND5	8.69746e-32	-0.352120881496536	0.909	0.989	2.09704e-27	0	MT-ND5
GNG11	1.30954e-31	-0.631669518560022	0.698	0.876	3.15744e-27	0	GNG11
LY6E	1.45301e-31	0.662395449695709	0.734	0.624	3.50336e-27	0	LY6E
HN1	1.70569e-31	-0.423762685205478	0.447	0.762	4.11259e-27	0	HN1
STMN1	3.32767e-31	-0.434328497781997	0.803	0.967	8.02335e-28	0	STMN1
CNTFR	6.6782e-31	0.479853412528482	0.488	0.227	1.61018e-26	0	CNTFR
MMP1	8.96533e-31	-1.61283369892784	0.09	0.392	2.16163e-26	0	MMP1
COL4A2	1.32441e-30	0.501981805423764	0.874	0.892	3.19328e-26	0	COL4A2
ENTPD1	3.00908e-30	0.577815860028466	0.517	0.263	7.25519e-26	0	ENTPD1
DYSF	4.20958e-30	-0.280301307903887	0.033	0.32	1.01497e-25	0	DYSF
CITED4	1.8626e-30	-0.30555396040613	0.043	0.33	4.49091e-25	0	CITED4
PALLD	2.97139e-29	-0.333791401577726	0.254	0.599	7.16433e-25	0	PALLD
LIMCH1	3.60482e-29	-0.438250494961789	0.104	0.411	8.69158e-25	0	LIMCH1
BEX1	4.93282e-30	-0.694206839857116	0.321	0.633	1.18935e-24	0	BEX1
PTPLA	9.0351e-29	-0.327920704045919	0.101	0.411	2.17845e-24	0	PTPLA
TIMP3	1.73248e-28	-0.50557457020366	0.491	0.798	4.17718e-24	0	TIMP3
WWTR1	2.04567e-28	-0.405035712319372	0.487	0.79	4.93233e-24	0	WWTR1
LMO2	2.05957e-28	-0.577023314451796	0.299	0.591	4.96583e-24	0	LMO2
EMILIN1	2.11086e-28	0.569377820716668	0.775	0.607	5.0895e-24	0	EMILIN1
SSC5D	2.61024e-28	0.330922469921788	0.298	0.082	6.29354e-24	0	SSC5D
FABP5	5.79147e-28	-0.538279153096549	0.562	0.841	1.39638e-23	0	FABP5
KIAA1462	7.25506e-28	-0.308855912148855	0.072	0.366	1.74927e-23	0	KIAA1462
KITLG	1.33352e-27	-0.304523986406213	0.03	0.296	3.21526e-23	0	KITLG
DSTN	1.4387e-27	-0.306277446334654	0.814	0.959	3.46885e-23	0	DSTN
COL6A2	1.44931e-27	0.52715754093782	0.806	0.835	3.49443e-23	0	COL6A2
S100A16	2.97943e-27	-0.444183804761097	0.367	0.678	7.1837e-23	0	S100A16
CADM1	3.32719e-27	0.64757438308173	0.649	0.47	8.02219e-23	0	CADM1
ITGA6	5.7713e-27	-0.253408347455981	0.017	0.276	1.39152e-22	0	ITGA6
PGK1	6.67734e-27	-0.310294757842787	0.638	0.868	1.60997e-23	0	PGK1
NTS	6.69218e-27	0.83913853421954	0.362	0.122	1.61355e-22	0	NTS
CCL21	8.95465e-27	0.507914503366158	0.647	0.362	2.15906e-22	0	CCL21
COL8A1	1.34884e-26	0.573141884834214	0.405	0.161	3.25219e-22	0	COL8A1
MARCKSL1	1.49545e-26	-0.394436682304532	0.781	0.951	3.60568e-22	0	MARCKSL1
ESAM	1.58914e-28	-0.573123831367651	0.129	0.415	3.83157e-22	0	ESAM
IVNS1ABP	4.4272e-27	-0.356408429012666	0.148	0.46	1.06744e-21	0	IVNS1ABP
CYSLTR1	5.11011e-26	-0.333225265546817	0.019	0.268	1.2321e-21	0	CYSLTR1
PLAT	6.22704e-26	0.435815108070009	0.691	0.449	1.5014e-21	0	PLAT
TUBB6	7.42221e-26	-0.30980466104027	0.4	0.715	1.78957e-21	0	TUBB6
MT-ND3	8.24581e-26	-0.341551504284149	0.97	0.999	1.98815e-21	0	MT-ND3
CD93	2.18391e-25	-0.514530821673544	0.016	0.264	5.26564e-21	0	CD93
PODXL	1.1001e-24	-0.3725401150979	0.066	0.338	2.65246e-20	0	PODXL
BAALC	1.2899e-24	-0.340519666054623	0.036	0.293	3.11007e-20	0	BAALC
SULF1	1.44789e-24	0.641827394481942	0.587	0.332	3.491e-20	0	SULF1
LDHA	3.11814e-24	-0.525233035177893	0.644	0.864	7.51815e-20	0	LDHA
ZFP36L1	5.58656e-24	0.472938134001832	0.857	0.882	1.34698e-19	0	ZFP36L1
NID2	5.59948e-24	-0.270300522347154	0.195	0.507	1.35009e-19	0	NID2
ESM1	6.88223e-24	-0.930569824035555	0.022	0.266	1.65937e-19	0	ESM1
TIMP2	1.09457e-24	-0.359195560556301	0.326	0.651	2.63912e-19	0	TIMP2
PLP2	2.02166e-23	-0.325501484894294	0.139	0.437	4.87442e-19	0	PLP2
ID3	4.13516e-23	-0.474762940820299	0.499	0.784	9.97029e-19	0	ID3
UACA	5.36589e-23	-0.335329046423225	0.206	0.522	1.29377e-18	0	UACA
TSC22D1	9.05616e-23	-0.298807021476649	0.532	0.829	2.18353e-18	0	TSC22D1
LTBP1	1.4551e-23	-0.530945924657674	0.263	0.567	3.5084e-18	0	LTBP1
PNP	1.95843e-22	-0.428494539565299	0.118	0.391	4.72196e-19	0	PNP
CALM1	3.24622e-22	-0.489102486202595	0.874	0.979	7.82695e-18	0	CALM1
HMGB3	4.56528e-22	-0.270830967143608	0.318	0.648	1.10073e-17	0	HMGB3
S100A6	4.96556e-22	-0.828805508657873	0.409	0.68	1.19725e-17	0	S100A6
OCIAD2	1.08741e-21	-0.267193916566068	0.134	0.429	2.62186e-17	0	OCIAD2
CYR61	1.2693e-21	0.656071682695371	0.77	0.685	3.06041e-17	0	CYR61
PTP4A3	1.59349e-21	-0.301479271280021	0.277	0.595	3.84207e-17	0	PTP4A3
TDO2	3.02627e-22	0.796264559557989	0.288	0.087	7.29663e-17	0	TDO2
PDGFRA	3.75859e-21	0.473514703415296	0.66	0.449	9.06234e-17	0	PDGFRA
COX5A	3.87374e-21	-0.273720013809416	0.704	0.924	9.33998e-17	0	COX5A
RGS3	4.02407e-21	-0.253083611951571	0.135	0.431	9.70243e-17	0	RGS3
TCF4	4.80676e-21	-0.500076624959765	0.457	0.719	1.15896e-16	0	TCF4
PRCP	8.00603e-21	-0.35205349881186	0.313	0.617	1.93033e-16	0	PRCP
EZR	8.4249e-21	-0.261886904254223	0.17	0.469	2.03133e-16	0	EZR
DKK3	1.13578e-20	-0.256534902058018	0.132	0.417	2.73848e-16	0	DKK3
FDPS	1.83548e-21	-0.287019358075883	0.342	0.656	4.42553e-16	0	FDPS
SYNE2	2.28783e-20	-0.297125448043767	0.159	0.451	5.51618e-16	0	SYNE2
SMPX	2.29354e-20	-0.607455379815722	0.11	0.373	5.52994e-16	0	SMPX
POSTN	2.46251e-20	-0.73380384528438	0.074	0.326	5.93737e-16	0	POSTN
LBH	3.17044e-20	-0.393828486277294	0.365	0.653	7.64426e-16	0	LBH
KCNK1	4.5151e-21	0.467161560965166	0.42	0.2	1.08864e-15	0	KCNK1
PLCXD3	4.74908e-20	-0.298946446271173	0.035	0.266	1.14505e-15	0	PLCXD3
CLEC11A	6.73781e-20	0.552099939557618	0.685	0.567	1.62455e-15	0	CLEC11A
TPM3	7.07e-20	-0.388130734630289	0.624	0.821	1.70465e-15	0	TPM3
ATP1B1	8.05359e-20	-0.355628086078221	0.419	0.713	1.9418e-15	0	ATP1B1
ZEB2	1.06011e-19	0.496308073949028	0.77	0.684	2.55604e-15	0	ZEB2
RAMP1	1.85457e-19	0.690618087269644	0.666	0.492	4.47157e-15	0	RAMP1
YWHAH	2.32965e-19	-0.379003465271415	0.554	0.8	5.61701e-15	0	YWHAH
MEX3A	2.86963e-19	-0.253219535277623	0.117	0.393	6.91896e-15	0	MEX3A
AFAP1L1	3.21711e-19	-0.25972582950309	0.083	0.34	7.75677e-15	0	AFAP1L1
CALD1	3.65219e-19	0.355171023650593	0.89	0.971	8.80579e-15	0	CALD1
ABCA1	4.84835e-19	0.535982741028979	0.756	0.646	1.16899e-14	0	ABCA1
COL13A1	4.93581e-19	-0.27146128758663	0.03	0.253	1.19007e-14	0	COL13A1
GLRX	5.35439e-19	-0.268556182896273	0.227	0.534	1.291e-14	0	GLRX
SH3BGRL3	5.44319e-19	0.36622125945943	0.926	0.969	1.31241e-14	0	SH3BGRL3
PEG10	8.43663e-19	-0.57591905305771	0.142	0.405	2.03416e-14	0	PEG10
TSPAN7	1.70353e-18	-0.273302118521761	0.041	0.269	4.10738e-14	0	TSPAN7
COL1A2	3.4231e-18	0.388827412386517	0.866	0.682	8.25344e-14	0	COL1A2
HOMER2	3.70717e-18	0.453947974027898	0.55	0.346	8.93836e-14	0	HOMER2
PTN	3.74823e-18	0.48325908417437	0.674	0.479	9.03736e-14	0	PTN
EGFR	6.4163e-18	0.368353176411781	0.416	0.197	1.54703e-13	0	EGFR
ST6GALNAC5	6.98799e-18	0.355498116181666	0.274	0.091	1.68487e-13	0	ST6GALNAC5
RGS16	8.47905e-19	0.442776226013602	0.293	0.099	2.04438e-13	0	RGS16
IL6ST	9.17545e-18	0.464712873669366	0.824	0.867	2.21229e-13	0	IL6ST
PHLDA1	2.03246e-17	0.395958227405924	0.835	0.891	4.90047e-13	0	PHLDA1
MALL	3.10696e-17	-0.29080397791693	0.039	0.26	7.4912e-13	0	MALL
COL4A1	7.71944e-17	0.431981526091755	0.885	0.906	1.86123e-12	0	COL4A1
VIM	9.1128e-17	0.284491886226187	0.992	0.999	2.19719e-12	0	VIM
ADAM15	1.32294e-16	-0.273447544013918	0.104	0.351	3.18973e-12	0	ADAM15
PCDH18	2.34859e-16	0.463713309852134	0.617	0.418	5.66268e-12	0	PCDH18
NEBL	2.8767e-16	-0.362744375410449	0.071	0.298	6.936e-12	0	NEBL
FAM129A	3.55438e-16	0.359081730919997	0.395	0.19	8.56995e-12	0	FAM129A
LDB3	4.20424e-16	-0.507841745085639	0.071	0.298	1.01368e-11	0	LDB3
THBD	6.82759e-16	-0.315371380622824	0.055	0.276	1.6462e-11	0	THBD
SOX18	7.32667e-16	-0.423790757925463	0.058	0.275	1.76653e-11	0	SOX18
ARPC5L	7.51159e-17	-0.259380031791567	0.436	0.73	1.81112e-12	0	ARPC5L
TMOD1	1.04711e-15	-0.281074248363568	0.065	0.288	2.52468e-11	0	TMOD1
PTEN	1.34369e-15	0.469834319418152	0.748	0.739	3.23977e-11	0	PTEN
PLEKHA1	2.20207e-15	-0.25310170586176	0.235	0.521	5.3094e-11	0	PLEKHA1
ANXA2	2.40902e-15	-0.305021730680315	0.787	0.944	5.80839e-11	0	ANXA2
MYOZ2	3.28068e-15	-0.293908592856471	0.091	0.327	7.91004e-11	0	MYOZ2
PTGDS	1.20337e-14	1.30259329841232	0.354	0.163	2.90144e-10	0	PTGDS
NEK6	2.4546e-14	0.473338491746977	0.658	0.557	5.91829e-10	0	NEK6
QPRT	2.78351e-14	0.409877721147355	0.661	0.491	6.71133e-10	0	QPRT
TFPI2	3.53719e-14	-0.778621625580731	0.054	0.264	8.52851e-10	0	TFPI2
SH3BP5	3.63754e-14	-0.287451791942489	0.186	0.454	8.77047e-10	0	SH3BP5
NRP2	3.90784e-15	-0.349672935483657	0.249	0.504	9.42219e-11	0	NRP2
ECM1	5.22209e-14	0.286349126593293	0.342	0.153	1.2591e-09	0	ECM1
LHX2	6.82322e-14	0.378219886590596	0.367	0.167	1.64515e-10	0	LHX2
PDE4DIP	9.48387e-14	-0.301385878200964	0.113	0.344	2.28666e-09	0	PDE4DIP
MYBPC3	1.09024e-13	-0.369226301854043	0.065	0.275	2.62867e-09	0	MYBPC3
PRSS23	4.24031e-13	-0.430655138764156	0.545	0.781	1.02238e-08	0	PRSS23
H2AFZ	4.42039e-13	-0.45240998047668	0.798	0.94	1.0658e-08	0	H2AFZ
PKP2	6.85876e-13	-0.27892132627339	0.088	0.305	1.65372e-08	0	PKP2
RDX	6.95029e-13	-0.312259391716362	0.709	0.892	1.67578e-08	0	RDX
FKBP1A	7.17337e-13	-0.389563960980496	0.709	0.89	1.72957e-09	0	FKBP1A
JAG1	1.66392e-12	-0.305631660271887	0.202	0.46	4.01188e-08	0	JAG1
MYLIP	4.12671e-12	0.502409132230526	0.688	0.597	9.94991e-08	0	MYLIP
SEC14L1	5.32192e-12	-0.344725059176854	0.317	0.565	1.28317e-08	0	SEC14L1
ATP1B2	7.21788e-12	0.431570738037154	0.449	0.268	1.7403e-07	0	ATP1B2
FHL2	8.14557e-12	-0.387343942424941	0.369	0.615	1.96398e-07	0	FHL2
MYL3	1.15229e-11	-0.546723677927782	0.11	0.328	2.77828e-07	0	MYL3
HOPX	1.30837e-11	0.583409601416987	0.515	0.344	3.15462e-07	0	HOPX
ETS2	1.3353e-11	-0.253610574274397	0.282	0.548	3.21955e-07	0	ETS2
CAMK4	4.92404e-11	0.261056724164897	0.269	0.104	1.18723e-06	0	CAMK4
GPX1	6.71155e-11	-0.404696714041984	0.723	0.882	1.61822e-06	0	GPX1
ID1	7.67192e-11	-0.488816769165341	0.233	0.481	1.84978e-06	0	ID1
COL21A1	8.23118e-11	-0.293184079908648	0.169	0.4	1.98462e-07	0	COL21A1
KIF21A	8.44283e-11	0.450251059138181	0.616	0.482	2.03565e-06	0	KIF21A
CSRP2	1.50843e-11	-0.489729984381687	0.531	0.77	3.63698e-06	0	CSRP2
GAS7	1.92146e-10	0.379257836318258	0.375	0.198	4.63284e-06	0	GAS7
EMP1	2.23757e-10	-0.352339318325837	0.216	0.454	5.395e-06	0	EMP1
POPDC2	2.56975e-10	-0.283113472456394	0.074	0.27	6.19592e-06	0	POPDC2
JUNB	3.13979e-10	0.53257355495359	0.776	0.815	7.57036e-06	0	JUNB
EVA1B	4.02058e-11	0.380851959012038	0.803	0.831	9.69403e-06	0	EVA1B
RASIP1	4.18795e-10	-0.32413507937873	0.151	0.365	1.00976e-05	0	RASIP1
TBX18	4.98633e-10	0.295196139861182	0.294	0.127	1.20225e-05	0	TBX18
TNNI1	5.26935e-10	-1.02172416598934	0.539	0.729	1.27049e-05	0	TNNI1
PAG1	6.55356e-10	0.487311679452688	0.556	0.403	1.58013e-05	0	PAG1
UBE2J1	8.60024e-10	-0.287054123227518	0.435	0.67	2.0736e-05	0	UBE2J1
IFI16	9.35914e-10	0.418801382706756	0.754	0.75	2.25658e-05	0	IFI16
PELO	1.02815e-11	0.472696125083278	0.683	0.63	2.47896e-05	0	PELO
MAP4K4	1.04011e-10	-0.255695805765752	0.523	0.773	2.5078e-05	0	MAP4K4
DUSP1	1.04189e-09	0.626822362429842	0.668	0.579	2.5121e-05	0	DUSP1
MCC	1.10534e-09	-0.256248182345465	0.175	0.41	2.66509e-05	0	MCC
CXCL14	1.42317e-09	0.68525459497462	0.288	0.122	3.43139e-05	0	CXCL14
TNNC1	1.87046e-09	-0.865179629056097	0.389	0.615	4.50988e-05	0	TNNC1
EDNRB	1.98487e-09	0.332756770340587	0.287	0.125	4.78573e-05	0	EDNRB
PIEZO2	3.42987e-09	0.490621073663425	0.427	0.257	8.26976e-05	0	PIEZO2
TNNT2	4.00258e-09	-1.0104137050035	0.52	0.712	9.65062e-05	0	TNNT2
VMP1	4.00593e-09	0.378504680349741	0.808	0.854	9.65869e-05	0	VMP1
SEMA5A	5.80768e-10	0.401727033775705	0.709	0.587	0.000140029	0	SEMA5A
COL18A1	7.65196e-09	0.523045330287414	0.74	0.73	0.000184496	0	COL18A1
NUDT4	8.18482e-09	-0.351049373115381	0.535	0.737	0.000197344	0	NUDT4
C7	9.77209e-09	-0.839931462203258	0.203	0.409	0.000235615	0	C7
SYT4	1.06357e-08	0.47116930057727	0.482	0.277	0.000256438	0	SYT4
GPM6B	1.11002e-08	-0.383565724033131	0.183	0.4	0.000267636	0	GPM6B
WT1	1.1443e-08	0.289171101299999	0.294	0.136	0.000275902	0	WT1
ARMC9	1.21736e-08	0.351939137586752	0.387	0.225	0.000293517	0	ARMC9
BTG2	3.20305e-09	0.522009357779796	0.619	0.482	0.000772288	0	BTG2
PPAP2B	3.57117e-08	-0.395817678059968	0.227	0.445	0.000861046	0	PPAP2B
CCDC85B	6.99417e-08	-0.263104465845539	0.58	0.795	0.00168636	0	CCDC85B
PLN	1.0387e-07	-0.905047949844391	0.507	0.692	0.00250442	0	PLN
MT-ND2	1.20112e-07	-0.362604332681293	0.961	0.999	0.00289601	0	MT-ND2
NRGN	1.63629e-08	0.389782126758463	0.502	0.346	0.00394526	0	NRGN
UBE2S	1.68431e-07	-0.310770105338928	0.321	0.571	0.00406104	0	UBE2S
PIK3R1	3.32052e-07	0.506997081588183	0.627	0.561	0.00800611	0	PIK3R1
ASAH1	4.2727e-07	0.380469756342107	0.792	0.812	0.0103019	0	ASAH1
ACTN2	4.34898e-07	-0.283031066742108	0.088	0.27	0.0104858	0	ACTN2
TUBA1C	8.43293e-07	-0.352242540950997	0.364	0.569	0.0203326	0	TUBA1C
HLA-DPB1	1.24221e-06	0.360022496426881	0.381	0.226	0.0299509	0	HLA-DPB1
NEAT1	1.68865e-07	0.403371650822523	0.891	0.995	0.040715	0	NEAT1
SERPINI1	1.88918e-06	-0.292181059358937	0.146	0.363	0.0455501	0	SERPINI1
HYAL2	2.00215e-06	-0.301832019851546	0.501	0.718	0.0482738	0	HYAL2
NGFR	2.03132e-06	0.41942192686063	0.357	0.191	0.0489771	0	NGFR
SULT1A1	2.66553e-06	0.31789350465611	0.4	0.243	0.0642685	0	SULT1A1
TSPAN6	3.21072e-06	0.467993914288251	0.693	0.684	0.0774137	0	TSPAN6
MARCKS	3.63866e-06	0.361723119160523	0.866	0.948	0.0877318	0	MARCKS
FOS	4.04832e-06	0.501142611215182	0.668	0.546	0.0976092	0	FOS
ENPEP	6.68237e-07	0.375347844708296	0.441	0.278	0.161119	0	ENPEP
GPC3	7.34537e-06	0.304389408627185	0.449	0.274	0.177104	0	GPC3
CRYAB	8.11863e-06	-0.395257666616379	0.202	0.395	0.195748	0	CRYAB
ADAM12	8.1219e-06	0.409207632284465	0.405	0.25	0.195827	0	ADAM12
SLITRK6	8.87396e-08	0.320777407254523	0.29	0.136	0.21396	0	SLITRK6
GMPR	9.21972e-06	0.358577005934022	0.424	0.278	0.222297	0	GMPR
FAM107B	1.79214e-05	-0.488570943789693	0.389	0.575	0.432104	0	FAM107B
LPHN2	1.93003e-05	0.427865755252631	0.682	0.629	0.465349	0	LPHN2
FCGRT	3.34899e-05	0.363614492186889	0.803	0.867	0.807476	0	FCGRT
COL5A2	4.05851e-05	0.362969366690097	0.797	0.84	0.978548	0	COL5A2
S100A10	4.88005e-05	-0.379842520045502	0.691	0.803	1.17663	0	S100A10
ABCA8	6.14591e-05	0.354616674750018	0.383	0.231	1.48184	0	ABCA8
NBL1	7.85667e-05	0.344133779518928	0.395	0.258	1.89432	0	NBL1
PPIB	0.000112894	0.272909476263689	0.877	0.971	2.722	0	PPIB
NR4A2	0.000120981	0.486263018104586	0.457	0.308	2.91698	0	NR4A2
TRIB2	0.000126727	0.332937144824066	0.542	0.411	3.05552	0	TRIB2
ADAMTS9	0.000174213	-0.324318630142291	0.446	0.644	4.20044	0	ADAMTS9
TBX2	0.0001838	0.388368198217628	0.551	0.421	4.43161	0	TBX2
NPC2	0.000401138	0.301812886724703	0.839	0.943	9.67184	0	NPC2
HIST1H4C	0.000429887	-0.463331570727124	0.121	0.301	10.365	0	HIST1H4C
EGR2	0.000613965	0.320748281150729	0.31	0.159	14.8033	0	EGR2
IGFBP7	0.000996272	0.292023930214372	0.745	0.637	24.0211	0	IGFBP7
ACTA2	0.00102039	0.254372531243931	0.814	0.716	2.46025	0	ACTA2
ANTXR1	0.0012566	0.35900024394935	0.619	0.488	30.298	0	ANTXR1
SLC8A1	0.00138156	-0.302570319519149	0.153	0.328	33.3107	0	SLC8A1
CTD-2545M3.8	0.00144932	-0.319258808676084	0.124	0.288	34.9444	0	CTD-2545M3.8
TYMS	0.00145901	-0.324277593306102	0.164	0.348	35.1782	0	TYMS
HSPB3	0.00213294	-0.272764800080885	0.129	0.299	5.14274	0	HSPB3
SRPX	0.0024063	-0.656366449925139	0.4	0.615	58.0183	0	SRPX
PDLIM3	0.00379981	0.340716703789654	0.639	0.506	91.6171	0	PDLIM3
GUCY1B3	0.00389634	0.304044858939356	0.383	0.226	93.9448	0	GUCY1B3
FHL1	0.00407501	0.321868255194696	0.729	0.654	98.2526	0	FHL1
THY1	0.00408443	0.419536160443949	0.646	0.551	98.4798	0	THY1
CDH2	0.0046716	0.324144042623876	0.778	0.742	112.637	0	CDH2
FAM46A	0.00605571	0.418164740709934	0.482	0.342	146.009	0	FAM46A
GRN	0.00707105	0.316047970326066	0.786	0.845	170.49	0	GRN
EFNA5	0.00825768	0.315009440260755	0.335	0.196	199.101	0	EFNA5
ITGB5	0.00883319	0.38796631692388	0.468	0.367	212.977	0	ITGB5
TPM2	0.00917824	0.309423328743146	0.852	0.92	221.297	0	TPM2
SLC9A3R2	0.00093402	-0.501570040956728	0.375	0.54	225.201	0	SLC9A3R2
TAC1	0.0107466	0.620575579564866	0.254	0.12	259.11	0	TAC1
RGS5	0.0144166	0.266339097418136	0.835	0.788	347.598	0	RGS5
SCARB2	0.0324193	0.33199454794945	0.712	0.704	781.661	0	SCARB2
SPRY1	0.0338828	0.356836698910546	0.728	0.712	816.949	0	SPRY1
THBS1	0.00665766	-0.346030194540041	0.313	0.523	1605.23	0	THBS1
TAGLN2	0.00882282	0.300113803990383	0.74	0.691	2127.27	0	TAGLN2
MYH6	0.00918493	-0.971118800521642	0.313	0.48	221.458	0	MYH6
EGR1	0.154459	0.327352051486791	0.791	0.664	372.415	0	EGR1
ARHGDIB	0.170026	0.297394893695822	0.803	0.807	4099.49	0	ARHGDIB
MT-ND1	0.181974	-0.266133783758344	0.978	0.999	4387.57	0	MT-ND1
HSPB7	0.356559	-0.383079816661406	0.274	0.433	8596.98	0	HSPB7
2011-09-01	0.511	0.261613813220895	0.797	0.827	12320.7	0	2011-09-01
GADD45A	0.604518	0.397281715781615	0.696	0.672	1457.55	0	GADD45A
MYL4	0.0694562	-1.00383009368588	0.605	0.755	16746.6	0	MYL4
PPAP2A	0.879511	0.328195202092584	0.506	0.403	21205.9	0	PPAP2A
TUBA1B	0.9311	-0.336139728939686	0.778	0.934	22449.8	0	TUBA1B
IFIT3	1.04749	0.321117690801568	0.397	0.268	25256	0	IFIT3
PLVAP	2.13048	-0.501309327752539	0.351	0.482	51368.1	0	PLVAP
NREP	3.33826	-0.3783799683027	0.802	0.92	80488.8	0	NREP
HMGB2	5.63664	-0.323598543596265	0.206	0.375	135905	0	HMGB2
MAFB	6.0838	0.324360333821443	0.353	0.231	146687	0	MAFB
CCDC80	6.48256	0.255248695994786	0.506	0.369	156301	0	CCDC80
CXXC5	10.3501	0.36040274166816	0.72	0.713	249552	0	CXXC5
TXNIP	11.8202	-0.311125855275381	0.419	0.585	284996	0	TXNIP
LYRM4	13.9343	0.314266255964308	0.535	0.449	335969	0	LYRM4
AKAP12	17.3515	0.393275659605938	0.737	0.753	418363	0	AKAP12
GYPC	23.049	0.281658995022766	0.805	0.773	555734	0	GYPC
RAB27B	30.1912	0.273945176296237	0.521	0.378	727940	0	RAB27B
PXDN	36.17	0.341565247133374	0.759	0.838	872096	0	PXDN
ENDOD1	42.7809	0.304831636393511	0.488	0.386	1.03149e+06	0	ENDOD1
C11orf96	55.7904	0.504925017707186	0.647	0.615	134516	0	C11orf96
TLE4	63.9667	0.344703439330526	0.501	0.413	154230	0	TLE4
RGS4	77.4071	0.253326366673481	0.353	0.221	1.86636e+06	0	RGS4
SOX4	90.496	-0.320017472253697	0.735	0.893	2.18195e+06	0	SOX4
SNAI2	11.9983	0.376754698797836	0.485	0.369	2.89292e+06	0	SNAI2
C1QTNF6	137.787	0.29924072092471	0.414	0.312	3.32219e+06	0	C1QTNF6
PLK2	229.225	-0.300168165618324	0.509	0.647	5.52684e+06	0	PLK2
MIR145	277.91	0.368922426048071	0.469	0.353	6.70068e+06	0	MIR145
CTSC	281.937	0.323041561401907	0.65	0.595	6.79778e+06	0	CTSC
IGF2	283.231	0.31788040589705	0.77	0.696	6.82898e+06	0	IGF2
SESN3	326.933	0.291860909039549	0.535	0.418	7.88267e+06	0	SESN3
PGAP1	339.167	0.335041464220086	0.45	0.369	8.17766e+06	0	PGAP1
FAH	567.887	0.258486356445532	0.283	0.175	1.36923e+07	0	FAH
MST4	629.277	0.302351416515617	0.512	0.399	1.51725e+07	0	MST4
HAND2	678.98	0.315093247321397	0.679	0.601	1.63709e+07	0	HAND2
PSAP	801.379	0.274000908723213	0.767	0.82	1.93221e+07	0	PSAP
LOXL2	834.571	0.386547327200942	0.636	0.611	2.01223e+07	0	LOXL2
NCK2	1330.05	0.307433284871514	0.57	0.528	3.20689e+07	0	NCK2
TMEM141	1478.57	0.298810652744691	0.718	0.708	3.56498e+07	0	TMEM141
CYBRD1	1683.47	0.25505683736553	0.359	0.251	4.05902e+07	0	CYBRD1
TPST2	1880.92	0.304817611730318	0.443	0.363	4.53508e+07	0	TPST2
MYL7	1887.94	-1.18863061891432	0.669	0.819	4.55201e+07	0	MYL7
SORBS1	2019.61	0.318348860818963	0.376	0.274	4.86948e+07	0	SORBS1
IL1R1	6607.42	0.271241558653772	0.392	0.284	1.59311e+07	0	IL1R1
KAZN	6853.29	0.254736624261451	0.331	0.232	1.6524e+08	0	KAZN
SARS	6968	0.316124608961011	0.548	0.519	1.68005e+08	0	SARS
LGALS3BP	7484.29	0.273639450907824	0.498	0.416	1.80454e+08	0	LGALS3BP
RND3	8620.86	0.320936104777899	0.578	0.512	2.07858e+08	0	RND3
NID1	1428.82	0.333378803465947	0.706	0.712	3.44504e+08	0	NID1
ACTC1	21806.1	-0.941659382955479	0.559	0.699	5.25766e+08	0	ACTC1
ADD3	52783.9	0.260782348370361	0.731	0.767	1.27267e+09	0	ADD3
ID4	369106	0.295926650892125	0.381	0.291	8.89952e+09	0	ID4
CTSL	534090	0.359502413847709	0.622	0.641	0.000128774524509041	0	CTSL
ATP1B3	543843	0.2563185630402	0.773	0.846	0.000131126046782434	0	ATP1B3
BNIP3L	631271	0.255654469760082	0.69	0.723	0.00015220581635108	0	BNIP3L
OSBPL1A	1.39116e+06	0.260959653124879	0.441	0.37	0.000335421766467693	0	OSBPL1A
ATP2A2	1.40914e+06	-0.331243020747031	0.576	0.715	0.000339757098353844	0	ATP2A2
ITGA8	1.82726e+06	0.255787704023082	0.609	0.551	0.000440571229466532	0	ITGA8
ISG15	2.2017e+06	-0.318385003956492	0.343	0.514	0.000530852437504665	0	ISG15
CEBPD	2.55339e+06	0.408737709140108	0.57	0.524	0.000615648934943914	0	CEBPD
DDIT4	2.8312e+06	0.363104499374718	0.378	0.303	0.00068263105869289	0	DDIT4
MYO1D	3.56536e+06	0.258939308765047	0.378	0.311	0.000859643149730263	0	MYO1D
COPS6	5.26961e+06	0.292741386032223	0.663	0.711	0.0012705554886861	0	COPS6
ATP6V1E1	6.1918e+06	0.275891734826842	0.614	0.65	0.0014929057717666	0	ATP6V1E1
RUNX1T1	7.10017e+06	0.252824275821693	0.565	0.494	0.00171192227120329	0	RUNX1T1
FUOM	7.3162e+06	0.259487562370116	0.364	0.289	0.00176400899387199	0	FUOM
GBE1	1.10335e+07	0.343004693382938	0.521	0.5	0.00266027998558578	0	GBE1
CCL2	3.7187e+06	0.516612161238341	0.31	0.226	0.00896615402754051	0	CCL2
VAV3	4.18942e+06	0.283158980769393	0.34	0.264	0.010101103934831	0	VAV3
MAT2A	4.34321e+07	0.284747151403521	0.631	0.691	0.0104719151251926	0	MAT2A
LAMP2	5.02349e+07	0.253200413921942	0.655	0.7	0.0121121252215715	0	LAMP2
CMTM3	8.81053e+07	0.265933150900997	0.557	0.546	0.0212430734202798	0	CMTM3
HLA-E	950308	0.318696730875891	0.669	0.701	0.0229128795038821	0	HLA-E
SPRY2	1.89142e+08	0.260325529933215	0.658	0.665	0.0456039153988385	0	SPRY2
SLIT2	2.05237e+08	0.267957716847763	0.454	0.376	0.049484620916443	0	SLIT2
PRICKLE1	6.37142e+08	0.25501521940187	0.476	0.423	0.153621219320137	0	PRICKLE1
CEBPB	7.61514e+06	0.279018740215778	0.524	0.516	0.183608760513033	0	CEBPB
SSBP4	1.27458e+09	0.267228962716046	0.605	0.639	0.30731361539813	0	SSBP4
NR4A1	1.36443e+09	0.258510206956652	0.649	0.658	0.328977312079494	0	NR4A1
HTRA1	1.49786e+09	0.297018351794545	0.6	0.593	0.361148301657564	0	HTRA1
ERP29	1.56247e+09	0.253123521470649	0.761	0.853	0.376727407483633	0	ERP29
WNK1	1.68592e+09	0.264553145004289	0.639	0.672	0.406491662352903	0	WNK1
CRABP2	1.70832e+09	0.275248090223072	0.301	0.235	0.411891852524857	0	CRABP2
GLIPR2	2.21629e+09	0.25034510008288	0.395	0.361	0.53436875539927	0	GLIPR2
NFKBIA	3.0604e+09	0.359375251843459	0.51	0.511	0.737892989915222	0	NFKBIA
GALNT2	3.31651e+09	0.25632090998011	0.493	0.477	0.799644084704599	0	GALNT2
CD9	7.527e+09	0.287545496595921	0.709	0.686	1	0	CD9
VCAN	9.21661e+09	-0.330249693747166	0.676	0.711	1	0	VCAN
MAP1LC3A	0.000181514599688647	0.261340393386019	0.487	0.487	1	0	MAP1LC3A
ZFP36	0.000348755632235857	0.275534028440466	0.48	0.468	1	0	ZFP36
F2R	0.000690489739385298	0.259194720953927	0.52	0.533	1	0	F2R
SFRP1	0.00100876700949958	-0.261363479853709	0.617	0.698	1	0	SFRP1
HES1	0.00197130006574164	0.318108131046758	0.468	0.475	1	0	HES1
TPM1	0.00206230770605119	-0.506208797570468	0.959	0.983	1	0	TPM1
TTN	0.00391940227727222	-0.977470201490486	0.591	0.63	1	0	TTN
SERPINE2	0.00724226244147418	-0.409579499669637	0.239	0.288	1	0	SERPINE2
THBS1.1	5.66212e-56	0.913131166260853	0.729	0.369	1.36519e-51	1	THBS1
CDKN3	1.17636e-39	0.345175374906103	0.269	0.042	2.83633e-35	1	CDKN3
KIF20B	4.86817e-41	0.402882768563537	0.326	0.072	1.17376e-34	1	KIF20B
CDH11	8.93728e-40	0.524500528534388	0.778	0.428	2.15487e-34	1	CDH11
ASPM	1.33746e-37	0.472874603235103	0.256	0.039	3.22476e-34	1	ASPM
LDHA.1	1.56318e-36	0.766533851507878	0.914	0.76	3.76898e-32	1	LDHA
MDK	2.71641e-35	0.616277099128516	0.954	0.683	6.54955e-31	1	MDK
CENPF	3.03564e-36	0.742069535595948	0.299	0.064	7.31922e-31	1	CENPF
UBE2C	1.7345e-34	0.576375845690145	0.264	0.047	4.18205e-30	1	UBE2C
HOPX.1	4.02535e-34	-0.617088722893704	0.136	0.483	9.70553e-30	1	HOPX
TM4SF18.1	8.02734e-34	-1.11104122849169	0.013	0.322	1.93547e-30	1	TM4SF18
NTRK2	1.02951e-33	0.517505754718234	0.264	0.049	2.48226e-29	1	NTRK2
PKIB	1.65175e-33	0.601563960324276	0.306	0.073	3.98253e-29	1	PKIB
NUSAP1	7.69469e-33	0.448669983007783	0.256	0.046	1.85527e-28	1	NUSAP1
SFRP1.1	3.85639e-32	0.808917514336655	0.85	0.614	9.29815e-28	1	SFRP1
HMGN2	5.75925e-32	0.580310799005131	0.956	0.814	1.38861e-27	1	HMGN2
TUBB	6.58554e-32	0.468583543282632	0.993	0.935	1.58784e-27	1	TUBB
RRM2	7.40904e-32	0.398118311985813	0.26	0.049	1.78639e-27	1	RRM2
TPX2	2.9573e-31	0.55701975025712	0.297	0.072	7.13034e-27	1	TPX2
CENPW	3.15774e-31	0.472060251372718	0.5	0.218	7.61364e-27	1	CENPW
CCNB2	3.78157e-32	0.341696519470797	0.255	0.046	9.11773e-27	1	CCNB2
CALM2	3.99576e-31	0.442489065239128	0.976	0.908	9.63419e-27	1	CALM2
CSRP2.1	5.01023e-31	0.564953173123023	0.888	0.634	1.20802e-27	1	CSRP2
TYMS.1	7.12793e-31	0.636902421745748	0.505	0.22	1.71861e-26	1	TYMS
MAD2L1	2.16915e-30	0.459919156916863	0.396	0.136	5.23004e-26	1	MAD2L1
KIAA0101	1.22583e-30	0.578658139068568	0.401	0.139	2.95559e-25	1	KIAA0101
PRC1	3.68603e-29	0.346724437028316	0.264	0.055	8.88738e-25	1	PRC1
TMSB4X	5.60156e-29	-0.536815903072932	0.996	0.998	1.35059e-24	1	TMSB4X
TK1	2.10289e-28	0.296842368881959	0.273	0.06	5.07028e-24	1	TK1
GGH	5.06042e-28	0.31340473327363	0.425	0.152	1.22012e-23	1	GGH
RGS5.1	2.57315e-27	0.57297947758646	0.921	0.761	6.20413e-23	1	RGS5
GPM6B.1	2.98104e-26	0.391939030978896	0.568	0.256	7.18759e-23	1	GPM6B
TAGLN	7.93484e-26	0.652861249380843	0.727	0.44	1.91317e-21	1	TAGLN
COL4A1.1	1.08733e-25	-0.557753395849846	0.868	0.911	2.62166e-22	1	COL4A1
TOP2A	3.60001e-24	0.920326728819441	0.291	0.082	8.67999e-20	1	TOP2A
COL4A2.1	3.37591e-23	-0.499854405665753	0.848	0.9	8.13965e-19	1	COL4A2
LAMA4.1	5.96739e-23	-0.625384427220331	0.189	0.464	1.4388e-18	1	LAMA4
LDB2	7.55743e-23	-0.52475092309948	0.353	0.617	1.82217e-18	1	LDB2
HMGN1	6.23479e-22	0.290822753511102	0.985	0.907	1.50327e-17	1	HMGN1
CD44	9.19518e-22	0.263788833133296	0.35	0.115	2.21705e-17	1	CD44
PLVAP.1	1.35119e-21	-0.874088439366407	0.258	0.506	3.25785e-17	1	PLVAP
TUBA1B.1	1.51948e-21	0.69701462961927	0.949	0.866	3.66361e-17	1	TUBA1B
ESM1.1	1.93082e-21	-1.14538504729361	0.013	0.256	4.65541e-17	1	ESM1
TCF4.1	2.41236e-21	-0.71742343124718	0.52	0.683	5.81644e-17	1	TCF4
TMSB15A	4.91569e-22	0.265436404507209	0.328	0.102	1.18522e-16	1	TMSB15A
TMEM141.1	1.08882e-20	0.377053787203242	0.848	0.664	2.62526e-16	1	TMEM141
PTTG1	1.15288e-20	0.605325940396516	0.35	0.124	2.77971e-16	1	PTTG1
2007-09-01	1.91492e-20	0.274623352531451	0.98	0.943	4.61708e-16	1	2007-09-01
MYCT1.1	2.93066e-20	-0.454394238486794	0.031	0.28	7.06611e-16	1	MYCT1
CGNL1	6.32801e-20	0.413178963203791	0.549	0.291	1.52575e-15	1	CGNL1
ODC1	1.03282e-19	0.311480867025529	0.606	0.342	2.49023e-16	1	ODC1
FBLN1	1.27444e-19	0.269700620614791	0.537	0.253	3.0728e-15	1	FBLN1
TGFBR2	1.72156e-19	-0.598531518949302	0.582	0.72	4.15085e-15	1	TGFBR2
C7.1	2.19549e-19	0.862039474403691	0.538	0.282	5.29355e-15	1	C7
RANBP1	3.37942e-18	0.356811109428361	0.89	0.762	8.14812e-14	1	RANBP1
DLK1.1	3.94769e-18	0.774569538382351	0.881	0.714	9.51828e-14	1	DLK1
CCNB1	4.17168e-18	0.55201553278767	0.322	0.115	1.00583e-13	1	CCNB1
CDH5.1	1.72815e-18	-0.476619328078747	0.066	0.307	4.16674e-13	1	CDH5
RASGRP3.1	1.80476e-17	-0.533328271247431	0.163	0.413	4.35145e-13	1	RASGRP3
PPP1R14A	1.85796e-17	0.418244400945114	0.579	0.326	4.47973e-13	1	PPP1R14A
CENPK	2.42061e-17	0.290110874175888	0.319	0.112	5.83634e-13	1	CENPK
CD9.1	4.04458e-17	-0.725365129391317	0.595	0.726	9.75189e-13	1	CD9
SUB1	2.28956e-16	0.250865953917975	0.993	0.939	5.52035e-12	1	SUB1
VGF	2.62166e-16	0.551541366418174	0.264	0.079	6.32109e-12	1	VGF
CALCRL.1	3.27923e-16	-0.699892649178823	0.09	0.319	7.90656e-12	1	CALCRL
POSTN.1	6.06043e-16	0.407385795804752	0.44	0.186	1.46123e-11	1	POSTN
PDLIM3.1	9.08926e-16	0.46744894778834	0.744	0.478	2.19151e-11	1	PDLIM3
TNFRSF12A	1.07774e-15	0.478409790342546	0.385	0.167	2.59853e-11	1	TNFRSF12A
TGFB2	1.6922e-15	0.402164322277837	0.606	0.344	4.08007e-11	1	TGFB2
NUDT1	1.71991e-15	0.257036831591875	0.454	0.211	4.14688e-11	1	NUDT1
ATAD2	3.45169e-15	0.268296577204386	0.297	0.103	8.32237e-11	1	ATAD2
ZWINT	4.69008e-15	0.284479734216934	0.311	0.114	1.13083e-10	1	ZWINT
P4HA2	7.0982e-15	0.291523673436279	0.557	0.304	1.71145e-10	1	P4HA2
ALDOA	9.95602e-15	0.351536194377389	0.963	0.899	2.4005e-10	1	ALDOA
FHL1.1	1.15512e-14	0.388759066568407	0.837	0.622	2.78511e-10	1	FHL1
PPDPF	1.19054e-14	0.275477961362457	0.881	0.742	2.8705e-10	1	PPDPF
MEST	1.93955e-14	0.280582208814478	0.377	0.156	4.67644e-10	1	MEST
A2M	2.1445e-14	-0.484283970069931	0.469	0.703	5.17061e-10	1	A2M
SLC9A3R2.1	2.32699e-14	-0.806915180380439	0.364	0.535	5.61061e-10	1	SLC9A3R2
ORC6	3.24516e-14	0.288644772145632	0.341	0.136	7.82441e-10	1	ORC6
BTG3	3.42578e-15	0.254672434373383	0.579	0.318	8.2599e-10	1	BTG3
SGOL2	3.81545e-14	0.252797780398099	0.297	0.105	9.19944e-10	1	SGOL2
SOX17.1	4.79459e-14	-0.445787103196394	0.06	0.284	1.15602e-09	1	SOX17
DYSF.1	2.36429e-13	-0.345032824155372	0.071	0.29	5.70053e-09	1	DYSF
LGI2	2.41845e-13	0.379092024502031	0.408	0.185	5.83113e-09	1	LGI2
MMP1.1	3.0323e-13	-1.47816106878259	0.137	0.359	7.31117e-09	1	MMP1
SEMA3D	3.03588e-13	0.32367977403046	0.35	0.141	7.31981e-09	1	SEMA3D
ECSCR.1	3.40438e-13	-0.521856073163523	0.11	0.328	8.2083e-09	1	ECSCR
SLC7A2	6.62102e-13	0.283061850018242	0.333	0.131	1.59639e-08	1	SLC7A2
IGFBP3.1	2.60588e-12	-0.932565929620421	0.317	0.562	6.28303e-08	1	IGFBP3
ACTA2.1	3.68997e-12	0.534771233905501	0.875	0.701	8.89689e-08	1	ACTA2
CKS1B	4.4195e-12	0.398385664568887	0.487	0.276	1.06559e-07	1	CKS1B
LSM3	7.0764e-12	0.270021101144328	0.815	0.668	1.70619e-07	1	LSM3
TPI1	9.57106e-12	0.288287961052101	0.98	0.905	2.30768e-07	1	TPI1
MCAM.1	1.26517e-11	-0.658836630783284	0.126	0.338	3.05045e-07	1	MCAM
CTSB	1.63016e-11	0.336138708534305	0.844	0.669	3.93048e-07	1	CTSB
HELLS	1.74011e-11	0.292627465931521	0.319	0.13	4.19558e-07	1	HELLS
P4HA1	3.8942e-11	0.32152799361676	0.593	0.395	9.38931e-08	1	P4HA1
UBE2S.1	4.90784e-11	0.513286187313577	0.636	0.45	1.18333e-06	1	UBE2S
EMP3	5.27191e-11	0.285188857449875	0.91	0.8	1.27111e-06	1	EMP3
S1PR1.1	5.82762e-11	-0.270105787724932	0.06	0.267	1.4051e-06	1	S1PR1
ARL4C	5.95985e-11	0.432188814566426	0.339	0.147	1.43698e-06	1	ARL4C
EMCN.1	6.60472e-11	-0.917300766971109	0.205	0.418	1.59246e-06	1	EMCN
KPNA2	7.46241e-11	0.58720581569397	0.665	0.499	1.79926e-06	1	KPNA2
HSPG2.1	1.35729e-10	-0.516668024440072	0.256	0.455	3.27257e-06	1	HSPG2
STMN1.1	1.39521e-10	0.373272888159174	0.967	0.902	3.36398e-06	1	STMN1
LMNB1	1.51028e-11	0.250634152569959	0.315	0.132	3.64144e-06	1	LMNB1
GNAS	3.16754e-11	0.290823432536131	1	0.973	7.63726e-07	1	GNAS
GMNN	4.12604e-10	0.26962618864224	0.405	0.203	9.94831e-06	1	GMNN
TPM2.1	7.51646e-10	0.29276898506738	0.954	0.881	1.81229e-05	1	TPM2
H2AFZ.1	9.51708e-10	0.616596326579238	0.941	0.883	2.29466e-05	1	H2AFZ
ESAM.1	1.04438e-09	-0.606621685342526	0.181	0.381	2.51811e-05	1	ESAM
ENO1	1.2641e-09	0.334318506302438	0.952	0.861	3.04788e-05	1	ENO1
NDUFV2	1.54179e-09	0.263755410781695	0.908	0.796	3.71741e-05	1	NDUFV2
CCL21.1	1.6965e-09	0.578073167400278	0.623	0.386	4.09044e-05	1	CCL21
SMC4	2.85397e-10	0.392737632629791	0.48	0.28	6.88122e-05	1	SMC4
NUCKS1	2.9842e-09	0.326934207490317	0.969	0.881	7.1952e-05	1	NUCKS1
C4orf48	3.51268e-09	0.412396733121056	0.908	0.831	8.46943e-05	1	C4orf48
CCDC80.1	4.14764e-09	0.318539429969485	0.604	0.343	0.000100004	1	CCDC80
IL33	4.40277e-09	0.285667925429661	0.397	0.191	0.000106155	1	IL33
HMGB2.1	4.73816e-09	0.599638735452519	0.465	0.277	0.000114242	1	HMGB2
NRP2.1	5.53501e-09	-0.578047523744653	0.28	0.479	0.000133455	1	NRP2
DGKI	7.78276e-09	0.413656475077508	0.571	0.343	0.00018765	1	DGKI
FLT1.1	1.32268e-08	-0.642570412370788	0.148	0.337	0.000318911	1	FLT1
PRDX4	1.62278e-09	0.27942222574676	0.962	0.893	0.000391269	1	PRDX4
CBX5	2.33408e-08	0.273897749466132	0.727	0.519	0.000562769	1	CBX5
ANXA1	2.90706e-08	0.442966515249448	0.72	0.538	0.000700922	1	ANXA1
IFITM3.1	5.60099e-08	0.357541276186504	0.974	0.944	0.00135045	1	IFITM3
ELTD1.1	6.84492e-08	-0.720147983270868	0.178	0.364	0.00165038	1	ELTD1
AFAP1L1.1	9.28159e-08	-0.329693798048385	0.119	0.314	0.00223788	1	AFAP1L1
COL5A1	3.2414e-07	0.262937251893291	0.562	0.351	0.00781533	1	COL5A1
SYNPO2	7.09518e-07	0.260052390716725	0.313	0.139	0.0171072	1	SYNPO2
CDK1	9.51016e-07	0.575582653167063	0.342	0.175	0.0229299	1	CDK1
ATP13A3	1.06603e-07	0.401551104420372	0.681	0.516	0.0257029	1	ATP13A3
IGFBP2	1.18647e-07	0.420247997535803	0.916	0.87	0.028607	1	IGFBP2
PPAP2B.1	1.31866e-06	-0.496348182666602	0.233	0.431	0.0317942	1	PPAP2B
DTYMK	1.66203e-06	0.277512778303273	0.452	0.265	0.0400731	1	DTYMK
C8orf4.1	1.78135e-06	-0.568723438166173	0.19	0.398	0.0429501	1	C8orf4
PCNA	3.41804e-07	0.377886922069193	0.505	0.316	0.0824124	1	PCNA
GNG11.1	9.85504e-06	-0.535433826463421	0.802	0.831	0.237615	1	GNG11
GBP2	1.19441e-05	0.283372721817981	0.335	0.161	0.287984	1	GBP2
UGCG	1.99391e-05	0.264279771370084	0.597	0.393	0.480752	1	UGCG
TUBB4B	2.99164e-05	0.419044941527446	0.793	0.653	0.721314	1	TUBB4B
TUBA1A.1	3.20646e-05	0.272048834489889	0.941	0.793	0.77311	1	TUBA1A
RASIP1.1	3.24709e-05	-0.363190386394389	0.17	0.346	0.782906	1	RASIP1
GBP4	4.65109e-05	0.258401514043233	0.377	0.192	1.12142	1	GBP4
GMFG	7.81033e-05	-0.385336954463234	0.385	0.543	1.88315	1	GMFG
CCND1	9.36289e-05	-0.489864428580223	0.78	0.826	0.225749	1	CCND1
EMP1.1	0.000112751	-0.490595376374524	0.262	0.425	2.71853	1	EMP1
HMGB3.1	0.000113527	0.301663148740611	0.672	0.508	2.73725	1	HMGB3
SYT4.1	0.000138117	0.457324915260144	0.491	0.285	3.33014	1	SYT4
XPO4	0.000142663	0.253773468264105	0.427	0.235	3.43974	1	XPO4
ENTPD1.1	0.00025253	-0.374428135552187	0.198	0.386	6.08874	1	ENTPD1
NQO1	0.000259821	-0.388170872476136	0.447	0.593	6.26455	1	NQO1
ANP32E	0.000265866	0.265988037732455	0.548	0.364	6.41029	1	ANP32E
GYPC.1	0.000301386	-0.373728113504359	0.734	0.799	7.26672	1	GYPC
COL15A1	0.000374113	-0.523596858289286	0.425	0.58	0.902024	1	COL15A1
BGN.1	0.000437343	-0.778502210698646	0.366	0.511	10.5448	1	BGN
TMEM204	0.000595166	-0.263505210517031	0.163	0.351	14.35	1	TMEM204
SMC2	0.000659332	0.284030142572576	0.436	0.259	15.8971	1	SMC2
PDGFA	0.000728332	-0.410594273893795	0.346	0.505	17.5608	1	PDGFA
SOX18.1	0.000796055	-0.415112888852292	0.09	0.252	19.1937	1	SOX18
DUT	0.000976926	0.332895441964136	0.762	0.614	23.5547	1	DUT
RRM1	0.0013417	0.273532755619994	0.397	0.232	32.3497	1	RRM1
CKS2	0.00137159	0.365207150857212	0.518	0.341	33.0704	1	CKS2
PGK1.1	0.000143381	0.277283542427452	0.881	0.772	34.5706	1	PGK1
ARHGAP29	0.00251977	-0.359075015379207	0.394	0.575	60.7541	1	ARHGAP29
IFITM2	0.00269025	0.271356345998114	0.879	0.764	64.8645	1	IFITM2
COL21A1.1	0.0029593	-0.326651070713019	0.187	0.381	71.3518	1	COL21A1
TMPO	0.00309308	0.322497677544582	0.491	0.322	74.5773	1	TMPO
HIST1H4C.1	0.00358634	0.638721214314211	0.368	0.206	86.4703	1	HIST1H4C
MT-ND2.1	0.00445894	-0.34834664140409	1	0.984	107.509	1	MT-ND2
ROBO1	0.00740804	-0.366222819766936	0.557	0.664	17.8615	1	ROBO1
COL6A6.1	0.00742937	-0.472810929446298	0.132	0.299	179.129	1	COL6A6
MT-ND1.1	0.0097048	-0.260931055927053	0.998	0.991	233.993	1	MT-ND1
CSTB	0.0118102	-0.335412610465528	0.94	0.928	284.756	1	CSTB
KITLG.1	0.0170772	-0.335047266864239	0.101	0.257	411.748	1	KITLG
HAS2	0.0414691	0.259853885652377	0.39	0.21	999.861	1	HAS2
SLIT2.1	0.0417446	0.308764615752071	0.537	0.352	1006.5	1	SLIT2
NASP	0.0466596	0.305333232843873	0.742	0.611	1125.01	1	NASP
GSN	0.05241	-0.341271332102547	0.815	0.827	1263.66	1	GSN
CITED4.1	0.0715161	-0.255433433455182	0.125	0.286	172.433	1	CITED4
HMGB1	0.0887598	0.349874346421874	0.984	0.95	2140.09	1	HMGB1
ADAMTS9.1	0.134102	-0.406849033532619	0.493	0.617	323.333	1	ADAMTS9
BASP1	0.141044	0.255351206033422	0.659	0.482	340.072	1	BASP1
STC1.1	0.154271	-0.679531081349594	0.121	0.272	3719.64	1	STC1
ID4.1	0.209911	0.265437668282361	0.465	0.267	5061.16	1	ID4
BNIP3	0.214128	0.266729242414339	0.471	0.307	5162.85	1	BNIP3
WWTR1.1	0.305078	-0.351225383530871	0.654	0.716	7355.73	1	WWTR1
CASP4	0.614869	-0.254058550100121	0.234	0.403	14825.1	1	CASP4
CTGF	0.738204	0.358702682267942	0.418	0.242	17798.8	1	CTGF
EHD3	0.114215	-0.323753797802211	0.31	0.467	27538.3	1	EHD3
IGFBP7.1	0.11486	0.394534234477633	0.788	0.628	27694	1	IGFBP7
RND3.1	0.138456	0.26564785892119	0.67	0.484	33383.2	1	RND3
RBP1	1.53197	0.322119190410109	0.524	0.361	36937.3	1	RBP1
KDR.1	1.75569	-0.453578713540248	0.28	0.428	42331.4	1	KDR
LTBP1.1	1.86674	0.672426293933367	0.577	0.443	45008.9	1	LTBP1
HS2ST1	1.87237	0.255879889630578	0.531	0.371	45144.7	1	HS2ST1
UTRN	3.18637	-0.278224617806929	0.335	0.472	76826.6	1	UTRN
PLAT.1	3.73828	0.489536798541064	0.668	0.471	90133.6	1	PLAT
DEK	0.500864	0.2765433118909	0.665	0.538	120763	1	DEK
TGFBI	0.713423	0.363945834373974	0.313	0.169	172013	1	TGFBI
FKBP1A.1	0.719301	-0.507580847667922	0.837	0.836	173431	1	FKBP1A
NFIA	8.85553	0.29425383670904	0.652	0.468	213516	1	NFIA
IVNS1ABP.1	17.5251	-0.335485858388336	0.267	0.402	42254.9	1	IVNS1ABP
THY1.1	19.6837	-0.413224047355353	0.5	0.606	474593	1	THY1
ANK3	2.0784	0.27846018951642	0.696	0.51	501123	1	ANK3
RAD21	24.061	0.255285264521904	0.692	0.553	580136	1	RAD21
DKK1.1	2.89116	-0.788176784387635	0.212	0.358	69708.8	1	DKK1
DOCK6	29.468	-0.262956613135807	0.249	0.391	710504	1	DOCK6
HECW2	56.561	-0.309191649372636	0.335	0.489	1.36374e+06	1	HECW2
STARD4	57.1009	-0.254183640267505	0.17	0.313	1.37676e+06	1	STARD4
LRRC17	91.6995	0.273916836298236	0.5	0.334	2.21097e+06	1	LRRC17
BAMBI	140.643	0.276394859493044	0.683	0.515	3.39104e+06	1	BAMBI
CEBPD.1	140.864	0.271677941662664	0.678	0.49	3.39637e+06	1	CEBPD
FCGRT.1	185.347	-0.259868276339902	0.837	0.852	4.4689e+06	1	FCGRT
IGF2.1	276.19	0.53825926905854	0.841	0.676	6.65922e+06	1	IGF2
RGS4.1	319.692	0.283704592947876	0.368	0.223	7.7081e+06	1	RGS4
MYL7.1	569.731	-1.52202145942225	0.775	0.775	1.37368e+07	1	MYL7
HYAL2.1	622.173	-0.400440344195435	0.639	0.658	1.50012e+07	1	HYAL2
LDB3.1	766.053	-0.509203936688683	0.139	0.262	1.84703e+07	1	LDB3
MGST2	767.095	-0.353240444020494	0.562	0.62	1.84954e+07	1	MGST2
RIN2	1091.71	-0.251600205206646	0.313	0.45	2.63222e+07	1	RIN2
RAB27B.1	1101.07	0.268647615983161	0.533	0.382	2.65479e+07	1	RAB27B
IER3	1128.81	0.330725221110698	0.65	0.511	2.72168e+07	1	IER3
ATP2B1	1801.6	0.302011617273903	0.745	0.585	4.34383e+06	1	ATP2B1
SLC12A2	2232.67	-0.286887863245545	0.355	0.473	5.38319e+07	1	SLC12A2
ADAM15.1	3121.35	-0.269568639176668	0.19	0.308	7.52588e+07	1	ADAM15
SPRED1	3693.96	-0.295647941284458	0.582	0.654	8.9065e+06	1	SPRED1
MYH6.1	399.645	-1.11585397602045	0.357	0.455	9.63584e+07	1	MYH6
PLK2.1	5669.37	-0.397335978033492	0.555	0.623	1.36694e+08	1	PLK2
FBXW7	6543.75	-0.2780424922967	0.26	0.385	1.57776e+08	1	FBXW7
PNP.1	8361.83	-0.408464360707195	0.234	0.336	2.01612e+08	1	PNP
HAPLN1.1	973.257	-0.557473059043964	0.357	0.482	2.34662e+08	1	HAPLN1
PODXL.1	12253.2	-0.30904271668913	0.167	0.289	2.95437e+08	1	PODXL
GPX1.1	12504.3	-0.424121316521558	0.848	0.831	3.01491e+08	1	GPX1
ABLIM1	14332	-0.264238731544031	0.132	0.252	3.45559e+08	1	ABLIM1
STC2	28469.7	0.29589163899506	0.258	0.149	6.86433e+08	1	STC2
FAM69B	28766	-0.27101966102349	0.253	0.364	6.93577e+08	1	FAM69B
SEPT11.1	38435.7	0.252621582704068	0.852	0.806	9.26723e+08	1	2011-09-01
TM4SF1.1	40770.9	-0.563342171381881	0.441	0.517	9.83027e+07	1	TM4SF1
CTD-2545M3.8.1	43664.2	-0.343969355175622	0.152	0.27	1.05279e+09	1	CTD-2545M3.8
SEC14L1.1	76721.3	-0.394988140362359	0.449	0.506	1.84983e+09	1	SEC14L1
PPP1R1A	136207	-0.376663972778909	0.143	0.251	3.28409e+09	1	PPP1R1A
SERPINE2.1	193487	-0.512919492929582	0.178	0.306	4.66516e+09	1	SERPINE2
SRPX2.1	308349	-0.284992082461725	0.212	0.322	7.4346e+09	1	SRPX2
ETS2.1	369695	-0.259947536839458	0.397	0.493	8.91372e+09	1	ETS2
HEY1	61753.1	-0.293256415652903	0.328	0.44	0.000148892805453874	1	HEY1
TP53I11.1	619191	-0.328910851702757	0.769	0.774	0.000149293260759952	1	TP53I11
UBE2J1.1	732790	-0.380456503331933	0.595	0.602	0.00017668302886447	1	UBE2J1
TIMP3.1	1.23527e+06	0.315657450414624	0.815	0.67	0.000297834972785978	1	TIMP3
UNC5B	125667	-0.282753199722314	0.537	0.588	0.000302995891269233	1	UNC5B
GJA1.1	1.42891e+06	-0.250557271801952	0.313	0.421	0.000344525089939081	1	GJA1
TNNC1.1	1.55869e+06	-1.05043978016583	0.526	0.556	0.000375815072616105	1	TNNC1
KCTD12	1.85923e+06	-0.256332848791464	0.46	0.55	0.000448279866599094	1	KCTD12
MMP14	4.24591e+06	-0.252286260007321	0.476	0.538	0.00102373056234928	1	MMP14
CDKN2A	7.52688e+06	-0.261879047336221	0.205	0.307	0.00181480502671189	1	CDKN2A
NR2F2	884216	-0.250459109349184	0.308	0.422	0.0021319339284256	1	NR2F2
CD36	1.08161e+07	-0.349906111574067	0.156	0.262	0.00260788062045732	1	CD36
STMN2	1.36289e+07	0.352509715683003	0.385	0.269	0.00328606512848857	1	STMN2
CYP1B1.1	1.62313e+07	-0.367757540329444	0.304	0.412	0.00391351899331012	1	CYP1B1
ARL6IP1	1.86717e+07	0.361661307173607	0.59	0.49	0.00450194512502314	1	ARL6IP1
MYL3.1	2.05301e+07	-0.629993049933233	0.203	0.284	0.0049500090107331	1	MYL3
MYL4.1	2.77511e+07	-0.947650412651482	0.7	0.714	0.00669107973555261	1	MYL4
TUBA1C.1	5.05873e+06	0.284865250487623	0.592	0.48	0.0121971091962867	1	TUBA1C
EGFL7	7.31969e+07	-0.31949308686302	0.813	0.789	0.0176485033784613	1	EGFL7
PEG10.1	9.006e+07	-0.568278874931558	0.269	0.346	0.0217143771786723	1	PEG10
SH3BP5.1	1.02275e+08	-0.289146492749959	0.321	0.393	0.024659411292579	1	SH3BP5
ACTC1.1	1.05516e+08	-0.849636442493319	0.654	0.659	0.0254410610210679	1	ACTC1
NREP.1	1.3061e+08	-0.470419153585584	0.908	0.877	0.0314913818913662	1	NREP
FAM107B.1	2.24613e+08	-0.401468740800028	0.5	0.526	0.0541563820048836	1	FAM107B
LGALS3.1	3.80225e+08	-0.302423932826312	0.526	0.581	0.0916760392382945	1	LGALS3
RDX.1	4.29309e+07	-0.255901864717095	0.868	0.827	0.103510623688409	1	RDX
PHLDA2	5.43081e+08	-0.250782310599071	0.478	0.548	0.13094224883516	1	PHLDA2
ID2	8.63352e+07	0.250855334456201	0.538	0.439	0.208162875067086	1	ID2
FAM101B	9.04865e+08	-0.265014674065182	0.359	0.417	0.218171983695215	1	FAM101B
LGALS1	2.40277e+09	0.325560001614371	0.899	0.915	0.579332253183996	1	LGALS1
SPON2.1	3.3802e+09	-0.483061686744423	0.207	0.284	0.815000977766757	1	SPON2
PDE4DIP.1	3.79791e+09	-0.300234170940308	0.233	0.29	0.915712906780358	1	PDE4DIP
SAV1	5.4441e+08	-0.265712068987901	0.339	0.4	1	1	SAV1
FJX1	7.18777e+09	0.295973072526513	0.451	0.38	1	1	FJX1
IFI6	8.10864e+09	0.322685756691017	0.262	0.184	1	1	IFI6
PRCP.1	0.000115455706644479	-0.321851977003194	0.516	0.531	1	1	PRCP
NTM.1	0.000249642553773924	-0.350428036158591	0.342	0.387	1	1	NTM
LIFR	0.000249807685325285	0.251594849252956	0.568	0.497	1	1	LIFR
SMPX.1	0.000442870332860748	-0.572108816445258	0.267	0.304	1	1	SMPX
SLC25A4.1	0.000603804877707487	-0.252230912638387	0.614	0.597	1	1	SLC25A4
TTN.1	0.00194516931542461	-1.14285011847168	0.652	0.607	1	1	TTN
ATP2A2.1	0.00223746348270684	-0.486877546569458	0.712	0.661	1	1	ATP2A2
SERPINI1.1	0.00352763384354901	0.469225601577442	0.33	0.288	1	1	SERPINI1
SOX11.1	0.00361103079948255	-0.260199338899035	0.344	0.381	1	1	SOX11
SLC8A1.1	0.00713456901722722	-0.261697597818667	0.251	0.284	1	1	SLC8A1
KRT8	0.00883723126463701	0.251178384440609	0.463	0.4	1	1	KRT8
IGFBP5.1	0.00955171690810884	0.602002813609328	0.392	0.344	1	1	IGFBP5
TM4SF18.2	0	1.78401014880399	0.924	0.058	0	2	TM4SF18
CALCRL.2	1.06113e-267	1.34404395858637	0.885	0.09	2.55849e-263	2	CALCRL
MYCT1.2	1.70525e-252	0.988246815953277	0.806	0.056	4.11154e-248	2	MYCT1
ESAM.2	3.69433e-251	1.29419923535948	0.946	0.162	8.90739e-246	2	ESAM
ELTD1.2	7.80506e-244	1.4735286620546	0.924	0.151	1.88188e-239	2	ELTD1
ECSCR.2	1.22881e-242	1.06340762459604	0.874	0.108	2.96279e-240	2	ECSCR
CDH5.2	3.63119e-242	0.932647322390004	0.845	0.082	8.75516e-238	2	CDH5
MMP1.2	6.32194e-238	2.48749143261931	0.902	0.139	1.52428e-234	2	MMP1
ESM1.2	7.82125e-234	1.83957920597025	0.741	0.045	1.88578e-229	2	ESM1
FLT1.2	2.01569e-229	1.29097243604821	0.871	0.13	4.86002e-225	2	FLT1
CD93.1	3.85555e-213	1.09973652070806	0.712	0.048	9.29612e-209	2	CD93
CLDN5	8.24544e-209	1.67142628400755	0.68	0.044	1.98806e-204	2	CLDN5
MCAM.2	1.79081e-208	1.22711199855795	0.845	0.131	4.31782e-204	2	MCAM
KDR.2	3.30034e-201	1.20284887094135	0.954	0.237	7.95746e-197	2	KDR
STC1.2	5.68159e-201	1.42727409539232	0.767	0.088	1.36989e-196	2	STC1
TM4SF1.2	1.09527e-199	1.60688547319242	0.993	0.362	2.64082e-195	2	TM4SF1
EMCN.2	4.69462e-198	1.57296522260958	0.939	0.207	1.13192e-193	2	EMCN
RASGRP3.2	7.82913e-186	0.988016293267165	0.891	0.201	1.88768e-181	2	RASGRP3
SLC9A3R2.2	1.1674e-184	1.38446914981539	0.952	0.365	2.81473e-180	2	SLC9A3R2
DYSF.2	1.67455e-178	0.697798138465592	0.739	0.097	4.0375e-175	2	DYSF
RASIP1.2	2.02242e-178	0.884259426236326	0.815	0.161	4.87627e-174	2	RASIP1
SOX17.2	3.9897e-178	0.886280747288545	0.734	0.089	9.61956e-174	2	SOX17
HAPLN1.2	7.39701e-178	1.72587178902525	0.956	0.312	1.78349e-173	2	HAPLN1
CYSLTR1.1	8.05759e-178	0.713019380825864	0.669	0.065	1.94276e-174	2	CYSLTR1
PNP.2	6.1417e-177	1.01654253127092	0.813	0.173	1.48083e-172	2	PNP
GPR116	1.38604e-175	0.804426984689316	0.638	0.054	3.34187e-171	2	GPR116
APLN	1.51907e-175	1.21394509177303	0.608	0.04	3.66263e-171	2	APLN
SOX18.2	1.0704e-174	0.986844213227711	0.686	0.081	2.58085e-170	2	SOX18
MMRN2	1.03999e-172	0.578743089198408	0.603	0.042	2.50752e-168	2	MMRN2
BCL6B	1.79952e-170	0.551831178590125	0.54	0.023	4.33882e-166	2	BCL6B
PLVAP.2	1.09437e-169	1.37242327693637	0.913	0.315	2.63863e-165	2	PLVAP
COL13A1.1	2.69142e-162	0.765195885811197	0.63	0.066	6.48929e-158	2	COL13A1
PCDH12	2.17134e-159	0.602863253771929	0.614	0.058	5.23531e-155	2	PCDH12
ICAM2	2.69231e-159	0.681804237826423	0.551	0.035	6.49143e-155	2	ICAM2
CXCR4	3.99031e-158	1.12482980586187	0.562	0.04	9.62103e-154	2	CXCR4
PTPRB	4.98904e-158	0.48436971584115	0.58	0.042	1.20291e-153	2	PTPRB
EMP1.2	6.29564e-157	0.985057682716958	0.885	0.246	1.51794e-152	2	EMP1
SHANK3	1.20696e-154	0.530487247375032	0.584	0.049	2.9101e-150	2	SHANK3
TIE1	4.66387e-154	0.575276375991828	0.63	0.071	1.1245e-149	2	TIE1
MALL.1	8.31882e-148	0.703650347225777	0.634	0.075	2.00575e-143	2	MALL
TMEM255B	8.95627e-148	0.523346901367217	0.566	0.049	2.15945e-143	2	TMEM255B
GPX1.2	1.58556e-147	1.05722697646135	0.987	0.794	3.82295e-143	2	GPX1
ADAM15.2	8.6552e-145	0.716828997809634	0.739	0.152	2.08686e-140	2	ADAM15
CALM1.1	2.77534e-144	0.970633137098922	0.998	0.934	6.69162e-140	2	CALM1
COL3A1.1	1.55367e-145	-1.7888632360329	0.584	0.944	3.74605e-139	2	COL3A1
LAMA4.2	2.84619e-143	0.982112289628228	0.867	0.265	6.86246e-139	2	LAMA4
COL1A2.1	1.87546e-142	-1.80828251859501	0.224	0.876	4.52192e-138	2	COL1A2
FKBP1A.2	2.26326e-142	1.04880254204581	0.991	0.794	5.45695e-138	2	FKBP1A
APOE.1	1.65011e-142	-2.94270048103871	0.242	0.87	3.97857e-137	2	APOE
TCF4.2	7.04883e-142	1.07280493153936	0.965	0.553	1.69954e-136	2	TCF4
AFAP1L1.2	1.53938e-140	0.69320671755764	0.719	0.14	3.7116e-136	2	AFAP1L1
PODXL.2	1.50298e-139	0.7774627967965	0.717	0.132	3.62383e-135	2	PODXL
LMO2.1	2.47508e-138	0.941580072983447	0.932	0.388	5.96767e-134	2	LMO2
COL1A1.1	2.6758e-137	-2.02852910060965	0.046	0.796	6.45162e-133	2	COL1A1
ITGA6.1	1.42334e-136	0.609980161571687	0.621	0.084	3.43182e-132	2	ITGA6
MYL12A	1.86007e-136	0.754940865424477	0.993	0.933	4.48482e-132	2	MYL12A
EGFL7.1	7.45518e-135	0.99796316098667	0.993	0.741	1.79752e-130	2	EGFL7
TMSB4X.1	3.62406e-134	0.823419743296909	1	0.997	8.73796e-130	2	TMSB4X
SVIP.1	9.90102e-133	0.774646775233843	0.78	0.195	2.38723e-128	2	SVIP
FAM107B.2	4.39912e-133	1.14463071851605	0.911	0.413	1.06067e-127	2	FAM107B
HYAL2.2	3.9691e-130	0.914789010291709	0.965	0.568	9.56991e-126	2	HYAL2
PRDM1	4.17618e-130	0.573237199857844	0.514	0.043	1.00692e-125	2	PRDM1
HSPG2.2	1.61208e-129	0.937010729613309	0.841	0.286	3.88689e-125	2	HSPG2
KITLG.2	4.18135e-129	0.693278233892305	0.638	0.102	1.00816e-124	2	KITLG
GNG11.2	4.72355e-129	0.960404507323776	0.993	0.777	1.1389e-124	2	GNG11
NOVA2	2.77725e-127	0.418440562673237	0.458	0.027	6.69623e-123	2	NOVA2
ACTA2.2	1.37733e-126	-1.86374645557801	0.349	0.854	3.32089e-122	2	ACTA2
PLEKHG1	1.64307e-126	0.528830072630801	0.553	0.062	3.96161e-122	2	PLEKHG1
SEC14L1.2	7.17275e-126	0.912243958893816	0.889	0.383	1.72942e-121	2	SEC14L1
EGR1.1	4.28422e-125	-1.39180358352831	0.218	0.833	1.03297e-120	2	EGR1
ITGA2.1	3.47186e-124	0.838556263818314	0.763	0.188	8.371e-120	2	ITGA2
FTH1.1	1.92195e-123	-0.823726486682593	1	0.997	4.63402e-119	2	FTH1
UBE2J1.2	1.93148e-122	0.878196110261156	0.926	0.511	4.65698e-118	2	UBE2J1
NRP2.2	7.12121e-119	0.968357255410488	0.861	0.31	1.717e-114	2	NRP2
TPM3.1	7.05048e-118	0.791128595661037	0.972	0.705	1.69994e-113	2	TPM3
FAM69B.1	4.01609e-117	0.628000776770506	0.771	0.217	9.6832e-113	2	FAM69B
PDGFB	9.6041e-117	0.435811152988902	0.449	0.032	2.31564e-112	2	PDGFB
IL3RA	7.82951e-116	0.379069445600735	0.41	0.02	1.88777e-111	2	IL3RA
NDRG1	1.16888e-112	0.528023457816324	0.534	0.068	2.81828e-108	2	NDRG1
EXOC3L1	2.98874e-112	0.366102332486752	0.414	0.024	7.20615e-108	2	EXOC3L1
MARCKSL1.1	4.55665e-113	0.731726313262445	0.996	0.874	1.09865e-107	2	MARCKSL1
PCSK6	6.15188e-112	0.399756273720206	0.438	0.032	1.48328e-107	2	PCSK6
CRIM1	3.92353e-111	0.569770308600333	0.728	0.183	9.46002e-107	2	CRIM1
MDK.1	6.2336e-111	-1.37402023235048	0.342	0.864	1.50298e-106	2	MDK
APOLD1	6.9795e-111	0.544436791364265	0.453	0.038	1.68283e-106	2	APOLD1
THBD.1	1.43164e-111	0.647413038242656	0.603	0.103	3.45182e-106	2	THBD
S1PR1.2	3.05343e-110	0.555323149697001	0.608	0.106	7.36212e-107	2	S1PR1
HLX	5.55493e-110	0.477494515869016	0.477	0.048	1.33935e-105	2	HLX
VCAN.1	9.97411e-110	-1.6612477365144	0.246	0.825	2.40486e-105	2	VCAN
TGFBR2.1	2.7546e-108	0.862882173391732	0.952	0.612	6.6416e-103	2	TGFBR2
ZFP36L1.1	5.74156e-107	-1.24286713950535	0.743	0.91	1.38435e-103	2	ZFP36L1
LAPTM5	2.6622e-106	0.520792569057635	0.564	0.088	6.41884e-102	2	LAPTM5
CD40	6.27505e-106	0.539403716419061	0.603	0.112	1.51298e-101	2	CD40
CD34	1.11297e-105	0.495870844243689	0.42	0.03	2.68348e-101	2	CD34
CSTB.1	4.50166e-105	0.684243625276418	0.993	0.914	1.0854e-100	2	CSTB
ANGPT2	4.93757e-104	0.904677533095037	0.545	0.087	1.1905e-99	2	ANGPT2
NOSTRIN	4.94593e-103	0.530009034005646	0.647	0.137	1.19251e-98	2	NOSTRIN
MGST2.1	7.47462e-103	0.769434366264245	0.922	0.519	1.80221e-98	2	MGST2
IPO11	2.42186e-103	0.496604945058528	0.608	0.121	5.83934e-98	2	IPO11
PLK2.2	3.13209e-102	0.927780852938354	0.906	0.523	7.55178e-98	2	PLK2
FN1	3.98241e-102	-1.95007772800793	0.266	0.801	9.60199e-99	2	FN1
TPM1.1	4.16146e-102	-1.47783028572428	0.963	0.98	1.00337e-97	2	TPM1
DLK1.2	1.82483e-99	-2.07250176752803	0.405	0.852	4.39986e-95	2	DLK1
RAPGEF5	8.13741e-98	0.441200333938082	0.442	0.047	1.96201e-93	2	RAPGEF5
GJA1.2	1.66132e-97	0.699932013602524	0.813	0.279	4.0056e-93	2	GJA1
CD9.2	2.68373e-97	0.829824599649768	0.983	0.613	6.47074e-93	2	CD9
STAB1	5.57541e-97	0.322010042183642	0.357	0.018	1.34429e-92	2	STAB1
GIMAP4	2.04699e-97	0.361806593009929	0.344	0.015	4.9355e-92	2	GIMAP4
GLRX.1	4.95467e-96	0.638711402830868	0.83	0.337	1.19462e-91	2	GLRX
GMFG.1	8.18748e-96	0.692222406393532	0.893	0.396	1.97408e-91	2	GMFG
PPAP2B.2	1.74557e-95	0.941833630427168	0.754	0.278	4.20874e-91	2	PPAP2B
ARHGAP29.1	1.7162e-94	0.759488387308893	0.904	0.426	4.13792e-90	2	ARHGAP29
PRSS23.1	6.36056e-94	0.944357496406742	0.95	0.645	1.5336e-89	2	PRSS23
JAG2	1.08538e-92	0.496204996515757	0.553	0.105	2.61695e-88	2	JAG2
S100A10.1	1.80803e-92	0.855603044011443	0.989	0.71	4.35934e-88	2	S100A10
SFRP1.2	5.79754e-92	-1.63898744951405	0.309	0.774	1.39784e-87	2	SFRP1
CHRM3	7.03124e-92	0.376180362908418	0.436	0.048	1.6953e-87	2	CHRM3
TMSB10	2.40688e-91	0.550458102577186	1	0.995	5.80322e-87	2	TMSB10
NR5A2	1.25499e-90	0.292277445454272	0.355	0.022	3.02591e-86	2	NR5A2
CDH2.1	2.3608e-90	-1.02167484210925	0.462	0.832	5.69212e-86	2	CDH2
KCNJ2	2.66503e-90	0.515705855177077	0.427	0.046	6.42566e-86	2	KCNJ2
IVNS1ABP.2	5.74162e-90	0.70166571721024	0.749	0.264	1.38436e-85	2	IVNS1ABP
ANXA2.1	2.65554e-89	0.677756030180572	0.993	0.871	6.40278e-86	2	ANXA2
IL32	4.34567e-89	0.525440647836534	0.37	0.029	1.04778e-84	2	IL32
CLEC14A	4.35723e-89	0.509913004190075	0.329	0.017	1.05057e-84	2	CLEC14A
ETS2.2	3.19416e-88	0.664253794882981	0.834	0.369	7.70145e-84	2	ETS2
GNAI2	4.68174e-87	0.635576837006709	0.976	0.84	1.12881e-82	2	GNAI2
SEMA5A.1	1.53538e-86	-0.95001486537847	0.19	0.742	3.70195e-82	2	SEMA5A
TMEM204.1	1.60765e-86	0.534655107601608	0.691	0.197	3.8762e-82	2	TMEM204
QPRT.1	4.64087e-86	-0.840738892528087	0.096	0.663	1.11896e-81	2	QPRT
RDX.2	5.84515e-86	0.717746532457504	0.987	0.797	1.40932e-81	2	RDX
EMILIN1.1	2.81459e-85	-1.14773581023732	0.275	0.761	6.78625e-81	2	EMILIN1
CPXM2	5.79413e-85	0.362644838358687	0.438	0.055	1.39702e-80	2	CPXM2
SNRK	8.59496e-85	0.537638682149671	0.682	0.206	2.07233e-80	2	SNRK
PROCR	2.19204e-84	0.431168938674031	0.508	0.089	5.28523e-80	2	PROCR
ADAMTS9.2	3.48422e-84	0.801208361801865	0.889	0.502	8.40081e-80	2	ADAMTS9
HAND2.1	1.36802e-83	-0.959302524505312	0.235	0.73	3.29844e-79	2	HAND2
RAB38	3.1938e-83	0.346950511767429	0.388	0.04	7.70058e-79	2	RAB38
DIAPH2	7.88098e-83	0.592673111252551	0.739	0.272	1.90018e-78	2	DIAPH2
TNFAIP3	8.91898e-83	0.461071855498986	0.458	0.067	2.15046e-78	2	TNFAIP3
DLL4	1.13669e-82	0.280963717681654	0.338	0.023	2.74068e-78	2	DLL4
KCNN3	1.21864e-82	0.396740043329771	0.366	0.032	2.93827e-78	2	KCNN3
PTN.1	1.57812e-82	-1.28271994369173	0.089	0.659	3.80502e-78	2	PTN
HECW2.1	2.21669e-82	0.655693483145395	0.845	0.341	5.34467e-78	2	HECW2
GPR4	3.98288e-83	0.332934506184364	0.392	0.042	9.60313e-79	2	GPR4
RALA	6.43765e-82	0.714155566953646	0.852	0.44	1.55218e-77	2	RALA
TSPAN15	6.91022e-82	0.40160308159126	0.538	0.102	1.66612e-77	2	TSPAN15
YWHAH.1	7.17325e-83	0.772979138998037	0.928	0.672	1.72954e-77	2	YWHAH
RBP7	8.05725e-82	0.843735384724172	0.471	0.074	1.94268e-77	2	RBP7
S100A16.1	8.52239e-82	0.721599435628709	0.926	0.493	2.05483e-78	2	S100A16
COL21A1.2	9.22647e-82	0.656869208578297	0.715	0.227	2.22459e-77	2	COL21A1
COL15A1.1	1.39395e-81	0.830508058549007	0.876	0.449	3.36094e-77	2	COL15A1
PHLDA2.1	5.40384e-81	0.763383358533984	0.887	0.432	1.30292e-76	2	PHLDA2
DGKD	1.22764e-80	0.53591217069444	0.688	0.215	2.95995e-76	2	DGKD
KANK3	1.30202e-81	0.299643274053712	0.37	0.035	3.13931e-76	2	KANK3
HINT1	6.28818e-80	0.459487325256868	0.998	0.963	1.51614e-75	2	HINT1
PDGFRB.1	9.65075e-79	-1.07929882382323	0.081	0.645	2.32689e-74	2	PDGFRB
RASSF2	2.0247e-78	0.348159881003763	0.418	0.055	4.88176e-74	2	RASSF2
LYVE1	3.53457e-78	0.325926126730815	0.301	0.015	8.5222e-74	2	LYVE1
GUCY1A3.1	6.46124e-78	-1.01512571525291	0.072	0.623	1.55787e-73	2	GUCY1A3
CFL1	7.21596e-78	0.421436556635012	0.998	0.965	1.73984e-73	2	CFL1
GJA4	4.37473e-77	0.814508975264511	0.444	0.07	1.05479e-72	2	GJA4
KIAA1462.1	5.72403e-77	0.495620609547479	0.636	0.181	1.38012e-72	2	KIAA1462
ARPC3	1.61317e-76	0.507063251534301	0.987	0.902	3.8895e-72	2	ARPC3
MYL6	3.2692e-76	0.457152592210393	1	0.983	7.88238e-72	2	MYL6
PTPRE	1.11554e-75	0.34365891021537	0.377	0.042	2.68967e-71	2	PTPRE
TSPAN18.1	1.29253e-75	0.483619839472251	0.68	0.215	3.11642e-72	2	TSPAN18
CCND1.1	1.31398e-75	0.772321995305024	0.974	0.771	3.16814e-71	2	CCND1
FOS.1	5.82712e-75	-1.34169312143528	0.205	0.685	1.40498e-70	2	FOS
CLDN1	9.52412e-75	0.309009397768249	0.305	0.02	2.29636e-70	2	CLDN1
SH3BP5.2	1.06009e-74	0.696422739371288	0.723	0.279	2.55599e-70	2	SH3BP5
ITPR3	1.34424e-74	0.267811171903284	0.349	0.033	3.2411e-70	2	ITPR3
S100A6.1	2.36323e-74	1.31443811566496	0.867	0.527	5.69797e-70	2	S100A6
FSCN1	3.19643e-74	0.680984609326747	0.95	0.694	7.70692e-70	2	FSCN1
RPS6KA2	1.97519e-73	0.408675383315618	0.471	0.086	4.76237e-69	2	RPS6KA2
ITGAV	2.95414e-74	-0.850865559177147	0.455	0.81	7.12273e-70	2	ITGAV
CYYR1	3.11273e-73	0.387330866865241	0.468	0.083	7.5051e-70	2	CYYR1
MZT2A.1	3.25592e-73	0.614760856350306	0.915	0.582	7.85035e-69	2	MZT2A
ABCA1.1	5.05439e-73	-0.945496343634971	0.364	0.764	1.21866e-68	2	ABCA1
IL4R	1.05495e-72	0.345834809506443	0.475	0.089	2.5436e-68	2	IL4R
CHST15	2.08226e-72	0.340550696345729	0.401	0.054	5.02055e-68	2	CHST15
SOX11.2	2.90904e-72	0.82321320952725	0.706	0.28	7.01399e-68	2	SOX11
IGFBP7.2	3.80034e-72	-1.19156936780497	0.318	0.764	9.16301e-68	2	IGFBP7
COL6A1.1	4.2096e-72	-0.995752578504619	0.377	0.76	1.01498e-67	2	COL6A1
SNCG	1.57422e-71	0.436342032337151	0.516	0.114	3.79561e-67	2	SNCG
NOS3	2.78843e-71	0.382388662196495	0.464	0.086	6.72318e-67	2	NOS3
DOCK6.1	4.42074e-71	0.500361740189168	0.719	0.255	1.06589e-66	2	DOCK6
WWTR1.2	4.35763e-71	0.615794451911286	0.952	0.631	1.05067e-65	2	WWTR1
IGF2.2	5.18252e-70	-1.84054385564489	0.451	0.791	1.24956e-65	2	IGF2
SOX7	2.29997e-69	0.314499694189991	0.375	0.047	5.54546e-65	2	SOX7
VASP	2.89582e-71	0.568326250482887	0.885	0.506	6.98211e-65	2	VASP
PRCP.2	9.57762e-69	0.807594612844173	0.834	0.443	2.30926e-64	2	PRCP
ACTN4	1.53272e-68	0.572609161059524	0.867	0.513	3.69553e-64	2	ACTN4
CALM2.1	2.54224e-68	-0.774880782192797	0.926	0.926	6.1296e-65	2	CALM2
PCDH17	5.06705e-69	0.703410652350417	0.786	0.34	1.22172e-64	2	PCDH17
ERG	6.85796e-68	0.273107475789686	0.338	0.035	1.65352e-63	2	ERG
MYO1E	7.51541e-69	0.412092351345657	0.553	0.142	1.81204e-63	2	MYO1E
SCN3B	1.46985e-67	0.350145576616767	0.338	0.036	3.54397e-64	2	SCN3B
SCAMP5	2.46557e-67	0.328895064456012	0.477	0.096	5.94475e-63	2	SCAMP5
SLC43A3	5.57274e-67	0.35788729916806	0.462	0.089	1.34364e-62	2	SLC43A3
CHPF	6.86088e-67	-0.679375662248095	0.046	0.559	1.65423e-62	2	CHPF
EFNB2.1	1.15694e-66	0.789332660955198	0.636	0.215	2.78949e-62	2	EFNB2
ANTXR1.1	1.55261e-67	-0.745681839913746	0.131	0.635	3.74349e-62	2	ANTXR1
LITAF.1	2.01761e-66	-1.12001765227788	0.159	0.653	4.86466e-63	2	LITAF
LMO4	2.76276e-67	-1.09092718059826	0.643	0.831	6.66129e-62	2	LMO4
MTSS1	3.66764e-67	0.447030683425576	0.654	0.214	8.84304e-62	2	MTSS1
SULT1C4	6.6329e-66	0.370924218615817	0.407	0.064	1.59926e-61	2	SULT1C4
SHE	8.15259e-66	0.300354993044803	0.44	0.077	1.96567e-61	2	SHE
FGF12	3.14084e-65	0.361814842142618	0.346	0.043	7.57288e-61	2	FGF12
EHD3.1	4.71008e-65	0.647158225157537	0.754	0.338	1.13565e-60	2	EHD3
CCDC85B.1	7.9234e-65	0.59206778321647	0.946	0.672	1.91041e-60	2	CCDC85B
COL6A3.1	1.74071e-64	-1.12623022485333	0.022	0.526	4.19703e-60	2	COL6A3
FDPS.1	4.38822e-64	0.532649507023613	0.854	0.483	1.05804e-60	2	FDPS
HMGN2.1	7.50939e-64	-0.870195225677637	0.719	0.886	1.81059e-59	2	HMGN2
MGST3	1.05032e-62	0.432543978237125	0.993	0.942	2.53242e-58	2	MGST3
TBX2.1	1.22655e-62	-0.807207707415096	0.072	0.565	2.95733e-58	2	TBX2
CD109	2.2341e-63	0.373932855577811	0.481	0.107	5.38664e-58	2	CD109
ZEB2.1	4.58564e-62	-0.894029374919201	0.458	0.779	1.10564e-57	2	ZEB2
SCARF1	5.20426e-62	0.329898443714753	0.503	0.116	1.2548e-57	2	SCARF1
PRKCH	5.25042e-62	0.328790792800278	0.431	0.083	1.26593e-57	2	PRKCH
PDGFA.1	2.3339e-62	0.646031809460875	0.789	0.376	5.62726e-57	2	PDGFA
LXN	4.41159e-61	0.367907548560233	0.481	0.107	1.06368e-56	2	LXN
FZD4	1.13564e-60	0.334603729757463	0.497	0.112	2.73813e-57	2	FZD4
PLP2.1	2.54759e-60	0.629700322034722	0.664	0.262	6.14249e-56	2	PLP2
PCDH7	6.98884e-60	-0.852388527756281	0.312	0.719	1.68508e-55	2	PCDH7
CTC-241F20.3	1.21364e-59	0.29730882440879	0.403	0.072	2.92621e-56	2	CTC-241F20.3
PLEKHA1.1	2.89246e-59	0.518489492238039	0.752	0.35	6.974e-55	2	PLEKHA1
ACTB	5.22845e-59	0.368606466097939	1	0.998	1.26063e-54	2	ACTB
CST3.1	1.73081e-58	-0.896883126784297	0.885	0.917	4.17316e-54	2	CST3
HN1.1	2.24237e-58	0.527509839590655	0.915	0.601	5.40659e-54	2	HN1
TXN	3.77914e-59	0.449246650819844	0.98	0.911	9.11189e-54	2	TXN
PREX1	4.94341e-58	0.458024350679154	0.573	0.178	1.19191e-53	2	PREX1
BGN.2	5.49714e-58	-1.40620146651247	0.107	0.575	1.32541e-53	2	BGN
ANK3.1	6.47534e-58	-0.868096406846198	0.233	0.646	1.56127e-53	2	ANK3
ADAMTS7	7.69784e-58	0.432198309661821	0.645	0.224	1.85603e-53	2	ADAMTS7
TUBA4A	9.61928e-58	0.311048643919881	0.362	0.055	2.3193e-53	2	TUBA4A
SESN3.1	1.07149e-57	-0.752758412717533	0.085	0.553	2.58347e-53	2	SESN3
CCDC80.2	2.20801e-57	-0.71604909776504	0.033	0.512	5.32373e-53	2	CCDC80
ZEB1	3.91039e-57	0.429451070626957	0.686	0.265	9.42834e-53	2	ZEB1
GYPC.2	5.57269e-57	0.533518868688921	0.978	0.729	1.34363e-52	2	GYPC
CPNE2	2.05017e-56	0.440985726034265	0.691	0.279	4.94317e-53	2	CPNE2
ACTR3	3.01529e-56	0.472096740190213	0.954	0.792	7.27017e-53	2	ACTR3
FAM101B.1	4.72799e-56	0.529396581853195	0.725	0.314	1.13997e-51	2	FAM101B
LDB2.1	1.44081e-55	0.663531678158641	0.824	0.475	3.47394e-51	2	LDB2
PDGFRA.1	1.97609e-55	-0.736178122708183	0.15	0.61	4.76455e-51	2	PDGFRA
COTL1	2.15779e-55	0.603963214548229	0.904	0.617	5.20265e-51	2	COTL1
PTP4A3.1	5.78873e-55	0.623004399473028	0.776	0.425	1.39572e-50	2	PTP4A3
CA2	6.77579e-55	0.331812771863011	0.272	0.025	1.63371e-51	2	CA2
LYN	1.32956e-54	0.409945133767397	0.673	0.26	3.20571e-50	2	LYN
LBH.1	1.93174e-54	0.643211523658656	0.837	0.494	4.65761e-50	2	LBH
ARPC1B	2.1745e-54	0.479881020555481	0.954	0.706	5.24294e-50	2	ARPC1B
TMEM35	5.1414e-54	0.256525513877444	0.325	0.043	1.23964e-49	2	TMEM35
LGALS3BP.1	8.84227e-54	-0.607182817292715	0.078	0.539	2.13196e-49	2	LGALS3BP
ABHD17A	1.05188e-53	0.50701658526725	0.913	0.631	2.53619e-49	2	ABHD17A
NT5E	1.18297e-53	0.30422423032172	0.355	0.057	2.85227e-49	2	NT5E
MECOM.1	1.2562e-53	0.476382685758516	0.634	0.224	3.02882e-49	2	MECOM
FAM43A	2.57309e-53	0.382615665338032	0.551	0.16	6.20398e-49	2	FAM43A
F2RL3	3.90745e-53	0.386014883995828	0.444	0.101	9.42126e-50	2	F2RL3
PCDH18.1	6.81657e-53	-0.766607365177989	0.131	0.572	1.64354e-48	2	PCDH18
EFNA1	7.87865e-53	0.315946872876437	0.344	0.056	1.89962e-48	2	EFNA1
ARPC5L.1	1.17585e-52	0.497949815968588	0.889	0.575	2.8351e-48	2	ARPC5L
CCL21.2	7.4367e-52	-1.19317281065012	0.087	0.545	1.79306e-47	2	CCL21
GSN.1	8.97602e-52	0.586508948332516	0.948	0.791	2.16421e-47	2	GSN
TIMP1.1	2.03174e-51	-1.11649559522556	0.969	0.959	4.89873e-47	2	TIMP1
ATOX1	3.55516e-51	0.460930368944609	0.98	0.845	8.57185e-47	2	ATOX1
PALD1	3.59158e-51	0.32863917988624	0.499	0.131	8.65966e-48	2	PALD1
POMP	5.35514e-51	0.413189724855036	0.996	0.941	1.29118e-47	2	POMP
OIT3	7.69566e-51	0.399473918042728	0.301	0.039	1.8555e-46	2	OIT3
CDC42EP2	8.46406e-51	0.281117852956439	0.444	0.103	2.04077e-46	2	CDC42EP2
TUBB6.1	1.2413e-50	0.518327454721454	0.88	0.551	2.9929e-47	2	TUBB6
MST4.1	1.33265e-51	-0.616256285519619	0.083	0.528	3.21314e-46	2	MST4
MYLK	1.75897e-50	0.342293552412868	0.623	0.206	4.24105e-47	2	MYLK
SDC2	4.04823e-50	-0.578496164694907	0.035	0.475	9.76068e-48	2	SDC2
MGP	5.55429e-50	-2.19520049458807	0.126	0.568	1.33919e-45	2	MGP
MATN2	9.14667e-50	-0.593898148125105	0.035	0.474	2.20535e-45	2	MATN2
SH2D3C	9.55478e-50	0.311602499586725	0.449	0.107	2.30375e-45	2	SH2D3C
KLHL4.1	1.06011e-49	0.491525752529124	0.712	0.299	2.55602e-45	2	KLHL4
NEDD9	1.34645e-49	0.447246612947436	0.551	0.179	3.24643e-45	2	NEDD9
CEBPD.2	3.85572e-49	-1.04119043829252	0.222	0.624	9.29654e-45	2	CEBPD
ABRACL	4.00886e-49	0.449476860835361	0.845	0.488	9.66576e-45	2	ABRACL
DOCK4	1.6612e-48	0.387695582801713	0.621	0.215	4.00532e-44	2	DOCK4
EXOC3L2	2.67254e-48	0.288130966210458	0.386	0.08	6.44376e-44	2	EXOC3L2
PRKD2	2.73196e-48	0.345918312668045	0.468	0.128	6.58703e-44	2	PRKD2
PLXND1	3.05312e-48	0.471703627538526	0.721	0.346	7.36139e-44	2	PLXND1
PITPNC1	3.77917e-48	0.356872532456244	0.479	0.134	9.11195e-44	2	PITPNC1
RNASE1	1.0875e-47	0.297784105368008	0.32	0.049	2.62207e-43	2	RNASE1
PEA15	1.31388e-47	0.414574577819321	0.71	0.316	3.1679e-43	2	PEA15
CHRM2	1.96527e-47	-0.647648804129803	0.065	0.493	4.73846e-43	2	CHRM2
PTEN.1	2.31524e-47	-0.728260617698626	0.584	0.785	5.58228e-43	2	PTEN
LPAR6	2.43888e-47	0.334231304949188	0.453	0.111	5.88039e-43	2	LPAR6
HBEGF	2.69133e-48	0.37515090221439	0.656	0.257	6.48906e-44	2	HBEGF
SLC35G2	2.85602e-47	0.31642448261931	0.556	0.182	6.88614e-43	2	SLC35G2
PRELID1	5.30649e-47	0.450592015472138	0.956	0.777	1.27945e-42	2	PRELID1
PLAT.2	6.0372e-47	-0.994040662139675	0.2	0.609	1.45563e-43	2	PLAT
RUNX1T1.1	6.47581e-47	-0.70497448449305	0.205	0.6	1.56138e-42	2	RUNX1T1
SMAGP	7.04091e-47	0.348692015209918	0.564	0.188	1.69763e-42	2	SMAGP
CCDC50	1.29969e-46	0.450991937842227	0.817	0.444	3.13367e-42	2	CCDC50
PRICKLE1.1	1.64392e-48	-0.62221159173098	0.107	0.529	3.96366e-42	2	PRICKLE1
NPDC1	1.86093e-46	0.460460198937777	0.876	0.57	4.48689e-42	2	NPDC1
FAM171B	3.45631e-46	0.301877038320711	0.458	0.119	8.33351e-42	2	FAM171B
ASAP2	4.6126e-47	0.386475414481499	0.632	0.248	1.11214e-41	2	ASAP2
CALD1.1	3.54405e-45	-0.648485824273531	0.961	0.943	8.54505e-41	2	CALD1
CDH11.1	8.53365e-45	-0.787369147003512	0.214	0.6	2.05755e-40	2	CDH11
BMP5	1.13958e-44	-0.72389159824547	0.159	0.548	2.74765e-40	2	BMP5
C20orf112	1.15677e-44	0.391925814826731	0.654	0.274	2.78908e-40	2	C20orf112
NETO2	1.26395e-44	0.332220164212647	0.505	0.153	3.04752e-40	2	NETO2
CARD8	1.65014e-44	0.346580928044226	0.497	0.154	3.97866e-40	2	CARD8
FMNL2	1.98576e-44	0.310372491263332	0.46	0.127	4.78786e-40	2	FMNL2
UTRN.1	2.47324e-44	0.433829986322864	0.739	0.355	5.96323e-41	2	UTRN
PLXNA2	2.98467e-44	0.369162369803789	0.569	0.199	7.19635e-40	2	PLXNA2
UACA.1	3.111e-44	0.50268713451741	0.719	0.349	7.50093e-40	2	UACA
FSTL1	3.16151e-45	-0.671626696382411	0.549	0.779	7.62272e-40	2	FSTL1
SLC18B1	3.65692e-44	0.26887562730867	0.423	0.102	8.8172e-40	2	SLC18B1
RAMP1.1	4.83747e-44	-0.952330123809315	0.222	0.632	1.16636e-39	2	RAMP1
LUM.1	6.02233e-44	-1.13311643528987	0.052	0.465	1.45205e-39	2	LUM
COLEC11.1	6.60094e-44	-0.996489373031727	0.052	0.467	1.59155e-39	2	COLEC11
MAP3K11	6.60505e-45	0.317086151106449	0.651	0.26	1.59254e-39	2	MAP3K11
ID3.1	1.23987e-44	0.611608379469686	0.935	0.635	2.98944e-39	2	ID3
DGKI.1	1.59679e-43	-0.79754639974739	0.074	0.49	3.85001e-39	2	DGKI
PTPN4	1.86225e-44	0.4101236153205	0.497	0.158	4.49006e-40	2	PTPN4
STIM2	1.39038e-42	0.407098763217448	0.684	0.309	3.35236e-38	2	STIM2
TMEM141.2	1.71531e-42	-0.727670087491718	0.556	0.753	4.13579e-38	2	TMEM141
TIMP3.2	2.34057e-42	0.527177850790408	0.922	0.648	5.64335e-38	2	TIMP3
NFIA.1	2.42465e-42	-0.735920897824871	0.222	0.595	5.84607e-38	2	NFIA
FBLN2	3.08346e-42	-0.748701561077843	0.015	0.415	7.43454e-38	2	FBLN2
NTM.2	1.76853e-41	-0.926335333164632	0.059	0.462	4.2641e-38	2	NTM
PPM1F	2.28129e-41	0.317468832051912	0.514	0.167	5.50042e-37	2	PPM1F
PDLIM3.2	4.41584e-41	-1.02369495732928	0.266	0.622	1.0647e-36	2	PDLIM3
FHL1.2	4.77487e-41	-0.735488095472658	0.451	0.738	1.15127e-36	2	FHL1
ZCCHC24	7.37771e-41	-0.561222494405089	0.126	0.529	1.77884e-36	2	ZCCHC24
SYT4.2	7.64997e-41	-1.10479580533937	0.028	0.422	1.84448e-36	2	SYT4
TNFAIP8L1	1.17108e-40	0.285413740174573	0.42	0.109	2.8236e-36	2	TNFAIP8L1
ACOT9	1.39066e-40	0.423145284931958	0.826	0.511	3.35302e-36	2	ACOT9
CLEC2B	2.0766e-40	0.369497714333239	0.473	0.141	5.00689e-36	2	CLEC2B
SNRPB	2.25547e-40	0.409117742905619	0.95	0.701	5.43817e-36	2	SNRPB
GNAI1	6.21e-41	0.48830084684062	0.821	0.487	1.49729e-35	2	GNAI1
MRPL15	7.4216e-40	0.415152746657792	0.841	0.523	1.78942e-35	2	MRPL15
NQO1.1	9.80031e-40	0.460446385923625	0.828	0.482	2.36295e-35	2	NQO1
CAPN2	1.01215e-39	0.439080927941964	0.815	0.49	2.44039e-35	2	CAPN2
CDC37	1.40293e-40	0.418351411240109	0.861	0.554	3.38261e-35	2	CDC37
SAV1.1	1.83638e-40	0.639712829714246	0.656	0.31	4.42769e-35	2	SAV1
TSPAN13	1.95601e-39	0.489969838689392	0.732	0.391	4.71612e-35	2	TSPAN13
MAP1S	2.60263e-39	0.291900448823726	0.51	0.17	6.27521e-35	2	MAP1S
ATP11A	3.03131e-39	0.33990226963495	0.566	0.215	7.30879e-35	2	ATP11A
ATP1B2.1	6.18461e-39	-0.530975723116143	0.022	0.404	1.49117e-34	2	ATP1B2
FAM110B	8.26279e-39	-0.681212576210102	0.092	0.48	1.99224e-34	2	FAM110B
GULP1	1.13819e-38	0.301584621359607	0.464	0.139	2.74429e-34	2	GULP1
CSRP2.2	1.41995e-39	-1.00319866209264	0.523	0.747	3.42365e-34	2	CSRP2
PFN1	2.06218e-38	0.348546865783767	0.993	0.948	4.97213e-34	2	PFN1
HEY1.1	2.79046e-39	0.553410569875974	0.691	0.336	6.72808e-34	2	HEY1
CYBA	3.19241e-38	0.460569072173101	0.969	0.779	7.69722e-34	2	CYBA
ANKRD11	3.6256e-38	0.449883093699943	0.963	0.781	8.74169e-34	2	ANKRD11
PSMA7	7.10326e-38	0.326444688629336	0.998	0.926	1.71267e-33	2	PSMA7
MIR145.1	1.75274e-37	-0.777410186792443	0.092	0.468	4.22603e-33	2	MIR145
DOK5	2.17691e-37	0.525645838392624	0.645	0.301	5.24875e-33	2	DOK5
DKK1.2	2.1858e-37	-1.58816884364727	0.028	0.4	5.27018e-33	2	DKK1
FBN1	2.32938e-37	-0.69559827643758	0.481	0.749	5.61637e-33	2	FBN1
MRPL52	4.19548e-37	0.436354618399648	0.861	0.61	1.01157e-32	2	MRPL52
MFAP4	4.29474e-38	-0.723589082330511	0.022	0.391	1.03551e-32	2	MFAP4
ABCG1	5.175e-37	0.252439975327256	0.46	0.137	1.24775e-33	2	ABCG1
FRMD4A	5.18882e-37	0.313728405684018	0.575	0.208	1.25108e-32	2	FRMD4A
OSBPL10	5.58947e-37	0.253599053822791	0.425	0.118	1.34768e-32	2	OSBPL10
SWAP70	5.85018e-37	0.308748673048288	0.505	0.173	1.41054e-32	2	SWAP70
HLA-B	6.61403e-37	0.618774399430897	0.786	0.469	1.59471e-32	2	HLA-B
CARHSP1	7.7902e-37	0.384963480228356	0.88	0.554	1.8783e-32	2	CARHSP1
MYLIP.1	2.51103e-36	-0.682516348806782	0.394	0.687	6.05434e-32	2	MYLIP
COL14A1.1	2.52721e-36	-0.55153072991744	0.026	0.394	6.09335e-32	2	COL14A1
SERPINF1	4.24081e-36	-0.551869329734021	0.033	0.399	1.0225e-31	2	SERPINF1
PLS3	6.14338e-37	0.4255038027192	0.961	0.8	1.48123e-31	2	PLS3
HOMER2.1	6.9466e-36	-0.540648244876057	0.1	0.49	1.67489e-31	2	HOMER2
BCAP31	7.12987e-36	0.404127053167759	0.904	0.664	1.71908e-31	2	BCAP31
CD99	7.32134e-36	0.390840361478252	0.991	0.888	1.76525e-31	2	CD99
SULF1.1	7.78791e-36	-0.732140648000225	0.1	0.491	1.87774e-31	2	SULF1
BTG2.1	1.0518e-35	-0.884140711016913	0.268	0.592	2.53599e-31	2	BTG2
MT-CO1	1.21184e-35	-0.430186221876085	1	0.998	2.92187e-31	2	MT-CO1
MYL12B	1.24529e-35	0.354616794754066	0.991	0.913	3.00253e-31	2	MYL12B
TUBA1C.2	2.07311e-35	0.405114268572032	0.771	0.437	4.99847e-31	2	TUBA1C
TPM2.2	2.52359e-35	-0.657833224792512	0.858	0.911	6.08462e-31	2	TPM2
PLTP.1	3.87652e-35	-0.640285803395534	0.19	0.557	9.34668e-31	2	PLTP
ENG	6.79813e-35	0.457949629717807	0.876	0.556	1.6391e-31	2	ENG
MDH1	8.08644e-35	-0.628275343767267	0.649	0.782	1.94972e-30	2	MDH1
SPRED1.1	1.61646e-34	0.430109065825998	0.863	0.573	3.89744e-30	2	SPRED1
RPS26	1.88451e-34	0.365698072309965	0.991	0.924	4.54373e-30	2	RPS26
PRDX1	7.14061e-34	0.273605650003488	1	0.945	1.72167e-29	2	PRDX1
SMAD1	7.1595e-34	0.345801865543946	0.468	0.156	1.72623e-29	2	SMAD1
CDK17	7.75788e-34	0.288648169163734	0.51	0.181	1.8705e-29	2	CDK17
HS3ST1	1.58176e-33	0.258126845663097	0.368	0.093	3.81379e-29	2	HS3ST1
MYO10	1.97019e-33	0.366407756057574	0.606	0.259	4.75032e-29	2	MYO10
CAP1	3.39684e-33	0.375510153856564	0.978	0.849	8.19012e-29	2	CAP1
ROBO1.1	6.60796e-33	0.395643720190118	0.861	0.575	1.59325e-28	2	ROBO1
FBLIM1	8.18476e-33	0.405761830850726	0.719	0.403	1.97343e-28	2	FBLIM1
LRRC17.1	1.05565e-32	-0.629592320257305	0.1	0.452	2.54529e-28	2	LRRC17
EHD4	1.25567e-32	0.314101199185897	0.484	0.173	3.02756e-28	2	EHD4
PGK1.2	1.31675e-32	0.347965111769951	0.95	0.759	3.17482e-28	2	PGK1
TXNIP.1	1.33204e-32	-0.880277970331365	0.305	0.599	3.21169e-28	2	TXNIP
BAMBI.1	1.42844e-32	-0.649703730263519	0.312	0.625	3.44411e-28	2	BAMBI
KIF21A.1	1.70905e-32	-0.612850335873274	0.268	0.591	4.12069e-28	2	KIF21A
ITGA5	3.6706e-32	0.353905291067367	0.606	0.276	8.85019e-28	2	ITGA5
PTPRM	3.86508e-32	0.346461684813703	0.686	0.337	9.31909e-28	2	PTPRM
HAND2-AS1	4.27724e-32	-0.522424416739534	0.111	0.474	1.03128e-27	2	HAND2-AS1
GCLM	6.04993e-32	0.319880774502515	0.527	0.201	1.4587e-27	2	GCLM
LYPLA1	8.67494e-32	0.373308110589824	0.893	0.655	2.09162e-27	2	LYPLA1
HHEX	9.47235e-33	0.279332640236665	0.462	0.152	2.28388e-27	2	HHEX
H3F3A	1.33433e-31	-0.292926805667592	1	0.983	3.21719e-27	2	H3F3A
C7.2	1.48599e-31	-1.21034357661052	0.068	0.424	3.58287e-27	2	C7
HOMER3	2.02653e-31	0.364363027907331	0.806	0.496	4.88616e-27	2	HOMER3
SLC12A2.1	2.61691e-31	0.407085571301497	0.708	0.371	6.30962e-28	2	SLC12A2
DNAJA1	2.78406e-31	0.37125507098692	0.939	0.722	6.71266e-27	2	DNAJA1
GAPDH	2.88239e-32	0.253394284894362	1	0.99	6.94974e-27	2	GAPDH
MSN	3.16332e-31	0.36865356732626	0.943	0.751	7.62709e-27	2	MSN
PLN.1	4.50201e-31	-1.57199999516506	0.473	0.682	1.08548e-27	2	PLN
EIF4A1	6.37701e-32	0.321827952767123	0.989	0.936	1.53756e-26	2	EIF4A1
LUZP1	7.85513e-31	0.353191542078931	0.773	0.435	1.89395e-26	2	LUZP1
MRPL33	1.32321e-30	0.379463506497287	0.808	0.51	3.19039e-26	2	MRPL33
HRAS	1.8304e-30	0.35028057464026	0.776	0.447	4.41328e-26	2	HRAS
TMEM123	2.21832e-30	0.349020170679707	0.802	0.466	5.3486e-27	2	TMEM123
LIMCH1.1	2.84751e-30	0.438449038936263	0.577	0.249	6.86562e-27	2	LIMCH1
PPP2R2A	3.77596e-30	0.34351107185793	0.763	0.425	9.10421e-26	2	PPP2R2A
GPC3.1	3.79186e-30	-0.594260081720515	0.059	0.399	9.14255e-26	2	GPC3
FLI1	4.26637e-30	0.308386365984711	0.545	0.217	1.02866e-25	2	FLI1
YAP1	7.84433e-30	-0.45599763323663	0.163	0.504	1.89135e-25	2	YAP1
TAGLN.1	8.3999e-30	-1.05474151397751	0.255	0.584	2.0253e-25	2	TAGLN
CNTFR.1	8.91392e-30	-0.476277921866463	0.041	0.376	2.14924e-25	2	CNTFR
EGFR.1	9.13717e-30	-0.419971550301681	0.007	0.332	2.20306e-25	2	EGFR
CITED4.2	1.13773e-29	0.360976959238666	0.486	0.179	2.74319e-25	2	CITED4
MEF2C	1.16391e-29	0.361827933710833	0.813	0.478	2.8063e-25	2	MEF2C
IL11RA	1.6811e-29	-0.468162986337441	0.102	0.437	4.0533e-26	2	IL11RA
TRIB2.1	1.78355e-29	-0.505044641957005	0.19	0.521	4.30033e-25	2	TRIB2
PPAP2C	1.97412e-29	0.2619843923791	0.344	0.088	4.75979e-25	2	PPAP2C
FBXW7.1	1.99206e-29	0.436863159711449	0.61	0.283	4.80307e-25	2	FBXW7
TGFB2.1	2.51135e-29	-0.568002580509004	0.146	0.484	6.05511e-25	2	TGFB2
EDNRA	2.79439e-30	-0.492566757383301	0.028	0.359	6.73756e-25	2	EDNRA
HNRNPA1	2.84741e-29	-0.441735842754571	0.922	0.936	6.86538e-25	2	HNRNPA1
MIR143HG	3.53441e-29	-0.55534770450424	0.061	0.396	8.52182e-25	2	MIR143HG
KCNN2	3.53781e-29	0.288973378202487	0.294	0.068	8.53002e-25	2	KCNN2
YES1	4.41547e-30	0.351155048810932	0.699	0.377	1.06461e-24	2	YES1
QSOX1.1	4.60326e-29	-0.82766681089328	0.438	0.653	1.10989e-24	2	QSOX1
RAB11A	4.77511e-29	0.346826869420374	0.902	0.672	1.15133e-24	2	RAB11A
APLNR	5.083e-29	0.331532213809097	0.355	0.097	1.22556e-24	2	APLNR
FAM46A.1	6.22347e-29	-0.665239530577808	0.118	0.456	1.50054e-24	2	FAM46A
SEPT7.1	7.41425e-29	-0.414283038779677	0.976	0.946	1.78765e-24	2	2007-09-01
EIF4EBP1	7.66707e-29	0.384422838815493	0.85	0.585	1.84861e-25	2	EIF4EBP1
VMP1.1	1.25418e-28	-0.640761516091076	0.784	0.855	3.02395e-24	2	VMP1
NOTCH2	2.36166e-28	-0.460590954163555	0.102	0.436	5.6942e-24	2	NOTCH2
HAS2.1	2.41422e-28	-0.551277518045832	0.007	0.324	5.82092e-24	2	HAS2
SRI	2.51867e-28	0.357172754791501	0.919	0.65	6.07276e-24	2	SRI
STRBP	3.87426e-28	0.25132781638224	0.481	0.175	9.34122e-24	2	STRBP
ATP5G3	5.13312e-28	-0.355476289482074	0.98	0.951	1.23765e-23	2	ATP5G3
TXNDC9	5.86676e-28	0.354835543111564	0.745	0.453	1.41453e-23	2	TXNDC9
KLF6	7.12549e-28	0.446987279479621	0.943	0.767	1.71803e-23	2	KLF6
CAV1	7.4594e-28	0.41346380130797	0.908	0.598	1.79854e-23	2	CAV1
PTRF.1	8.23369e-28	0.371590471899364	0.717	0.377	1.98522e-23	2	PTRF
ATP6V0E1	1.01423e-28	0.334882367468633	0.98	0.878	2.4454e-24	2	ATP6V0E1
UNC5C	1.04701e-27	-0.405768673965451	0.035	0.362	2.52445e-23	2	UNC5C
IRF2BP2	1.12954e-27	-0.542504071937733	0.375	0.641	2.72343e-23	2	IRF2BP2
NDST1	2.29131e-27	0.267965701885865	0.425	0.146	5.52458e-23	2	NDST1
NUDT14	2.35362e-27	0.353058891894549	0.786	0.483	5.6748e-23	2	NUDT14
ACTG1	2.74638e-27	0.25839222179938	1	0.995	6.62179e-23	2	ACTG1
LY6E.1	3.04106e-27	-0.686376994184448	0.468	0.708	7.33229e-23	2	LY6E
FABP3	5.71748e-27	-0.481795415820806	0.054	0.377	1.37854e-22	2	FABP3
RAP2A	6.91641e-27	0.366401350185171	0.695	0.363	1.66762e-22	2	RAP2A
SASH1	9.43342e-27	0.285823800852606	0.523	0.209	2.27449e-22	2	SASH1
SMS.1	1.07709e-26	0.421133221869106	0.876	0.674	2.59696e-22	2	SMS
RGS5.2	1.09965e-26	-0.743550458679515	0.699	0.83	2.65136e-22	2	RGS5
TMEM173	1.18349e-26	0.347867953901292	0.81	0.497	2.8535e-22	2	TMEM173
RAMP2	1.46785e-26	0.393370941588169	0.865	0.583	3.53913e-22	2	RAMP2
CD55	1.51124e-27	0.349534957358936	0.606	0.286	3.64375e-22	2	CD55
LYSMD2	1.53423e-26	0.261836238559363	0.529	0.211	3.69919e-22	2	LYSMD2
SPON2.2	1.69636e-26	-1.19872907984201	0.02	0.331	4.0901e-22	2	SPON2
MYL9	1.77314e-26	-0.626279372885872	0.782	0.877	4.27522e-22	2	MYL9
RHOC	2.92765e-26	0.392201315179599	0.965	0.845	7.05885e-22	2	RHOC
COL6A6.2	3.0973e-26	-0.661473360428834	0.013	0.322	7.46789e-22	2	COL6A6
RPS3	4.678e-26	0.274545940284585	1	0.992	1.12791e-21	2	RPS3
MIR503HG.1	6.57428e-26	-0.990435200480404	0.268	0.551	1.58512e-21	2	MIR503HG
GATA4	9.22789e-27	-0.471562007608338	0.107	0.432	2.22494e-21	2	GATA4
DACT3	9.73076e-27	-0.437830959884804	0.142	0.465	2.34618e-22	2	DACT3
FAM49B	1.37453e-25	0.338136433807982	0.636	0.324	3.31414e-21	2	FAM49B
SLFN5	1.56945e-25	0.253552929096179	0.508	0.197	3.7841e-22	2	SLFN5
GPM6B.2	2.10827e-25	-0.623389927947003	0.087	0.403	5.08326e-21	2	GPM6B
NUCKS1.1	3.82219e-25	-0.469844838187116	0.902	0.904	9.21568e-21	2	NUCKS1
INO80C	4.12249e-25	0.256446685693731	0.477	0.182	9.93974e-21	2	INO80C
RAPGEF2	4.13345e-25	0.307817534238879	0.562	0.25	9.96616e-21	2	RAPGEF2
B2M	4.53659e-26	0.341404056100119	1	0.982	1.09382e-20	2	B2M
ID4.2	4.99257e-25	-0.598444593497656	0.072	0.385	1.20376e-20	2	ID4
ISYNA1	6.60294e-25	-0.460276588961115	0.181	0.499	1.59204e-20	2	ISYNA1
WDR1	7.46677e-25	0.325114601739869	0.908	0.681	1.80031e-20	2	WDR1
TTN.2	1.11762e-24	-1.822307195919	0.451	0.664	2.6947e-20	2	TTN
TBX3	1.5194e-24	0.329138778616967	0.46	0.173	3.66343e-20	2	TBX3
S100A11	1.88019e-24	0.304148390382974	0.993	0.943	4.53334e-20	2	S100A11
UPP1	1.9105e-24	0.309252581736369	0.673	0.331	4.60641e-20	2	UPP1
TSHZ1	2.00716e-25	0.277091790079183	0.453	0.17	4.83946e-20	2	TSHZ1
SQLE	2.23939e-25	0.398583284612576	0.571	0.269	5.39939e-21	2	SQLE
OCIAD2.1	2.39392e-24	0.322993038538534	0.593	0.272	5.77198e-20	2	OCIAD2
SMURF2	2.71141e-24	0.340510026918715	0.734	0.411	6.53748e-20	2	SMURF2
PHLDA1.1	2.72659e-24	-0.553376354944561	0.856	0.879	6.57407e-20	2	PHLDA1
MAP2K1	3.27783e-25	0.286099082957604	0.582	0.27	7.90317e-20	2	MAP2K1
PPP1R14B	3.75637e-24	0.280814744775859	0.987	0.887	9.05699e-21	2	PPP1R14B
BTBD3	4.32613e-24	0.26647374218131	0.499	0.203	1.04307e-19	2	BTBD3
MAP4K4.1	7.90078e-24	0.414816715574618	0.878	0.65	1.90496e-19	2	MAP4K4
CITED2	9.45539e-24	0.374072603402586	0.782	0.463	2.27979e-19	2	CITED2
BACE2	1.42958e-23	0.358776903903972	0.468	0.195	3.44686e-19	2	BACE2
POSTN.2	1.78408e-23	-0.950895673775317	0.02	0.314	4.30161e-19	2	POSTN
UBALD2	2.44303e-23	0.305609594886766	0.619	0.306	5.89039e-19	2	UBALD2
LINC00152	2.69842e-23	0.319838643932545	0.688	0.355	6.50616e-19	2	LINC00152
LRP10	3.32672e-23	0.320103606605152	0.743	0.452	8.02105e-19	2	LRP10
ARPC5	3.5517e-24	0.284885930514161	0.976	0.888	8.5635e-19	2	ARPC5
CCDC3.1	4.56485e-23	-0.579941696059206	0.028	0.32	1.10063e-18	2	CCDC3
GALNT2.1	4.94895e-23	-0.518489000476682	0.264	0.541	1.19324e-18	2	GALNT2
LRRC8C	1.03324e-22	0.251685152916574	0.564	0.248	2.49125e-18	2	LRRC8C
RPS19	1.21888e-22	0.268905438605454	1	0.993	2.93885e-18	2	RPS19
MSL3	1.21919e-22	0.255698929247858	0.553	0.257	2.93958e-18	2	MSL3
HSPA8	1.2854e-22	0.282848669968782	0.993	0.926	3.09922e-18	2	HSPA8
PARVB	1.67199e-22	0.250223084192706	0.536	0.24	4.03135e-18	2	PARVB
DCBLD2	1.82882e-22	-0.445856251876638	0.163	0.471	4.40946e-18	2	DCBLD2
ITM2C.1	2.00173e-23	-0.470958638869862	0.911	0.918	4.82637e-18	2	ITM2C
CYR61.1	2.01395e-23	-0.845279739606031	0.59	0.743	4.85583e-18	2	CYR61
RBMS3	2.7197e-22	-0.477997592076417	0.24	0.532	6.55748e-19	2	RBMS3
ITM2A.1	2.89812e-22	0.481087028790857	0.481	0.205	6.98767e-18	2	ITM2A
SH2B3	3.80065e-24	0.251079537884927	0.575	0.269	9.16374e-18	2	SH2B3
MLLT4	3.8315e-23	0.303596786758499	0.813	0.526	9.23814e-19	2	MLLT4
FABP5.1	4.0774e-22	0.575383044520797	0.939	0.709	9.83103e-18	2	FABP5
PDZRN3	6.03314e-22	-0.35826617454461	0.024	0.309	1.45465e-17	2	PDZRN3
UBC	6.33309e-25	0.298592795335228	0.993	0.939	1.52697e-17	2	UBC
CHCHD10	8.94314e-23	-0.498165871670213	0.68	0.779	2.15628e-17	2	CHCHD10
RPS6	9.11119e-22	0.260196682150708	1	0.985	2.1968e-17	2	RPS6
HSPB7.1	1.33027e-22	-0.798465827948934	0.166	0.446	3.20742e-17	2	HSPB7
MMP9	1.49597e-22	0.680451670594004	0.355	0.116	3.60693e-17	2	MMP9
HMOX2	1.51665e-21	0.321900843065616	0.721	0.431	3.65681e-17	2	HMOX2
ASAH1.1	1.5756e-21	-0.512399073043017	0.745	0.823	3.79894e-17	2	ASAH1
ATP13A3.1	1.63163e-21	-0.619674045119302	0.377	0.608	3.93402e-17	2	ATP13A3
NME1	2.05271e-21	0.356320454629638	0.817	0.575	4.94929e-18	2	NME1
HAGH	2.53423e-21	0.294180054250942	0.669	0.354	6.11028e-17	2	HAGH
GATA6	2.54382e-21	-0.367761931421945	0.054	0.35	6.1334e-17	2	GATA6
GNAI3	2.6847e-21	0.267713206269833	0.819	0.532	6.47308e-17	2	GNAI3
CAMK2D	2.84059e-21	-0.542282666767501	0.333	0.574	6.84894e-17	2	CAMK2D
BID	2.93007e-21	0.262478229343676	0.527	0.233	7.06469e-17	2	BID
ARL2	3.66485e-21	0.25235426704023	0.741	0.415	8.83631e-17	2	ARL2
CLIC1	3.80876e-21	0.303967617130762	0.993	0.908	9.1833e-17	2	CLIC1
PPP1R18	3.91974e-21	0.277715301328573	0.647	0.327	9.45089e-17	2	PPP1R18
RIN2.1	4.42051e-21	0.337628578777126	0.647	0.352	1.06583e-16	2	RIN2
RPS21	4.66628e-21	0.286121812783439	0.998	0.948	1.12509e-16	2	RPS21
FAM63B	4.98151e-21	0.26463526037914	0.682	0.352	1.20109e-17	2	FAM63B
CCDC102B.1	5.00964e-21	-0.519120297148191	0.078	0.366	1.20787e-16	2	CCDC102B
CDKN2A.1	1.02272e-20	0.396649404552008	0.501	0.221	2.46588e-16	2	CDKN2A
LGALS3.2	1.08431e-20	-0.745581198945949	0.381	0.617	2.61438e-16	2	LGALS3
AEBP1	1.18431e-20	-0.400793006540154	0.168	0.466	2.8555e-16	2	AEBP1
HDDC2	1.60662e-20	-0.401361094647192	0.27	0.546	3.87373e-16	2	HDDC2
LSAMP	1.63383e-21	-0.433539618374584	0.054	0.34	3.93932e-16	2	LSAMP
RPS7.1	1.87757e-20	-0.35011178627874	1	0.994	4.52701e-16	2	RPS7
HLA-E.1	2.06044e-20	0.274536682053137	0.911	0.632	4.96792e-16	2	HLA-E
CRIP2.1	2.2294e-20	0.307289505900963	0.854	0.579	5.37531e-16	2	CRIP2
PIM3	2.64197e-20	0.437015784949732	0.54	0.271	6.37006e-16	2	PIM3
TRAF4	2.7364e-20	0.274547630891879	0.636	0.325	6.59773e-16	2	TRAF4
CTTN	2.75401e-20	0.332782860459709	0.865	0.629	6.64018e-16	2	CTTN
OPTN	5.56024e-20	0.320887036339198	0.754	0.471	1.34063e-15	2	OPTN
SPARCL1.1	5.80611e-20	-0.684353258286066	0.013	0.278	1.39991e-15	2	SPARCL1
NAP1L1	5.82393e-20	-0.304589095108366	0.991	0.958	1.40421e-15	2	NAP1L1
APP	6.17749e-20	0.32861595299348	0.939	0.817	1.48945e-15	2	APP
CNIH4	6.76423e-20	0.301515693663734	0.828	0.533	1.63092e-15	2	CNIH4
PLD3	1.14971e-19	-0.487911609373775	0.658	0.773	2.77208e-16	2	PLD3
GAS7.1	1.18183e-19	-0.383734935950991	0.035	0.309	2.84952e-15	2	GAS7
CGNL1.1	1.32648e-19	-0.492040677720113	0.131	0.419	3.19827e-15	2	CGNL1
CAP2	1.4571e-19	-0.50616498024974	0.235	0.509	3.51322e-16	2	CAP2
CRABP2.1	1.66027e-19	-0.455611557035251	0.035	0.315	4.00308e-15	2	CRABP2
NOP10	2.08524e-19	0.294240435037743	0.976	0.894	5.02773e-15	2	NOP10
FREM1	2.25314e-19	-0.371994190408248	0.024	0.296	5.43255e-16	2	FREM1
CCT5	2.45646e-19	0.288402764657182	0.891	0.688	5.92278e-15	2	CCT5
PIK3C2A	2.61982e-19	0.264605052433755	0.638	0.333	6.31666e-15	2	PIK3C2A
TRDN	2.65072e-19	-0.511762118170484	0.054	0.334	6.39115e-15	2	TRDN
FZD1	2.95418e-20	-0.369909071808375	0.035	0.308	7.12283e-15	2	FZD1
HM13	6.24118e-21	0.293940529308667	0.845	0.582	1.50481e-14	2	HM13
CIRBP	6.50921e-20	-0.455761994588728	0.852	0.876	1.56944e-14	2	CIRBP
HMGN3	6.99262e-19	-0.422494029121324	0.834	0.856	1.68599e-14	2	HMGN3
MLEC	7.11662e-19	-0.427894307767088	0.414	0.633	1.71589e-14	2	MLEC
PRKCB.1	7.50513e-19	-0.695007264880406	0.294	0.548	1.80956e-14	2	PRKCB
NARF	7.87412e-19	0.277034847008569	0.619	0.315	1.89853e-14	2	NARF
CRYAB.1	8.53655e-19	-0.741057675985581	0.126	0.396	2.05825e-14	2	CRYAB
APRT	1.04184e-18	0.324251104641039	0.891	0.685	2.51197e-14	2	APRT
NEXN	1.15315e-18	-0.47306840697935	0.107	0.38	2.78037e-14	2	NEXN
YWHAB	1.26919e-18	0.261331200925098	0.987	0.897	3.06015e-14	2	YWHAB
RAP2B	1.44969e-18	0.332234709860423	0.793	0.503	3.49535e-14	2	RAP2B
RGL2	1.7763e-18	0.272427738493948	0.606	0.308	4.28284e-14	2	RGL2
OLFML3	2.05861e-18	-0.328647805019632	0.028	0.292	4.96352e-14	2	OLFML3
DBN1	2.40808e-18	0.299545161461761	0.699	0.415	5.80611e-14	2	DBN1
TUBA1A.2	3.30932e-18	0.472108056186815	0.956	0.797	7.9791e-14	2	TUBA1A
LMO7	3.60728e-18	-0.416310294844231	0.092	0.366	8.69752e-16	2	LMO7
PGM2L1	3.94715e-18	0.25647192550116	0.468	0.202	9.51697e-14	2	PGM2L1
EGR2.1	4.94781e-18	-0.377510386430689	0.007	0.258	1.19297e-13	2	EGR2
GUCY1B3.1	5.77409e-18	-0.413560617677681	0.061	0.33	1.39219e-13	2	GUCY1B3
SEMA6D	6.77812e-18	-0.393144001681973	0.096	0.377	1.63427e-13	2	SEMA6D
ZADH2	7.09499e-18	0.289457452640267	0.444	0.192	1.71067e-13	2	ZADH2
HLA-C	7.69012e-18	0.375588426134429	0.885	0.676	1.85416e-13	2	HLA-C
MEST.1	8.69032e-18	-0.342487198424254	0.013	0.267	2.09532e-13	2	MEST
DHRS7	9.48229e-18	0.311216385864388	0.68	0.401	2.28628e-14	2	DHRS7
ADRM1	1.22947e-17	0.293383956550198	0.863	0.618	2.96439e-13	2	ADRM1
RAB27B.2	1.23927e-17	-0.511799045901344	0.192	0.483	2.98801e-13	2	RAB27B
ENO1.1	1.39679e-17	0.313959228923618	0.98	0.858	3.36779e-13	2	ENO1
LRP1	1.66686e-17	-0.380500201205778	0.224	0.505	4.01896e-13	2	LRP1
TMOD2	1.69242e-17	0.264068111891141	0.538	0.254	4.0806e-13	2	TMOD2
ARRDC3	2.23128e-17	0.358891380190202	0.59	0.319	5.37983e-13	2	ARRDC3
PTGFRN	2.67004e-17	-0.363887091513845	0.126	0.4	6.43773e-13	2	PTGFRN
OBSL1	2.92573e-18	-0.358010351207887	0.094	0.362	7.05422e-13	2	OBSL1
TACC1	3.82353e-17	0.296968581603008	0.706	0.434	9.21892e-13	2	TACC1
TMX4	5.41548e-17	-0.472242577556356	0.362	0.6	1.30573e-14	2	TMX4
COL4A1.2	5.55119e-17	0.327575443131467	0.989	0.876	1.33845e-12	2	COL4A1
RORA	5.97281e-18	0.355046583994308	0.492	0.231	1.4401e-12	2	RORA
PAG1.1	6.04401e-17	-0.538368448721452	0.251	0.502	1.45727e-12	2	PAG1
PAK2	6.92799e-17	0.259664569150755	0.83	0.552	1.67041e-12	2	PAK2
PTK2	7.18216e-17	0.27009559001758	0.736	0.471	1.73169e-12	2	PTK2
HSP90AB1	7.19948e-17	0.281341024757261	1	0.955	1.73587e-12	2	HSP90AB1
EEF1B2	7.31649e-17	0.261327478010377	0.998	0.954	1.76408e-12	2	EEF1B2
SHISA2	8.28112e-17	-0.504742539572974	0.081	0.348	1.99666e-12	2	SHISA2
CYBRD1.1	8.54664e-17	-0.33567527534488	0.072	0.341	2.06068e-12	2	CYBRD1
MAF	9.89135e-18	-0.393613083942209	0.061	0.327	2.3849e-12	2	MAF
CCT2	1.05246e-16	0.273834757956521	0.926	0.703	2.53758e-12	2	CCT2
MYH9	1.13467e-16	0.327637422877568	0.928	0.768	2.7358e-12	2	MYH9
PTGDS.1	1.15665e-16	-1.26640769645015	0.024	0.273	2.78881e-12	2	PTGDS
NES	1.54474e-16	0.26461605556369	0.841	0.556	3.72452e-12	2	NES
ANXA11	1.70559e-16	0.272962363790868	0.732	0.454	4.11235e-12	2	ANXA11
CFLAR	1.74827e-16	0.293702462474171	0.588	0.311	4.21525e-12	2	CFLAR
COL4A6	1.94879e-16	-0.471508115753998	0.133	0.412	4.69873e-12	2	COL4A6
PTPRD	2.08807e-16	-0.419536284808815	0.196	0.468	5.03454e-12	2	PTPRD
PLAUR	2.99482e-16	0.262969318418662	0.46	0.196	7.22082e-12	2	PLAUR
EGR3	3.67496e-16	-0.433968965477745	0.054	0.314	8.8607e-12	2	EGR3
CCT3	5.14674e-16	0.266741693674648	0.915	0.748	1.24093e-11	2	CCT3
TGFBI.1	5.97445e-16	-0.419968018976007	0.015	0.258	1.4405e-11	2	TGFBI
TRPS1	6.04957e-16	-0.422758778796198	0.203	0.468	1.45861e-11	2	TRPS1
LIMS1	9.21781e-16	0.324495950213768	0.98	0.885	2.22251e-11	2	LIMS1
PON2	1.11196e-15	0.274394875100409	0.828	0.564	2.68104e-11	2	PON2
SMARCA1	1.44496e-15	-0.392319387310955	0.756	0.808	3.48395e-11	2	SMARCA1
TALDO1	1.45846e-15	0.300180917199862	0.887	0.704	3.51649e-11	2	TALDO1
MRC2	2.04955e-15	-0.332151916066972	0.081	0.34	4.94167e-11	2	MRC2
PTMS	2.39547e-15	0.279151316574756	0.965	0.867	5.77572e-11	2	PTMS
KTN1	2.76779e-15	0.299017868756693	0.959	0.792	6.67342e-11	2	KTN1
HSPB1	4.23207e-15	-0.389674273327039	0.834	0.896	1.02039e-11	2	HSPB1
PHGDH	4.73551e-15	-0.374403987682337	0.022	0.262	1.14178e-11	2	PHGDH
ABCE1	6.10609e-15	0.271874499008638	0.697	0.421	1.47224e-10	2	ABCE1
COL5A1.1	6.40896e-15	-0.425235575170374	0.211	0.458	1.54526e-10	2	COL5A1
TSHZ2	6.62302e-15	-0.293506084416314	0.022	0.261	1.59688e-10	2	TSHZ2
TNNI1.1	1.1374e-14	-1.54695498669582	0.606	0.691	2.74238e-11	2	TNNI1
MFSD10	1.1708e-14	0.254809326945203	0.664	0.385	2.82291e-10	2	MFSD10
BEX1.1	1.2767e-14	-0.798604040709598	0.379	0.584	3.07826e-11	2	BEX1
TMEM50A	1.5243e-14	0.281290972980863	0.913	0.773	3.67525e-10	2	TMEM50A
VPS29	1.78674e-14	0.290005022019136	0.917	0.74	4.30801e-10	2	VPS29
LHX2.1	1.92388e-14	-0.378113533069043	0.037	0.278	4.63866e-10	2	LHX2
CDC42EP3.1	2.21167e-15	0.282944375892245	0.627	0.349	5.33256e-10	2	CDC42EP3
G0S2	2.27927e-14	-0.404614410716766	0.048	0.295	5.49556e-10	2	G0S2
PLEKHO1	3.31894e-14	0.276826495154516	0.8	0.548	8.00229e-10	2	PLEKHO1
MESDC1	3.88701e-14	0.263265847970876	0.625	0.34	9.37197e-10	2	MESDC1
AP1S2	4.01654e-14	0.257298414137102	0.98	0.849	9.68428e-10	2	AP1S2
IL33.1	4.36519e-14	-0.409339003580966	0.05	0.297	1.05249e-09	2	IL33
KCNK1.1	4.83323e-14	-0.43827142267818	0.072	0.318	1.16534e-09	2	KCNK1
YBX3	4.94423e-14	0.297619242630011	0.919	0.741	1.1921e-10	2	YBX3
SUB1.1	5.5943e-14	-0.31802809183	0.974	0.947	1.34884e-09	2	SUB1
KIF26B	5.63014e-14	-0.356759756334238	0.061	0.303	1.35748e-09	2	KIF26B
KCNQ1OT1	7.94928e-14	-0.593972079130216	0.366	0.576	1.91665e-09	2	KCNQ1OT1
PPP1R12B	1.01359e-13	-0.518846494232028	0.122	0.368	2.44388e-09	2	PPP1R12B
GDF15	1.10247e-13	0.330651700494979	0.305	0.099	2.65815e-09	2	GDF15
HMGA2	1.25543e-13	0.261707982657574	0.754	0.467	3.02698e-09	2	HMGA2
CCDC141	1.30875e-13	-0.301992019525167	0.039	0.278	3.15552e-09	2	CCDC141
SERPINB1	1.54439e-13	0.287070781098856	0.434	0.189	3.72368e-09	2	SERPINB1
ARHGDIA	1.69734e-13	0.251611193687629	0.904	0.673	4.09246e-09	2	ARHGDIA
TNNT2.1	2.1101e-13	-1.50728053549248	0.595	0.672	5.08766e-09	2	TNNT2
IFI27L2	2.46666e-13	-0.415728461082377	0.364	0.576	5.94737e-10	2	IFI27L2
ATP6V0B	2.57703e-13	0.252345385075514	0.939	0.794	6.21347e-09	2	ATP6V0B
MAP3K1	3.8844e-13	-0.425989479451668	0.227	0.467	9.36568e-09	2	MAP3K1
C1QBP	4.20102e-13	0.2880142377758	0.908	0.72	1.01291e-08	2	C1QBP
VEGFB	4.29371e-13	-0.398024243130179	0.346	0.571	1.03526e-08	2	VEGFB
FAM198B.1	5.41865e-13	0.280854802803936	0.49	0.234	1.30649e-08	2	FAM198B
BMPR1A	5.57991e-13	-0.288080297554946	0.074	0.321	1.34537e-08	2	BMPR1A
BCL10	5.69297e-13	0.258741605073587	0.549	0.291	1.37263e-08	2	BCL10
DDX21	6.75985e-13	0.266834621707772	0.763	0.487	1.62987e-08	2	DDX21
KIF5B	7.86846e-13	0.270153040792905	0.948	0.761	1.89717e-09	2	KIF5B
SYNGR1	8.55857e-13	-0.306065688998401	0.046	0.28	2.06356e-09	2	SYNGR1
DMD	9.09052e-13	-0.365151753983908	0.037	0.266	2.19182e-08	2	DMD
CHCHD7	9.29236e-16	0.256300023620261	0.538	0.276	2.24048e-08	2	CHCHD7
PLOD2	9.4931e-13	-0.337498841558644	0.157	0.41	2.28888e-08	2	PLOD2
ARHGAP18	1.36705e-12	0.42426911272034	0.693	0.446	3.29608e-08	2	ARHGAP18
TMEM98	1.4178e-12	-0.39253512725736	0.488	0.674	3.41845e-08	2	TMEM98
COL4A5	1.50721e-12	-0.432123059159621	0.342	0.563	3.63403e-08	2	COL4A5
FGF13	1.91308e-12	-0.372840510546989	0.063	0.302	4.61262e-08	2	FGF13
C1GALT1C1	2.19258e-12	0.257754553296866	0.549	0.284	5.28653e-08	2	C1GALT1C1
CAV2	2.63239e-12	0.279445481409004	0.763	0.501	6.34695e-08	2	CAV2
ARHGEF7	2.80215e-12	0.299067732621955	0.553	0.31	6.75626e-08	2	ARHGEF7
DUSP5	3.49675e-13	0.282381330304562	0.706	0.439	8.43102e-08	2	DUSP5
VEGFA	3.91262e-12	-0.319656316551642	0.068	0.305	9.43372e-08	2	VEGFA
ANGPTL4	4.45866e-12	-0.327222600743503	0.087	0.33	1.07503e-07	2	ANGPTL4
NEBL.1	5.37072e-12	-0.557162279456961	0.054	0.279	1.29493e-07	2	NEBL
SCARB2.1	6.53929e-12	-0.411420708804509	0.621	0.73	1.57669e-07	2	SCARB2
NR4A1.1	6.71002e-13	-0.55167903418763	0.54	0.686	1.61785e-07	2	NR4A1
ADAM10	6.72562e-12	0.259186258802583	0.743	0.501	1.62161e-07	2	ADAM10
CRMP1	8.37135e-12	0.255996778989071	0.564	0.299	2.01842e-08	2	CRMP1
CCT8	9.56244e-12	0.252301961244051	0.954	0.823	2.3056e-07	2	CCT8
SLC8A1.2	9.64055e-12	-0.546386439665345	0.094	0.325	2.32443e-08	2	SLC8A1
RP11-332H18.4	1.3181e-12	-0.258139278492421	0.033	0.256	3.17807e-07	2	RP11-332H18.4
TMEM2	1.42422e-11	0.251048638257114	0.451	0.212	3.43393e-07	2	TMEM2
PSMC4	1.43923e-12	0.274536422368523	0.806	0.568	3.47014e-07	2	PSMC4
EMP2	1.50002e-11	-0.320661078493294	0.096	0.336	3.6167e-07	2	EMP2
PTTG1IP	2.0396e-11	0.253054055212164	0.865	0.632	4.91768e-07	2	PTTG1IP
STMN1.2	2.67398e-11	0.250364129525466	0.989	0.899	6.44724e-07	2	STMN1
NBPF10	3.26559e-11	-0.282843387739104	0.044	0.268	7.87367e-07	2	NBPF10
SNTA1	6.47629e-11	-0.38046147977969	0.135	0.367	1.5615e-06	2	SNTA1
RPS27L	9.21995e-11	0.348238523044383	0.969	0.889	2.22302e-07	2	RPS27L
BAX	1.12754e-10	0.26797906960702	0.893	0.701	2.71862e-06	2	BAX
GPR124	1.64442e-11	-0.310193577361485	0.1	0.332	3.96487e-06	2	GPR124
PTS	1.92932e-10	0.25413921398668	0.673	0.417	4.65178e-06	2	PTS
PKP2.1	2.21271e-10	-0.500751375006073	0.07	0.287	5.33508e-06	2	PKP2
H3F3B	2.52811e-10	-0.332934259426293	0.983	0.938	6.09551e-07	2	H3F3B
BCAR1	2.72867e-10	0.257267132401878	0.654	0.393	6.5791e-06	2	BCAR1
RGS4.2	2.99153e-10	-0.452145362892987	0.083	0.308	7.21288e-06	2	RGS4
CYP1B1.2	3.35516e-10	-0.592800257899138	0.185	0.438	8.08964e-06	2	CYP1B1
TNIK	3.37802e-11	-0.331593774194522	0.148	0.378	8.14475e-06	2	TNIK
MLTK	3.49656e-10	-0.528817478680978	0.366	0.54	8.43055e-06	2	MLTK
PHTF2	3.59833e-10	-0.338552577618202	0.183	0.416	8.67592e-06	2	PHTF2
SEPT11.2	3.83248e-10	-0.490182952542682	0.808	0.82	9.2405e-06	2	2011-09-01
SLIT3	4.25294e-11	-0.294428403509893	0.039	0.255	1.02543e-05	2	SLIT3
ADAMTS12	7.30138e-10	-0.275282299695343	0.068	0.29	1.76043e-05	2	ADAMTS12
SMARCD3	7.60852e-10	-0.285832046553614	0.068	0.29	1.83449e-05	2	SMARCD3
NAA10	8.16058e-10	0.26153660042814	0.922	0.748	1.9676e-05	2	NAA10
DGKH	8.37831e-10	0.251042867284882	0.682	0.426	2.02009e-05	2	DGKH
LTBP3	9.18605e-10	-0.280986743351235	0.076	0.297	2.21485e-06	2	LTBP3
LRRN3	1.90295e-09	-0.361157624059835	0.083	0.311	4.58819e-06	2	LRRN3
HTRA1.1	2.06825e-09	-0.47415506316259	0.46	0.632	4.98676e-05	2	HTRA1
G3BP1	3.10537e-09	0.261128298916608	0.797	0.568	7.48737e-05	2	G3BP1
ACTN2.1	4.09428e-09	-0.530766749093026	0.054	0.261	9.87171e-05	2	ACTN2
TUBB2A	4.12035e-09	0.26145869980132	0.547	0.305	9.93458e-05	2	TUBB2A
MAGED1	5.57553e-09	-0.38270554927941	0.444	0.608	0.000134432	2	MAGED1
NPTN	5.94901e-09	-0.361010375292837	0.61	0.711	0.000143437	2	NPTN
UCHL1	7.40254e-09	0.406063128493098	0.702	0.494	0.000178483	2	UCHL1
RBM24	1.14074e-09	-0.49082701811015	0.242	0.444	0.000275043	2	RBM24
FIGN	1.98791e-08	-0.387831224033553	0.155	0.374	0.000479306	2	FIGN
MICAL2	2.14824e-09	-0.378814208955686	0.248	0.457	0.000517962	2	MICAL2
CELF2	2.38266e-08	-0.432996582716647	0.359	0.54	0.000574482	2	CELF2
MACF1	3.49491e-08	0.280946824228081	0.913	0.708	0.000842658	2	MACF1
POPDC2.1	3.87907e-08	-0.384914842678443	0.054	0.255	0.000935281	2	POPDC2
COX8A	3.96038e-08	-0.306525577273759	0.919	0.903	0.000954887	2	COX8A
FBN2	4.10918e-08	-0.343400216441146	0.076	0.287	0.000990763	2	FBN2
DMKN	4.11965e-08	-0.304537747672893	0.057	0.263	0.000993288	2	DMKN
FXYD6	5.45102e-08	-0.464466175890255	0.24	0.435	0.0013143	2	FXYD6
RHOQ	7.17909e-08	-0.490766311543328	0.442	0.584	0.00173095	2	RHOQ
ENAH	9.6777e-08	-0.410083452970263	0.449	0.603	0.00233339	2	ENAH
COL8A1.1	9.89903e-08	-0.404666932770778	0.068	0.279	0.00238675	2	COL8A1
CTGF.1	9.95811e-08	-0.534056781464001	0.107	0.336	0.002401	2	CTGF
MASP1	1.5055e-07	-0.317822630106489	0.126	0.35	0.00362991	2	MASP1
COL5A2.1	1.94987e-07	-0.385144454484166	0.795	0.836	0.00470134	2	COL5A2
SLC38A2	3.6127e-07	-0.39801619735574	0.725	0.774	0.00871059	2	SLC38A2
LTBP4	3.7475e-07	-0.298748929467926	0.105	0.321	0.0090356	2	LTBP4
COL6A2.1	5.97416e-07	-0.454424264428052	0.832	0.825	0.0144043	2	COL6A2
EFNA5.1	6.14918e-07	-0.334945099908253	0.081	0.28	0.0148263	2	EFNA5
GADD45A.1	7.22937e-08	-0.492241989475451	0.614	0.697	0.0174307	2	GADD45A
DDR2	7.3195e-07	-0.295924729093698	0.061	0.259	0.017648	2	DDR2
MIF	7.72866e-08	0.267809357335865	0.832	0.666	0.0186346	2	MIF
GNG12	7.75625e-07	-0.365188801450407	0.49	0.625	0.0187011	2	GNG12
METRN	7.79951e-07	-0.351431668677725	0.455	0.603	0.0188054	2	METRN
DIXDC1	1.05108e-06	-0.262226780325656	0.07	0.272	0.0253426	2	DIXDC1
PEBP1	1.10546e-08	-0.297716707194452	0.937	0.907	0.0266537	2	PEBP1
VCL	1.26772e-07	-0.393289154595143	0.802	0.805	0.030566	2	VCL
PPP1R1A.1	1.27923e-06	-0.491514187030081	0.072	0.265	0.0308434	2	PPP1R1A
GUCY1A2	1.337e-06	-0.305907243515278	0.081	0.287	0.0322364	2	GUCY1A2
FTL.1	2.41565e-06	-0.373834516293434	1	0.995	0.0582437	2	FTL
SNAI2.1	2.56539e-06	-0.467360639824559	0.246	0.446	0.061854	2	SNAI2
HSPB3.1	2.86956e-07	-0.415640652345821	0.094	0.291	0.0691881	2	HSPB3
ID1.1	3.20031e-06	0.54588886628696	0.577	0.361	0.0771626	2	ID1
ACTC1.2	3.34053e-06	-1.54173728188692	0.619	0.668	0.00805435	2	ACTC1
HDLBP	5.49744e-06	-0.346005758125989	0.704	0.754	0.132549	2	HDLBP
SLC39A6	9.15946e-06	-0.320590273899915	0.196	0.396	0.220844	2	SLC39A6
GBP4.1	1.08727e-05	-0.293141468955868	0.081	0.283	0.262153	2	GBP4
CHMP4B	1.23252e-05	-0.317070766925887	0.303	0.492	0.297172	2	CHMP4B
GAMT	1.59542e-05	-0.303185931798227	0.229	0.436	0.384671	2	GAMT
GJA3	1.97541e-05	-0.272456997816403	0.078	0.275	0.476292	2	GJA3
ADAM23	2.2373e-05	-0.255063960269375	0.111	0.314	0.539435	2	ADAM23
LDHB	2.75695e-05	0.321193741692789	0.991	0.958	0.664729	2	LDHB
SSFA2	2.80554e-05	0.335998589702674	0.841	0.676	0.676444	2	SSFA2
PRKG1	2.84424e-05	-0.278425960834436	0.089	0.28	0.685775	2	PRKG1
PNRC1	3.29607e-05	-0.377302241656464	0.826	0.829	0.794716	2	PNRC1
KLF2	3.46142e-05	0.295400470650601	0.732	0.494	0.0834582	2	KLF2
SCPEP1	4.23143e-05	-0.379901546087272	0.405	0.566	1.02024	2	SCPEP1
FOXP1	5.10673e-05	-0.327920576479294	0.316	0.51	1.23128	2	FOXP1
ARL6IP5	5.95754e-05	-0.368235949404557	0.678	0.74	1.43642	2	ARL6IP5
PRNP	6.75107e-06	-0.385620568129363	0.329	0.495	1.62775	2	PRNP
ATP11C	8.70513e-05	0.258785509909346	0.747	0.538	2.09889	2	ATP11C
HNMT	0.000117205	-0.301021638777742	0.209	0.405	2.82594	2	HNMT
CALU	0.000119806	-0.306652689105271	0.917	0.896	2.88865	2	CALU
MYOZ2.1	0.000140501	-0.455804227573063	0.113	0.296	3.38763	2	MYOZ2
MYH10	1.56204e-05	-0.447238200190092	0.614	0.686	0.376624	2	MYH10
PTPRS	0.000158607	-0.320646175400702	0.205	0.406	3.82418	2	PTPRS
TTC3	2.08639e-05	-0.317651766508763	0.917	0.88	5.0305	2	TTC3
MYL4.2	0.000230736	-1.45166179151739	0.695	0.714	5.56329	2	MYL4
NGFR.1	0.000256256	-0.411823878828802	0.092	0.281	6.17858	2	NGFR
CHSY1	0.000331185	-0.374885423202753	0.362	0.531	7.98521	2	CHSY1
NCAM1	3.58971e-05	-0.337031513464792	0.111	0.3	8.65516	2	NCAM1
SRPX2.2	0.000364925	-0.384160650884033	0.15	0.333	8.79871	2	SRPX2
CDK6	0.000377065	-0.355483869193404	0.338	0.507	9.09141	2	CDK6
RND3.2	0.000394689	-0.469813688030136	0.403	0.566	9.51635	2	RND3
EFEMP2	0.000430068	-0.364749808123704	0.477	0.619	10.3694	2	EFEMP2
CTD-2545M3.8.2	0.000909975	-0.461448245270082	0.098	0.278	21.9404	2	CTD-2545M3.8
FAT1	0.00107438	-0.295227021836651	0.187	0.381	25.9043	2	FAT1
CRTAP	0.00108915	-0.331136021437787	0.623	0.706	26.2604	2	CRTAP
MAT2A.1	0.00119614	-0.409004527074256	0.612	0.69	28.8402	2	MAT2A
TMOD1.1	0.00169962	-0.32986556467282	0.083	0.259	40.9795	2	TMOD1
NREP.2	0.00289342	-0.756842552087666	0.906	0.879	6.97633	2	NREP
DKK3.1	0.00363023	-0.380929201881237	0.194	0.37	87.5286	2	DKK3
LGI2.1	0.000402435	-0.316482779707512	0.096	0.282	97.0311	2	LGI2
UGP2	0.00466475	-0.372099080634309	0.495	0.596	112.472	2	UGP2
C7orf73	0.00749147	-0.309304594071048	0.741	0.77	180.627	2	C7orf73
SEPW1	0.00790095	-0.348604719291103	0.969	0.933	190.5	2	SEPW1
FBLN1.1	0.00103957	-0.277655875311029	0.176	0.366	250.651	2	FBLN1
PLAGL1	0.0103987	-0.256611267612615	0.139	0.326	250.724	2	PLAGL1
2006-09-01	0.014454	-0.254945172398431	0.102	0.283	348.501	2	2006-09-01
PLXNB2	0.0173667	-0.307799889346194	0.307	0.477	418.729	2	PLXNB2
PGRMC1	0.0187395	-0.303610947600183	0.623	0.709	451.827	2	PGRMC1
ATP2A2.2	0.0354898	-0.745221608896352	0.649	0.681	855.695	2	ATP2A2
FILIP1	0.0399083	-0.384555310026655	0.388	0.532	962.229	2	FILIP1
SRPX.1	0.043085	-0.77440983987738	0.44	0.581	1038.82	2	SRPX
SMPX.2	0.0430945	-0.798663014926131	0.172	0.328	1039.05	2	SMPX
ENDOD1.1	0.0463184	-0.31477503830176	0.288	0.452	1116.78	2	ENDOD1
OSBPL1A.1	0.00481684	-0.302556869178628	0.255	0.428	1161.39	2	OSBPL1A
JUNB.1	0.0503186	-0.475051112322456	0.81	0.802	1213.23	2	JUNB
PDE4DIP.2	0.00528192	-0.413164726245359	0.142	0.312	1273.52	2	PDE4DIP
STMN2.1	0.0548456	-0.493123339807523	0.144	0.34	1322.38	2	STMN2
C12orf75	0.0559438	-0.321689951226623	0.266	0.438	1348.86	2	C12orf75
STAT1	0.063404	-0.288323342135706	0.205	0.383	1528.73	2	STAT1
GMPR.1	0.0660873	-0.266596893741131	0.172	0.362	1593.43	2	GMPR
NR4A2.1	0.0680607	-0.470966028180878	0.214	0.39	1641.01	2	NR4A2
ST3GAL1	0.114994	-0.33632120577235	0.416	0.556	2772.62	2	ST3GAL1
NEK6.1	0.139568	-0.380598274663332	0.51	0.608	3365.12	2	NEK6
GPC1	0.148682	-0.286861369414049	0.24	0.412	3584.87	2	GPC1
LDB3.2	0.156144	-0.598537983554865	0.107	0.265	3764.78	2	LDB3
IL1R1.1	0.177194	-0.299188037906548	0.174	0.355	4272.32	2	IL1R1
SERINC1	0.179971	-0.328028151370083	0.547	0.64	4339.27	2	SERINC1
MYL7.2	0.197351	-1.88329553726984	0.789	0.771	4758.32	2	MYL7
UQCR10	0.229888	-0.267632863098456	0.928	0.899	5542.83	2	UQCR10
SDC3	0.30716	-0.292529732041757	0.242	0.403	7405.94	2	SDC3
WNK1.1	0.387206	-0.356109319047423	0.61	0.676	9335.92	2	WNK1
FAM129A.1	0.425817	-0.293250008990364	0.122	0.286	10266.9	2	FAM129A
CADM1.1	0.456257	-0.432524849788837	0.414	0.553	11000.8	2	CADM1
ADD3.1	0.621161	-0.331563752585651	0.721	0.766	14976.8	2	ADD3
NCK2.1	0.654773	-0.301992562541423	0.436	0.569	15787.2	2	NCK2
PPDPF.1	0.117134	-0.287711951579151	0.765	0.781	28242.1	2	PPDPF
CTSD.1	1.56589	-0.480608803910519	0.852	0.851	37755.3	2	CTSD
SLIT2.2	1.62367	-0.445033341375766	0.266	0.435	3914.83	2	SLIT2
SPRY2.1	1.73549	-0.323297172019727	0.586	0.684	41844.5	2	SPRY2
CHD4	2.4097	-0.288774346643936	0.717	0.739	58100.4	2	CHD4
PPIC	2.48139	-0.273850820191362	0.78	0.803	59828.7	2	PPIC
ANXA6	2.55977	-0.310277484592747	0.699	0.738	6171.87	2	ANXA6
LTBP1.2	2.82322	-0.647171893513196	0.375	0.505	68070.7	2	LTBP1
EIF4A2	3.08832	-0.267780683051293	0.924	0.88	74462.4	2	EIF4A2
XPO4.1	4.40002	-0.286756832011784	0.157	0.319	106089	2	XPO4
TMEM47	4.95938	-0.324126919910029	0.355	0.512	119576	2	TMEM47
PGAP1.1	6.02413	-0.300011956586579	0.272	0.427	14524.8	2	PGAP1
THBS1.2	9.18155	-0.615151543127966	0.351	0.491	221376	2	THBS1
PPAP2A.1	10.3284	-0.319133021376729	0.32	0.465	249028	2	PPAP2A
UNC5B.1	11.0569	0.334852120893764	0.662	0.551	266594	2	UNC5B
PLXDC2	1.33582	-0.269462215551299	0.231	0.402	322080	2	PLXDC2
GSTM3	1.4465	-0.276644177205594	0.438	0.572	348764	2	GSTM3
SPRY1.1	17.9457	-0.360563178461178	0.667	0.731	432689	2	SPRY1
CPE	26.4172	-0.316827282523066	0.205	0.36	636945	2	CPE
SPINT2	34.6628	-0.258369411286582	0.124	0.28	835756	2	SPINT2
CD36.1	37.9454	0.516612623122451	0.353	0.203	914901	2	CD36
CTSB.1	50.0801	-0.356664156547592	0.686	0.721	1.20748e+06	2	CTSB
BNIP3L.1	53.0919	-0.296018947066142	0.68	0.722	128010	2	BNIP3L
SYNE1	56.8226	-0.298777826526226	0.29	0.43	1.37005e+06	2	SYNE1
CPEB4	67.5113	-0.304904546049416	0.381	0.499	1.62776e+06	2	CPEB4
CBX6	68.9304	-0.309882311752422	0.468	0.565	1.66198e+06	2	CBX6
ATXN1	124.5	-0.326126815601102	0.397	0.514	3.00182e+06	2	ATXN1
C1orf21	134.943	-0.273735941253671	0.364	0.493	3.2536e+06	2	C1orf21
IFITM3.2	143.605	-0.366187830295154	0.987	0.942	346245	2	IFITM3
MRPS6	165.796	-0.285656018062032	0.575	0.639	3.99751e+06	2	MRPS6
HS2ST1.1	180.683	-0.295184855509005	0.307	0.44	4.35645e+06	2	HS2ST1
PBX3	384.874	-0.313098707970535	0.259	0.395	9.2797e+06	2	PBX3
TNNC1.2	386.793	-1.20275955925773	0.508	0.559	9.32597e+06	2	TNNC1
UGCG.1	389.876	-0.283432033985206	0.336	0.475	9.4003e+06	2	UGCG
PSAP.1	540.967	-0.264913162129444	0.778	0.811	1.30433e+07	2	PSAP
CHD9	565.783	-0.278633524622097	0.58	0.657	1.36416e+07	2	CHD9
HADHB	587.758	-0.268373708583507	0.78	0.767	1.41714e+07	2	HADHB
FHL2.1	628.562	-0.478517322180763	0.492	0.555	1.51553e+07	2	FHL2
GADD45B	643.729	-0.313414049788922	0.15	0.301	1.55209e+07	2	GADD45B
MYH6.2	723.678	-1.28504313675503	0.364	0.449	1.74486e+07	2	MYH6
EPS8	935.106	-0.262321423011352	0.181	0.328	2.25463e+07	2	EPS8
C1QTNF6.1	1001.25	-0.269032406964112	0.235	0.371	2.41412e+07	2	C1QTNF6
H2AFY	1119.49	-0.277517934840901	0.895	0.848	2.69919e+07	2	H2AFY
USP11	1676.91	-0.251823384138356	0.512	0.598	4.04321e+07	2	USP11
MPDZ	1912.26	-0.2775694226515	0.525	0.597	4.61064e+07	2	MPDZ
NDUFA5	2155.75	-0.252780931500248	0.736	0.739	5.19774e+07	2	NDUFA5
C12orf23	4549.19	-0.251515371787879	0.44	0.545	1.09686e+08	2	C12orf23
KRT8.1	6146.05	-0.412884582805665	0.338	0.438	1.48187e+08	2	KRT8
ID2.1	6156.04	-0.413754396895914	0.362	0.493	1.48428e+08	2	ID2
GBE1.1	7310.62	-0.333644458399559	0.427	0.528	1.76266e+08	2	GBE1
PPP1R14A.1	9347.25	-0.354621520951685	0.29	0.418	2.25372e+08	2	PPP1R14A
NPC2.1	10765	-0.266196462449991	0.941	0.904	2.59554e+08	2	NPC2
MYL3.2	12192.9	-0.668075609280554	0.168	0.289	2.93983e+08	2	MYL3
RBPMS2	13637.4	-0.280626665796277	0.288	0.407	3.28812e+08	2	RBPMS2
C6orf48	16208.6	-0.265553831297447	0.49	0.593	3.90807e+08	2	C6orf48
CBX5.1	31770.7	-0.283066398876998	0.523	0.586	7.66023e+08	2	CBX5
P4HB	39502.2	-0.252814941275552	0.946	0.892	9.52436e+08	2	P4HB
LAPTM4B	40754	-0.254019161007471	0.917	0.866	9.8262e+08	2	LAPTM4B
CLIC4	43963	-0.266893215715875	0.841	0.818	1.05999e+09	2	CLIC4
KANK2	50691.2	-0.272779468859513	0.414	0.509	1.22222e+09	2	KANK2
RAB34	71564.6	-0.285579268201568	0.458	0.538	1.7255e+09	2	RAB34
PSD3	89860.3	-0.282060533984629	0.375	0.473	2.16662e+09	2	PSD3
TSPAN6.1	92430.2	-0.350901987924352	0.664	0.692	2.22859e+09	2	TSPAN6
PALLD.1	172932	-0.313384759324835	0.429	0.515	4.16957e+08	2	PALLD
MSI2	193970	-0.282355725160448	0.397	0.491	4.67682e+09	2	MSI2
CKS1B.1	233040	-0.268601317326931	0.227	0.358	5.61882e+09	2	CKS1B
AHCY	237885	-0.250991384877145	0.547	0.607	5.73565e+08	2	AHCY
ZFP36.1	29484.1	-0.368485002695039	0.397	0.493	7.1089e+09	2	ZFP36
ASPH	324143	-0.26504127767627	0.551	0.598	7.81542e+08	2	ASPH
PEG10.2	382799	-0.757034240332086	0.251	0.347	9.22967e+09	2	PEG10
ADAM12.1	467774	-0.268416502588347	0.203	0.322	0.000112784905925033	2	ADAM12
LYRM4.1	579743	-0.260434548661698	0.405	0.493	0.000139781807593257	2	LYRM4
LHFP	667714	-0.277318074079172	0.312	0.416	0.000160992592910374	2	LHFP
TUSC3	789047	-0.265394942818012	0.63	0.656	0.000190247226971123	2	TUSC3
FARP1	918176	-0.251184437115719	0.488	0.562	0.000221381443428721	2	FARP1
S100A4	971963	0.682922085953544	0.654	0.563	0.000234350043058104	2	S100A4
COPS6.1	169328	-0.275673971099303	0.706	0.694	0.000408267683002521	2	COPS6
MCC.1	1.73216e+06	-0.311392517611249	0.259	0.362	0.000417640544008699	2	MCC
MEF2A	1.86056e+06	-0.285012035281509	0.691	0.665	0.000448598517215707	2	MEF2A
MMP2	2.6011e+06	-0.397707120987548	0.619	0.656	0.000627150561307075	2	MMP2
NUDT4.1	3.89101e+06	-0.338162128607794	0.656	0.683	0.000938162590635845	2	NUDT4
JUN	6.51976e+06	-0.320156867063304	0.532	0.591	0.00157197918651335	2	JUN
CCL2.1	9.83484e+06	-0.451038104684283	0.161	0.275	0.00237127826853533	2	CCL2
PELO.1	1.00183e+07	-0.327508975692516	0.645	0.646	0.00241552127066767	2	PELO
TMEM245	1.53137e+07	-0.253476223825821	0.373	0.449	0.0036922934079422	2	TMEM245
LOXL2.1	2.09912e+07	-0.349148572707321	0.614	0.619	0.00506118905630811	2	LOXL2
ZMAT3	2.79746e+07	-0.300243227201622	0.529	0.589	0.00674494743603721	2	ZMAT3
KCTD12.1	3.13755e+07	-0.348273630333311	0.484	0.539	0.00756493709577483	2	KCTD12
COL18A1.1	3.24556e+07	-0.321606456023181	0.734	0.733	0.00782536452358855	2	COL18A1
SORBS2.1	3.27425e+07	-0.391953797030355	0.224	0.313	0.00789454341838221	2	SORBS2
SORBS1.1	3.90185e+07	-0.250506597344206	0.233	0.324	0.00940774863161821	2	SORBS1
CDKN1C	4.98873e+07	-0.264008755146527	0.314	0.406	0.0120283192896673	2	CDKN1C
IGFBP3.2	6.28097e+07	-0.836691410620558	0.447	0.514	0.0151440460659012	2	IGFBP3
DDIT4.1	1.11826e+08	-0.287416118443729	0.255	0.344	0.0269624626185502	2	DDIT4
HMGB2.2	2.93965e+07	-0.274095325206994	0.251	0.345	0.0708779529123845	2	HMGB2
C4orf48.1	1.73626e+08	-0.288206825057552	0.882	0.842	0.418629035108698	2	C4orf48
C11orf96.1	3.22835e+09	-0.395896449812199	0.612	0.628	0.778386865486075	2	C11orf96
PIK3R1.1	4.84304e+09	-0.290164991630207	0.564	0.585	1	2	PIK3R1
SOX4.1	8.61213e+09	-0.263743079440565	0.865	0.841	1	2	SOX4
SERPINE2.2	0.000741618462767224	-0.574879726508722	0.231	0.285	1	2	SERPINE2
C8orf4.2	0.000884920125687176	-0.451079574607522	0.314	0.354	1	2	C8orf4
LDB3.3	1.20526e-280	1.5248020327074	0.981	0.1	2.906e-276	3	LDB3
MYOM1	7.20489e-265	1.05146835286254	0.89	0.063	1.73717e-260	3	MYOM1
MYBPC3.1	3.78708e-264	1.24657609508384	0.931	0.087	9.13103e-260	3	MYBPC3
RYR2	1.33484e-251	1.09131314362174	0.868	0.068	3.21844e-247	3	RYR2
SPHKAP	2.88295e-250	0.93314742740891	0.77	0.035	6.95108e-246	3	SPHKAP
PPP1R1A.2	1.09732e-248	1.15313788251371	0.931	0.1	2.64575e-244	3	PPP1R1A
NEBL.2	1.29996e-246	1.21280133947324	0.943	0.106	3.13434e-242	3	NEBL
ACTN2.2	2.25554e-246	1.22865760859313	0.915	0.094	5.43833e-242	3	ACTN2
SMYD1	1.57645e-241	1.03484342685726	0.846	0.066	3.80099e-237	3	SMYD1
VCAM1	2.86944e-242	0.966766468588756	0.871	0.069	6.91851e-237	3	VCAM1
SMPX.3	5.18892e-237	1.73013706356479	0.991	0.173	1.2511e-232	3	SMPX
POPDC2.2	1.24885e-235	1.00549986650093	0.896	0.092	3.01111e-231	3	POPDC2
PGAM2	1.15678e-229	0.713872289395968	0.73	0.035	2.78911e-224	3	PGAM2
UNC45B	1.84291e-228	0.762738040383198	0.758	0.043	4.44345e-224	3	UNC45B
LINC00881	1.57525e-225	1.0011358193924	0.827	0.069	3.79809e-221	3	LINC00881
FITM1	3.31242e-220	1.07637812720839	0.789	0.064	7.98656e-217	3	FITM1
ALPK2	1.21134e-219	0.850413162424092	0.796	0.062	2.92067e-214	3	ALPK2
CTD-2545M3.8.3	1.76731e-214	1.18537345565261	0.906	0.123	4.26117e-210	3	CTD-2545M3.8
APOBEC2	1.01266e-211	0.699836719499729	0.72	0.043	2.44164e-207	3	APOBEC2
MB	8.39904e-211	0.831862185962991	0.717	0.043	2.02509e-205	3	MB
TECRL	2.43959e-208	0.963334017401063	0.745	0.052	5.88209e-204	3	TECRL
PKP2.2	9.55546e-204	1.06789671111382	0.899	0.126	2.30392e-199	3	PKP2
TMOD1.2	8.25971e-201	0.898812712342064	0.865	0.109	1.9915e-196	3	TMOD1
MYL3.3	3.52868e-195	1.65020043679399	0.89	0.154	8.508e-191	3	MYL3
SH3BGR	1.9278e-193	0.96835043568604	0.752	0.07	4.64812e-189	3	SH3BGR
MYH6.3	3.50151e-192	2.4130587965654	0.997	0.332	8.44249e-188	3	MYH6
CORIN	4.23605e-192	0.565463835229069	0.582	0.018	1.02135e-187	3	CORIN
ERBB4	2.09504e-192	0.547182149108941	0.597	0.021	5.05135e-187	3	ERBB4
SLC8A1.3	7.91099e-191	1.16406741317801	0.921	0.163	1.90742e-186	3	SLC8A1
PDE4DIP.3	7.52833e-190	1.06400651117126	0.912	0.164	1.81515e-185	3	PDE4DIP
MYOCD	8.39626e-189	0.571596916988053	0.632	0.031	2.02442e-182	3	MYOCD
CKMT2	9.83161e-184	0.618531488481898	0.67	0.044	2.3705e-179	3	CKMT2
SORBS2.2	1.54677e-183	1.08292084646144	0.956	0.178	3.72942e-179	3	SORBS2
LRRC10	1.8599e-183	0.711562594628065	0.597	0.027	4.48441e-180	3	LRRC10
MLIP	1.88041e-183	0.510753569320662	0.582	0.023	4.53385e-179	3	MLIP
PEG10.3	2.91937e-181	1.65572670003193	0.94	0.22	7.0389e-177	3	PEG10
MYH7B	1.08318e-174	0.57035639887936	0.575	0.026	2.61165e-170	3	MYH7B
CKM	1.44629e-174	0.814720621308908	0.664	0.052	3.48716e-170	3	CKM
CRYAB.2	3.02196e-175	1.32653257905969	0.95	0.231	7.28625e-170	3	CRYAB
MIR1-2	3.28435e-172	0.553119769009921	0.553	0.021	7.91891e-168	3	MIR1-2
HSPB7.2	3.30465e-172	1.35501241296622	0.978	0.282	7.96783e-168	3	HSPB7
TNNC1.3	1.5836e-170	2.26474670276779	0.994	0.47	3.81823e-166	3	TNNC1
TTN.3	6.76641e-167	2.61540706086416	1	0.552	1.63145e-162	3	TTN
ENO3	8.6121e-164	0.728151867614455	0.651	0.054	2.07646e-159	3	ENO3
HSPB3.2	4.03678e-163	0.958963707506305	0.846	0.144	9.73308e-159	3	HSPB3
MYL4.3	1.00999e-162	2.40274686696509	1	0.66	2.43519e-158	3	MYL4
ABLIM1.1	3.1695e-162	0.767609478999257	0.802	0.12	7.64199e-158	3	ABLIM1
ADAMTS19	9.71767e-161	0.58456017305844	0.632	0.047	2.34303e-156	3	ADAMTS19
RRAD	7.97914e-160	0.734607327457296	0.682	0.066	1.92385e-155	3	RRAD
TNNI1.2	1.39127e-159	2.16901778610948	1	0.615	3.35449e-156	3	TNNI1
TCAP	2.19931e-159	0.640612028212801	0.642	0.054	5.30276e-155	3	TCAP
ACTC1.3	3.67132e-159	2.35727688302723	1	0.598	8.85192e-155	3	ACTC1
MYL7.3	1.6144e-158	2.87493798506457	1	0.735	3.89248e-154	3	MYL7
RP1-46F2.2	4.851e-158	0.661303955738962	0.557	0.031	1.16962e-153	3	RP1-46F2.2
DMD.1	1.02047e-156	0.811060550135753	0.789	0.117	2.46045e-153	3	DMD
TNNT2.2	1.17317e-153	2.03627969942708	1	0.595	2.82862e-149	3	TNNT2
PPP1R12B.1	1.34838e-154	1.02785011197505	0.912	0.211	3.25107e-149	3	PPP1R12B
FHOD3	2.67707e-153	0.666103337954445	0.774	0.11	6.45468e-150	3	FHOD3
PLN.2	4.67248e-153	1.95637359529692	1	0.574	1.12658e-148	3	PLN
CMYA5	8.83154e-153	0.70804833427666	0.714	0.084	2.12937e-148	3	CMYA5
NAV2-AS2	7.7266e-152	0.446077167200171	0.503	0.02	1.86296e-147	3	NAV2-AS2
HHATL	7.96938e-150	0.370188912571983	0.45	0.01	1.9215e-145	3	HHATL
LAMA2	8.30854e-149	0.528377427822776	0.654	0.063	2.00327e-144	3	LAMA2
TRDN.1	3.18287e-145	0.892022871880318	0.874	0.17	7.67422e-141	3	TRDN
MYOZ2.2	4.28941e-143	0.880384764597566	0.83	0.157	1.03422e-139	3	MYOZ2
BMP7	1.01843e-142	0.452933757542758	0.506	0.026	2.45553e-138	3	BMP7
EEF1A2	1.02544e-142	0.641085517801052	0.692	0.082	2.47243e-138	3	EEF1A2
RBM20	1.24261e-142	0.558198376722108	0.657	0.07	2.99606e-138	3	RBM20
ATP2A2.3	7.12915e-142	1.49194369330555	0.997	0.617	1.71891e-137	3	ATP2A2
PTPLA.1	5.03536e-141	0.862855379199155	0.881	0.221	1.21408e-136	3	PTPLA
CACNB2	3.6074e-140	0.459934924423539	0.572	0.044	8.69781e-136	3	CACNB2
TPM1.2	5.58788e-140	1.52120000478865	1	0.972	1.34729e-135	3	TPM1
KLHL41	3.75178e-139	0.427966344438597	0.487	0.024	9.04592e-135	3	KLHL41
RCAN2	6.40634e-139	0.695169525895184	0.717	0.105	1.54463e-134	3	RCAN2
TRIM55	1.64116e-136	0.438024650625809	0.538	0.037	3.957e-132	3	TRIM55
XIRP1	1.25998e-136	0.523435804382512	0.519	0.033	3.03793e-131	3	XIRP1
NREP.3	4.38825e-135	1.44257345863248	1	0.865	1.05805e-130	3	NREP
PRKAA2	1.12005e-134	0.474880112489775	0.519	0.033	2.70056e-130	3	PRKAA2
PLCXD3.1	3.47199e-134	0.652847172208034	0.736	0.104	8.37131e-130	3	PLCXD3
MT-ND2.2	2.0481e-133	1.0893419394449	1	0.986	4.93816e-129	3	MT-ND2
CSRP3	6.86924e-133	0.777827834719424	0.619	0.068	1.65624e-128	3	CSRP3
MT-ND1.2	3.23069e-130	0.873504885271291	1	0.992	7.78952e-126	3	MT-ND1
HRC	3.57898e-129	0.456144959455914	0.56	0.048	8.62927e-125	3	HRC
LRRC49	6.35757e-128	0.617026326513704	0.635	0.079	1.53287e-123	3	LRRC49
RNF207	4.06085e-127	0.384556673866916	0.453	0.022	9.79112e-123	3	RNF207
MTUS2	1.71836e-124	0.543202974861385	0.701	0.1	4.14313e-120	3	MTUS2
FABP3.1	3.56419e-123	0.810048848416285	0.852	0.212	8.59362e-119	3	FABP3
ITGB1BP2	3.90478e-125	0.330658935074589	0.437	0.02	9.41481e-119	3	ITGB1BP2
MT-CO1.1	1.39424e-122	0.732594685626418	1	0.998	3.36166e-118	3	MT-CO1
PDLIM5.1	4.72606e-122	1.12100485314969	0.981	0.558	1.1395e-117	3	PDLIM5
RBM24.1	2.54805e-121	0.918053809965023	0.921	0.31	6.1436e-117	3	RBM24
FLNC	4.20797e-121	0.49595920112442	0.66	0.089	1.01458e-116	3	FLNC
NPNT	6.81051e-121	0.487491971952432	0.538	0.048	1.64208e-116	3	NPNT
TNNI3K	2.30449e-120	0.376818022052656	0.453	0.025	5.55636e-117	3	TNNI3K
SYNPO2L	2.40207e-120	0.449947724716087	0.494	0.037	5.79163e-116	3	SYNPO2L
AGL	7.30943e-120	0.784287796253559	0.865	0.238	1.76238e-115	3	AGL
CADPS	2.3958e-119	0.336892468494871	0.425	0.02	5.77651e-115	3	CADPS
FBXO40	5.57186e-119	0.330791310898218	0.368	0.008	1.34343e-114	3	FBXO40
CASZ1	8.63918e-117	0.384447783127657	0.462	0.03	2.08299e-112	3	CASZ1
MT-ND4	7.35204e-116	0.683459682832848	1	0.993	1.77265e-111	3	MT-ND4
MT-CO3	1.57077e-115	0.628506312067812	1	0.997	3.78727e-111	3	MT-CO3
FHL2.2	4.27952e-115	1.12700250183294	0.953	0.47	1.03184e-110	3	FHL2
KCNH2	6.32161e-115	0.454207847751931	0.588	0.067	1.5242e-110	3	KCNH2
SNTA1.1	4.07119e-114	0.727486582344355	0.84	0.226	9.81604e-110	3	SNTA1
MYL2	1.05462e-113	0.609125684772652	0.469	0.035	2.5428e-109	3	MYL2
FGF13.1	1.25433e-113	0.714925109393123	0.77	0.16	3.02432e-109	3	FGF13
RBFOX1	5.70949e-114	0.34245855543641	0.358	0.009	1.37662e-108	3	RBFOX1
ACTG1.1	7.8558e-113	-0.821718731397101	1	0.996	1.89411e-108	3	ACTG1
PDK1	1.50484e-112	0.684440557545768	0.736	0.154	3.62833e-108	3	PDK1
NEXN.1	4.96832e-111	0.763408105715333	0.843	0.23	1.19791e-106	3	NEXN
COL11A2	3.50615e-110	0.3356990547842	0.418	0.023	8.45368e-106	3	COL11A2
WNK2	3.11148e-109	0.290569061697033	0.412	0.021	7.50209e-105	3	WNK2
SH3RF2	2.16492e-108	0.352031365800309	0.406	0.021	5.21984e-104	3	SH3RF2
NCAM1.1	6.94847e-108	0.677692414262201	0.774	0.17	1.67534e-103	3	NCAM1
MT-ND3.1	1.63779e-105	0.822878310208941	1	0.988	3.94887e-101	3	MT-ND3
FXYD1	7.80638e-105	0.544205839966554	0.632	0.1	1.8822e-100	3	FXYD1
EMILIN2	8.81493e-105	0.545997612860925	0.711	0.137	2.12537e-101	3	EMILIN2
SLC25A4.2	5.58192e-103	0.942837148279494	0.962	0.538	1.34586e-100	3	SLC25A4
MT-ATP6	7.73899e-103	0.601238834352574	1	0.997	1.86595e-98	3	MT-ATP6
RP11-480G7.1	8.03872e-102	0.344811384003557	0.399	0.024	1.93822e-97	3	RP11-480G7.1
ABCC9	6.51553e-101	0.322108412138411	0.412	0.027	1.57096e-95	3	ABCC9
MLTK.1	1.38671e-99	0.885909937466406	0.937	0.426	3.3435e-95	3	MLTK
RHOQ.1	1.82019e-99	0.9153879577141	0.959	0.482	4.38866e-95	3	RHOQ
FXYD6.1	3.08402e-99	0.708453494194849	0.893	0.306	7.43588e-95	3	FXYD6
PPP1R3A	8.08053e-99	0.308608251290391	0.34	0.012	1.9483e-94	3	PPP1R3A
IRX4	1.86341e-97	0.277676973235916	0.327	0.01	4.49286e-93	3	IRX4
PRSS35	5.13605e-97	0.463943770841384	0.597	0.086	1.23835e-92	3	PRSS35
ACTB.1	3.30822e-96	-0.736352820904236	0.997	0.998	7.97646e-92	3	ACTB
PPP1R14C	4.37388e-97	0.347804606823767	0.418	0.032	1.05459e-93	3	PPP1R14C
MYH7	1.60662e-95	0.86772431516638	0.462	0.048	3.87371e-91	3	MYH7
TXLNB	2.30005e-95	0.266349670490449	0.327	0.011	5.54564e-91	3	TXLNB
SEPW1.1	2.94945e-95	0.737055148689992	0.997	0.931	7.11141e-91	3	SEPW1
TXNIP.2	3.34349e-95	0.999263219946896	0.94	0.465	8.06148e-91	3	TXNIP
STARD4.1	4.44582e-95	0.663311201159728	0.758	0.193	1.07193e-90	3	STARD4
C14orf180	2.74012e-94	0.283237796551623	0.358	0.018	6.60671e-90	3	C14orf180
SLC4A3	3.2775e-92	0.287404485754095	0.425	0.035	7.90238e-88	3	SLC4A3
OBSCN	3.97791e-92	0.430019103527192	0.575	0.086	9.59114e-88	3	OBSCN
VSTM2L	3.4502e-91	0.254514701901327	0.362	0.02	8.31879e-87	3	VSTM2L
RTN4.1	3.52206e-91	0.714814279739828	0.997	0.886	8.49205e-87	3	RTN4
STRIP2	1.31672e-90	0.306885472602629	0.415	0.034	3.17475e-86	3	STRIP2
FREM2	6.69373e-90	0.290074537686468	0.34	0.016	1.61393e-85	3	FREM2
TESC	1.17495e-89	0.457500402460722	0.582	0.091	2.83292e-85	3	TESC
BEX1.2	3.81178e-89	0.91270729124437	0.959	0.467	9.19058e-86	3	BEX1
TRIM54	4.54622e-88	0.278120183730824	0.39	0.029	1.09614e-83	3	TRIM54
HAND1	2.03013e-87	0.362064246594289	0.5	0.061	4.89485e-83	3	HAND1
TRIM63	5.21342e-87	0.335769039342248	0.503	0.062	1.25701e-82	3	TRIM63
TMEM56	6.21179e-87	0.270517088460484	0.365	0.024	1.49772e-82	3	TMEM56
GPRIN3	7.31894e-87	0.395029000178162	0.491	0.063	1.76467e-82	3	GPRIN3
DUSP27	7.40243e-87	0.307738691136138	0.425	0.04	1.7848e-82	3	DUSP27
KIF26B.1	1.13177e-86	0.565515263832686	0.723	0.169	2.72882e-82	3	KIF26B
NUDT4.2	1.9081e-86	0.912884644724364	0.978	0.625	4.60062e-82	3	NUDT4
KCNQ5	2.3116e-86	0.274633279299867	0.349	0.02	5.5735e-83	3	KCNQ5
MUM1L1	5.02305e-88	0.428993587007424	0.588	0.098	1.21111e-81	3	MUM1L1
GATA6-AS1	9.39134e-86	0.352276540705872	0.494	0.061	2.26435e-81	3	GATA6-AS1
C1orf105	3.02088e-85	0.279915209477532	0.302	0.011	7.28365e-81	3	C1orf105
PROX1	1.1765e-84	0.523035063864016	0.73	0.172	2.83666e-80	3	PROX1
CORO6	2.35759e-84	0.28021785191427	0.399	0.035	5.68439e-80	3	CORO6
FAM189A2	2.73315e-84	0.307260100986306	0.377	0.029	6.5899e-80	3	FAM189A2
S100A11.1	6.33358e-84	-0.968810636830735	0.893	0.964	1.52709e-80	3	S100A11
MDH1.1	1.01899e-83	0.794512769080721	0.962	0.717	2.45688e-79	3	MDH1
EDNRA.1	1.70088e-84	0.546252217396599	0.783	0.202	4.10098e-79	3	EDNRA
PTMA	2.13776e-83	-0.644596261866006	0.997	0.987	5.15435e-80	3	PTMA
CACNA1C	5.20191e-83	0.474039245939402	0.613	0.121	1.25423e-78	3	CACNA1C
SLC38A1.1	7.46228e-83	0.606400039995036	0.811	0.245	1.79923e-78	3	SLC38A1
B3GALT2	5.98887e-82	0.340881589053752	0.437	0.046	1.44398e-77	3	B3GALT2
ASB2	3.14635e-81	0.41055162018058	0.513	0.077	7.58617e-78	3	ASB2
MOXD1	1.01753e-80	0.322595378662589	0.327	0.019	2.45337e-76	3	MOXD1
PERP.1	1.07772e-81	0.544763546886745	0.774	0.209	2.59848e-76	3	PERP
BAI2	1.26435e-80	0.335788584822817	0.484	0.065	3.04847e-75	3	BAI2
FIGN.1	5.41352e-79	0.587267562444422	0.802	0.244	1.30525e-74	3	FIGN
VIM.1	6.02809e-79	-0.836403295054575	0.997	0.997	1.45343e-74	3	VIM
RAB3IP	1.25946e-78	0.569684725491234	0.679	0.171	3.03669e-74	3	RAB3IP
GAS6	8.88958e-78	0.449464042900657	0.642	0.136	2.14337e-73	3	GAS6
SLIT3.1	2.40898e-77	0.423173637115413	0.648	0.132	5.8083e-74	3	SLIT3
DKK3.2	7.07424e-77	0.604599947435369	0.811	0.249	1.70567e-72	3	DKK3
HIPK3	7.66924e-78	0.634513336023231	0.855	0.33	1.84913e-72	3	HIPK3
DDX26B	1.24377e-76	0.502314595447403	0.626	0.137	2.99885e-72	3	DDX26B
CCDC69	1.99093e-76	0.40166136128663	0.553	0.098	4.80032e-72	3	CCDC69
MITF	2.84521e-76	0.403770169832996	0.585	0.109	6.86009e-72	3	MITF
ANK2	9.2011e-76	0.414341343375023	0.535	0.092	2.21848e-71	3	ANK2
FILIP1.1	1.07713e-75	0.679216277411517	0.928	0.426	2.59708e-71	3	FILIP1
ERBB2	9.42453e-75	0.41606310007189	0.632	0.132	2.27235e-70	3	ERBB2
REEP1	1.13097e-74	0.286671055256699	0.412	0.046	2.72688e-70	3	REEP1
STXBP6	2.9311e-74	0.330951142771769	0.399	0.042	7.06718e-70	3	STXBP6
PALLD.2	3.076e-73	0.674226190612607	0.928	0.422	7.41654e-69	3	PALLD
TMSB10.1	4.88128e-73	-0.750384675908572	1	0.995	1.17693e-68	3	TMSB10
SIPA1L2.1	7.75396e-73	0.676860550502053	0.874	0.357	1.86956e-68	3	SIPA1L2
ALPK3	3.54906e-71	0.422609583951681	0.575	0.116	8.55714e-67	3	ALPK3
CD63	9.14296e-71	-0.623281929232046	0.981	0.972	2.20446e-66	3	CD63
UGP2.1	3.30725e-71	0.652237559877807	0.918	0.514	7.9741e-66	3	UGP2
LMO7.1	7.01593e-70	0.486685043871901	0.774	0.226	1.69161e-65	3	LMO7
JPH2	8.79894e-70	0.256203705808031	0.352	0.032	2.12151e-65	3	JPH2
2011-03-01	1.42893e-69	0.300477394189762	0.365	0.036	3.44529e-65	3	2011-03-01
RBPMS2.1	3.21324e-69	0.559155616882298	0.83	0.304	7.74745e-65	3	RBPMS2
KCTD12.2	1.12763e-68	0.76933904901013	0.925	0.458	2.71882e-64	3	KCTD12
RPL28	1.31444e-69	-0.452277322551238	1	0.994	3.16925e-64	3	RPL28
SOD2	1.48564e-69	0.507492470590987	0.742	0.229	3.58203e-64	3	SOD2
FTL.2	9.56435e-68	-0.821157970142947	1	0.996	2.30606e-63	3	FTL
TCEA3	2.57274e-67	0.337349714580539	0.487	0.081	6.20314e-63	3	TCEA3
PPP1R16A	3.32662e-67	0.379943966342894	0.607	0.136	8.02082e-63	3	PPP1R16A
MT-ND5.1	3.98696e-67	0.592863409138397	1	0.959	9.61295e-63	3	MT-ND5
CAP2.1	4.22581e-67	0.620237878844929	0.881	0.375	1.01889e-62	3	CAP2
RBM38	1.88229e-66	0.435505655792562	0.635	0.16	4.53839e-62	3	RBM38
EPB41L3	3.38597e-66	0.41046621995767	0.572	0.125	8.16391e-62	3	EPB41L3
PCDH20	6.36148e-66	0.385521282678035	0.544	0.1	1.53382e-62	3	PCDH20
FBXO32	1.14336e-65	0.388701093060392	0.557	0.111	2.75675e-61	3	FBXO32
RNF150	2.50893e-65	0.445867686788843	0.585	0.127	6.04928e-62	3	RNF150
LIMS2	3.09048e-65	0.278242002519034	0.399	0.05	7.45146e-61	3	LIMS2
BCAM	1.10351e-63	0.505078170965955	0.774	0.265	2.66067e-59	3	BCAM
MT-CO2	1.11542e-63	0.41522999475315	1	0.996	2.68938e-59	3	MT-CO2
ACOT11	3.41827e-63	0.462772791369757	0.651	0.174	8.24178e-59	3	ACOT11
EFNB3	8.42828e-63	0.40264647570883	0.607	0.146	2.03214e-59	3	EFNB3
FPGT-TNNI3K	1.15249e-62	0.259462699157078	0.289	0.02	2.77876e-58	3	FPGT-TNNI3K
MYL9.1	1.65898e-64	0.624460150425552	0.987	0.834	3.99996e-58	3	MYL9
G0S2.1	2.30574e-62	0.578947642111753	0.645	0.172	5.55936e-58	3	G0S2
PPP1R9A	1.00695e-61	0.345928353610537	0.5	0.096	2.42786e-57	3	PPP1R9A
TMSB4X.2	2.64861e-61	-0.908419129546904	1	0.997	6.38606e-57	3	TMSB4X
PALM2	2.88077e-61	0.373116205575247	0.519	0.105	6.94583e-57	3	PALM2
NKX2-5.1	3.45885e-60	0.449558110107402	0.733	0.228	8.33964e-56	3	NKX2-5
PFKM	1.24075e-59	0.37631836130971	0.632	0.164	2.99158e-55	3	PFKM
NNT	1.72713e-60	0.544138077418254	0.799	0.317	4.16428e-56	3	NNT
GOT1	3.68572e-59	0.493851162302951	0.692	0.217	8.88664e-55	3	GOT1
BVES	4.87082e-59	0.3177393857098	0.465	0.085	1.1744e-54	3	BVES
SH3BGRL3.1	5.41837e-59	-0.821605017424526	0.928	0.962	1.30642e-54	3	SH3BGRL3
TMEM245.1	7.0346e-59	0.53313566682475	0.846	0.36	1.69611e-54	3	TMEM245
FRMD3	8.75225e-59	0.351393972047705	0.465	0.083	2.11026e-54	3	FRMD3
CFL1.1	2.33828e-58	-0.554941722561455	0.987	0.969	5.63782e-55	3	CFL1
PARD6B	4.74113e-58	0.280487747113499	0.406	0.06	1.14313e-53	3	PARD6B
CACHD1	5.95741e-58	0.306901341239985	0.406	0.062	1.43639e-53	3	CACHD1
MAN1C1	1.56952e-57	0.33937416884915	0.531	0.109	3.78427e-53	3	MAN1C1
MEF2A.1	8.85348e-57	0.618480438214411	0.937	0.624	2.13466e-52	3	MEF2A
MT-CYB	1.25512e-56	0.4157070717486	1	0.996	3.02621e-52	3	MT-CYB
NDUFA4	4.15017e-56	0.452483420553577	1	0.964	1.00065e-51	3	NDUFA4
TGM2	4.54427e-56	0.372600947991271	0.519	0.113	1.09567e-51	3	TGM2
DENND5B	1.03451e-55	0.422330070977136	0.657	0.188	2.4943e-52	3	DENND5B
RASSF4	1.68103e-55	0.290465313569429	0.428	0.072	4.05314e-51	3	RASSF4
BMP5.1	3.21136e-55	0.550116612837819	0.89	0.39	7.74291e-51	3	BMP5
DCAF6	8.29982e-56	0.491106403039282	0.745	0.273	2.00117e-50	3	DCAF6
CLTA	1.0758e-54	-0.590557481252969	0.921	0.943	2.59387e-50	3	CLTA
CAMK2D.1	1.45213e-54	0.639964584725372	0.899	0.457	3.50123e-50	3	CAMK2D
PPIB.1	1.93023e-55	-0.676542099761914	0.937	0.944	4.65397e-50	3	PPIB
CXADR	3.6013e-54	0.254358895338569	0.447	0.079	8.6831e-50	3	CXADR
SRP14	5.23094e-54	0.404403343109544	1	0.973	1.26123e-49	3	SRP14
FAM20A	9.89358e-54	0.256151027483405	0.362	0.048	2.38544e-49	3	FAM20A
C7orf60	2.78026e-53	0.319534330185591	0.55	0.127	6.70348e-51	3	C7orf60
ANXA3	3.73638e-53	0.282947084132541	0.399	0.064	9.00879e-49	3	ANXA3
CTNNA3	4.43255e-53	0.314513684466179	0.503	0.109	1.06873e-49	3	CTNNA3
TNFRSF19	5.20497e-54	0.296281864138027	0.475	0.092	1.25497e-48	3	TNFRSF19
WEE1	1.57913e-52	0.394396990667772	0.642	0.186	3.80745e-48	3	WEE1
EIF4A1.1	1.04883e-51	-0.638424895931789	0.928	0.951	2.52882e-47	3	EIF4A1
PRNP.1	1.57285e-51	0.538900083005933	0.846	0.392	3.7923e-49	3	PRNP
EZR.1	5.15837e-51	0.476509905829769	0.777	0.311	1.24373e-46	3	EZR
TPM4.1	5.98048e-51	-0.642497660196885	0.956	0.961	1.44195e-46	3	TPM4
LRRC39	1.43357e-50	0.309620675179396	0.434	0.081	3.45649e-47	3	LRRC39
B2M.1	1.62507e-50	-0.579040331471334	1	0.984	3.9182e-46	3	B2M
CNN1	6.57494e-50	0.281406887542118	0.478	0.099	1.58528e-45	3	CNN1
COX7B	8.24018e-50	0.547821363956103	0.991	0.888	1.98679e-45	3	COX7B
ADCK3	1.94294e-49	0.29298981584196	0.406	0.07	4.68461e-45	3	ADCK3
NDUFS6	2.06739e-49	0.49974718018871	0.972	0.873	4.98469e-45	3	NDUFS6
CLIC1.1	3.1408e-50	-0.722738147162958	0.89	0.932	7.57279e-45	3	CLIC1
SYNGR2	4.22301e-49	0.381311696539935	0.585	0.167	1.01821e-44	3	SYNGR2
SPEG	5.52671e-49	0.301432567172021	0.487	0.105	1.33255e-44	3	SPEG
ARL6IP5.1	6.98586e-49	0.542736566724889	0.962	0.686	1.68436e-44	3	ARL6IP5
C4orf29	1.35399e-48	0.366002922210162	0.522	0.13	3.26461e-44	3	C4orf29
PPIA	2.64011e-48	-0.476962699408336	0.972	0.967	6.36558e-44	3	PPIA
NDRG2	4.89869e-48	0.343595565231364	0.575	0.156	1.18112e-43	3	NDRG2
CPEB4.1	2.99183e-48	0.497878038497126	0.843	0.409	7.2136e-43	3	CPEB4
NDRG4	6.05287e-47	0.253854381924115	0.352	0.054	1.45941e-42	3	NDRG4
PFN1.1	9.43898e-47	-0.608240160411274	0.962	0.957	2.27583e-42	3	PFN1
COX7C	2.78298e-46	0.442985068495155	0.997	0.947	6.71004e-42	3	COX7C
DSP	8.82575e-46	0.416027164298468	0.689	0.237	2.12798e-41	3	DSP
UBR3	1.46636e-45	0.453374414694668	0.723	0.288	3.53555e-41	3	UBR3
EMP2.1	1.69955e-45	0.432489925159726	0.667	0.217	4.09779e-41	3	EMP2
TMEM67	3.64708e-45	0.254441233204464	0.431	0.086	8.79348e-41	3	TMEM67
CYCS	7.92418e-45	0.489691426558807	0.978	0.807	1.9106e-40	3	CYCS
MMP15	8.24724e-45	0.445339196054625	0.695	0.262	1.98849e-40	3	MMP15
RUNX1T1.2	1.12411e-44	0.492827387904185	0.906	0.447	2.71033e-40	3	RUNX1T1
SLC25A12	3.94602e-44	0.307088048990366	0.487	0.115	9.51425e-40	3	SLC25A12
OBSL1.1	9.65681e-44	0.397291229709919	0.682	0.238	2.32835e-39	3	OBSL1
PPP1R3B	1.20359e-43	0.344408262920304	0.491	0.122	2.90199e-39	3	PPP1R3B
ARPC2	1.44756e-43	-0.540718905393422	0.962	0.967	3.49021e-39	3	ARPC2
CHCHD10.1	1.81444e-43	0.511636367501443	0.975	0.72	4.37479e-39	3	CHCHD10
RPS7.2	2.49924e-43	-0.494561814174607	0.997	0.995	6.02591e-39	3	RPS7
RPL19	5.73047e-43	-0.344451727207532	1	0.993	1.38167e-38	3	RPL19
CELF2.1	6.40232e-43	0.50080355182879	0.874	0.436	1.54366e-39	3	CELF2
ATP1B1.1	2.25767e-42	0.589211813569145	0.925	0.574	5.44347e-38	3	ATP1B1
RPL6	9.91676e-42	-0.384768464286957	1	0.99	2.39103e-37	3	RPL6
SYNE2.1	1.51528e-41	0.42863136036326	0.758	0.296	3.65349e-37	3	SYNE2
PPP2R3A	2.97252e-41	0.319875618540198	0.56	0.155	7.16705e-37	3	PPP2R3A
CTSV	1.1641e-40	0.270329687845963	0.45	0.098	2.80675e-36	3	CTSV
TACC2	1.84715e-40	0.439372235084101	0.748	0.317	4.45366e-37	3	TACC2
CITED4.3	4.83844e-40	0.353247253320139	0.597	0.183	1.1666e-35	3	CITED4
COL4A6.1	9.06535e-40	0.472153524042189	0.742	0.284	2.18575e-35	3	COL4A6
CD81.1	9.06621e-40	-0.512760543836284	0.981	0.965	2.18595e-35	3	CD81
XPR1	1.47289e-39	0.370144175549385	0.522	0.149	3.55129e-35	3	XPR1
KRT8.2	1.91019e-39	0.463098375932582	0.774	0.354	4.60566e-35	3	KRT8
TAB2	4.89282e-39	0.401947646167007	0.723	0.291	1.17971e-34	3	TAB2
SPINT2.1	5.20454e-39	0.306504640822587	0.607	0.183	1.25487e-34	3	SPINT2
DCBLD2.1	7.0406e-40	0.454469846157278	0.783	0.339	1.69756e-35	3	DCBLD2
FZD1.1	2.9706e-38	0.385950034532208	0.597	0.188	7.16242e-34	3	FZD1
LHFPL2	7.09158e-38	0.32041512409014	0.531	0.151	1.70985e-33	3	LHFPL2
ATP5G3.1	7.51576e-40	0.402209337482194	0.994	0.951	1.81212e-33	3	ATP5G3
ATP5J	7.53357e-38	0.41026484102947	0.997	0.943	1.81642e-33	3	ATP5J
WWP1	1.27737e-37	0.357400034389063	0.607	0.207	3.07987e-33	3	WWP1
MYL12B.1	1.60298e-37	-0.577377045061622	0.937	0.928	3.86494e-33	3	MYL12B
GJA3.1	4.47251e-37	0.334718113677658	0.579	0.172	1.07837e-33	3	GJA3
SVIL	4.66287e-37	0.48276342010341	0.899	0.549	1.12426e-32	3	SVIL
CHRM2.1	5.87096e-37	0.441262914256765	0.783	0.334	1.41555e-32	3	CHRM2
KIF13A	7.4342e-37	0.370454973205154	0.673	0.248	1.79246e-32	3	KIF13A
CTC-503J8.6	1.14602e-36	0.33457754986404	0.55	0.162	2.76318e-32	3	CTC-503J8.6
RPS2	1.324e-36	-0.360970738111932	1	0.997	3.1923e-34	3	RPS2
LGR4	1.85941e-36	0.388911753822372	0.657	0.247	4.48321e-33	3	LGR4
ARPC3.1	4.61998e-36	-0.572871498145608	0.903	0.923	1.11392e-31	3	ARPC3
IFITM3.3	6.98677e-36	-0.717452218888697	0.947	0.953	1.68458e-31	3	IFITM3
SORD	1.07766e-35	0.377449284704537	0.616	0.218	2.59834e-31	3	SORD
COX5A.1	3.23136e-35	0.464877576589855	0.991	0.835	7.79112e-31	3	COX5A
KDM6A	3.64618e-35	0.330710129990895	0.475	0.129	8.79131e-31	3	KDM6A
ATP5G1	3.90041e-35	0.478985255794157	0.959	0.778	9.40428e-31	3	ATP5G1
LAPTM4B.1	1.42665e-34	0.459425937689381	0.987	0.858	3.4398e-30	3	LAPTM4B
MLF1	1.89674e-34	0.355883417515715	0.588	0.206	4.57324e-30	3	MLF1
UBR4	2.60362e-36	0.4049369014507	0.764	0.357	6.27758e-30	3	UBR4
PTPRK	6.2687e-34	0.334174772589908	0.506	0.155	1.51145e-29	3	PTPRK
CFL2	1.15786e-35	0.439418032987726	0.849	0.505	2.79171e-29	3	CFL2
PWAR6	2.21106e-34	0.352845686542112	0.73	0.298	5.3311e-29	3	PWAR6
AP2S1	2.2779e-33	-0.536673368056203	0.909	0.926	5.49225e-29	3	AP2S1
TUSC3.1	3.01006e-33	0.457433499240481	0.909	0.605	7.25755e-29	3	TUSC3
PTPRD.1	3.47847e-33	0.430742578050846	0.77	0.346	8.38693e-29	3	PTPRD
MTUS1	9.71103e-33	0.296359099776458	0.557	0.173	2.34143e-28	3	MTUS1
GBAS	1.067e-32	0.428263672575788	0.862	0.487	2.57264e-28	3	GBAS
EIF1	1.4305e-32	-0.342504906227941	0.997	0.983	3.44908e-28	3	EIF1
YAP1.1	1.58031e-32	0.386420254370705	0.786	0.369	3.81029e-28	3	YAP1
LMBR1	2.65184e-32	0.279559583749114	0.45	0.122	6.39386e-28	3	LMBR1
RPL13	3.05925e-32	-0.290621823189563	1	0.996	7.37615e-28	3	RPL13
MTRNR2L8	3.35487e-32	0.401380053806279	0.984	0.935	8.08892e-28	3	MTRNR2L8
SEC61B	9.96611e-32	-0.447593564689971	0.972	0.95	2.40293e-27	3	SEC61B
DAG1	1.18612e-31	0.33834149036994	0.698	0.28	2.85986e-27	3	DAG1
IFITM2.1	1.91412e-31	-0.660235532225749	0.664	0.816	4.61514e-28	3	IFITM2
TNFAIP8	4.44796e-31	0.358169832535803	0.664	0.263	1.07245e-26	3	TNFAIP8
HEPH	4.90643e-31	0.346462333694769	0.597	0.217	1.18299e-26	3	HEPH
[truncated: 1,112 more rows]
