# Supplementary material for: Retinoic acid signaling modulation guides in vitro specification of human heart field-specific progenitor pools
Source: Nat Commun. 2023 Apr 3;14:1722. doi: 10.1038/s41467-023-36764-x (PMC10070453; doi:10.1038/s41467-023-36764-x)
Supplement: Supplementary file 11 — Supplementary Data 8 [file 41467_2023_36764_MOESM11_ESM.xlsx]

## Sheet: Description
Description
Sheet 1 shows number and percentage of total embryos injected with ES03 TN CPC-RA+ and ES03 TN CPC-RA- as well as not successfully injected or malformed embryos after culture ex vivo, which were excluded for quantification in figure 6f.
Sheet 2 shows number and percentage of cTnT+/HNA+ or cTnT-/HNA+ in ES03 TN or HLHS-derived CPC-RA+ and RA- used for quantification in Fig. 6i and Fig. 7h, respectively. For calculation of significance among groups the unpaired t test was performed.
Sheet 3 shows number and percentage of cTnT+/HNA+ or cTnT-/HNA+ in HLHS-1 and HLHS-2 derived CPC-RA+ and RA- used for quantification in Supplementary Figure 11.

## Sheet: 1
	total number of embryos that were injected with human cells	number/percentage of embryos with no human cells found inside	number/percentage of malformed embryos due to ex-vivo embryo culture	number/percentage of properly developed embryos during ex vivo embro cultured with human cells found inside
RA+	16	4	4	8
%		25	25	50
RA-	22	9	6	7
%		40.9091	27.2727	31.8182

## Sheet: 2
	Number			Percentage					Number			Percentage
h3TN CPCs	cTnT+/HNA+	cTnT-/HNA+		cTnT+/HNA+	cTnT-/HNA+			HLHS-derived CPCs	cTnT+/HNA+	cTnT-/HNA+		cTnT+/HNA+	cTnT-/HNA+
e1 RA+	38	2		95	5			e1 HLHS RA+	7	10		41.1765	58.8235
e2 RA+	15	8		65.2174	34.7826			e2 HLHS RA+	62	35		63.9175	36.0825
e3 RA+	90	20		81.8182	18.1818			e3 HLHS RA+	15	27		35.7143	64.2857
e4 RA+	116	51		69.4611	30.5389			e4 HLHS RA+	23	22		51.1111	48.8889
Mean				77.8742	22.1258			e5 HLHS RA+	20	59		25.3165	74.6835
								Mean				43.4472	56.5528
e1 RA-	4	13		23.5294	76.4706			e1 HLHS RA-	45	60		42.8571	57.1429
e2 RA-	9	22		29.0323	70.9677			e2 HLHS RA-	16	90		15.0943	84.9057
e3 RA-	4	4		50	50			e3 HLHS RA-	11	20		35.4839	64.5161
e4 RA-	19	36		34.5455	65.4545			e4 HLHS RA-	2	7		22.2222	77.7778
Mean				34.2768	65.7232			Mean				28.9144	71.0856
Statistical analysis (Prism_Graph Pad)
% cTnT+/HNA+ h3TN CPC-RA-				% cTnT+/HNA+ h3TN CPC-RA+			% cTnT+/HNA+ h3TN CPC-RA-
vs,				vs,			vs,
% cTnT+/HNA+ h3TN CPC-RA+				% cTnT+/HNA+ HLHS-derived CPC-RA+			% cTnT+/HNA+ HLHS-derived CPC-RA-
Unpaired t test				Unpaired t test			Unpaired t test
P value	0.0026			P value	0.0087		P value	0.5397
P value summary	**			P value summary	**		P value summary	ns
Significantly different (P < 0.05)?	Yes			Significantly different (P < 0.05)?	Yes		Significantly different (P < 0.05)?	No
One- or two-tailed P value?	Two-tailed			One- or two-tailed P value?	Two-tailed		One- or two-tailed P value?	Two-tailed
Data analyzed				Data analyzed			Data analyzed
Sample size, column B	4			Sample size, column A	5		Sample size, column D	4
Sample size, column E	4			Sample size, column B	4		Sample size, column E	4

## Sheet: 3
		Number			Percentage
HLHS-derived CPCs	HLHS line	cTnT+/HNA+	cTnT-/HNA+		cTnT+/HNA+	cTnT-/HNA+
e1 HLHS RA+	HLHS-1	7	10		41	59
e3 HLHS RA+	HLHS-1	15	27		36	64
e4 HLHS RA+	HLHS-1	23	22		51	49
Mean					42.6667	57.3333
e2 HLHS RA+	HLHS-2	62	35		64	36
e5 HLHS RA+	HLHS-2	20	59		25	75
Mean					44.5	55.5
e2 HLHS RA-	HLHS-1	16	90		15	85
e3 HLHS RA-	HLHS-1	11	20		35	65
Mean					25	75
e1 HLHS RA-	HLHS-2	45	60		43	57
e4 HLHS RA-	HLHS-2	2	7		22	78
Mean					32.5	67.5
