# Supplementary material for: Retinoic acid signaling modulation guides in vitro specification of human heart field-specific progenitor pools
Source: Nat Commun. 2023 Apr 3;14:1722. doi: 10.1038/s41467-023-36764-x (PMC10070453; doi:10.1038/s41467-023-36764-x)
Supplement: Supplementary file 12 — Supplementary Data 9 [file 41467_2023_36764_MOESM12_ESM.xlsx]

## Sheet: qPCR_primers
Gene	Forward primer sequence	Reverse primer sequence
BMP4	CACAGCACTGGTCTTGAGT	TGGTCCCTGGGATGTTCT
RSPO3	CCAGAAGGGTTGGAAGCCAACA	CCTTCTTCGTGCATGGACTCCA
ISL1	AAAGTTACCAGCCACCTTGGA	ATTAGAGCCCGGTCCTCCTT
FGF10	CATCAGTAGAAATCGGAGTTGTTG	CCTCTCCTTCAGCTTACAGTCATT
ITGA8	GCTGCTGGGGAGTTTACTGG	GATGCCATCTGTTCTCCCGTG
CXCR4	CCCTCCTGCTGACTATTCCC	TAAGGCCAACCATGATGTGC
HOXB1	CTCCTCTCCGAGGACAAGGAA	CTGTCTTGGGTGGGTTTCTCTTAA
mCherry	GAACGGCCACGAGTTCGAGA	CTTGGAGCCGTACATGAACTGAGG
eGFP	GGAGCGCACCATCTTCTTCA	AGGGTGTCGCCCTCGAA
LTBP3	CCAATGGCTCCTACAGATGTC	GGCTGCACTCATCTATGTCTTG
KCNJ3	TCATCAAGATGTCCCAGCCCAAGA	CACCCGGAACATAAGCGTGAGTTT
KCNA5	AGTGTAACGTCAAGGCCAAGAGCA	TCACAAATCTGTTTCCCGGCTGGT
MESP1	GTGCTGGCTCTGTTGGAGA	CAGAGACGGCGTCAGTTGT
IRX4	GGCTATGGCAACTACGTGACCT	AGAGCTGGCTCGTAAGGGTAGT
LGR5	CTTCCAACCTCAGCGTCTTC	TTTCCCGCAAGACGTAACTC
WNT2	TAGTCGGGAATCTGCCTTTG	TTCCTTTCCTTTGCATCCAC
NKX2.5	CAAGTGTGCGTCTGCCTTTC	CGCACAGCTCTTTCTTTTCGG
TBXT	TGTTTATCCATGCTGCAATCC	CCGTTGCTCACAGACCACAG
TNNT2	AGCATCTATAACTTGGAGGCAGAG	TGGAGACTTTCTGGTTATCGTTG
GAPDH	TCCTCTGACTTCAACAGCGA	GGGTCTTACTCCTTGGAGGC
MYL2	TACGTTCGGGAAATGCTGAC	TTCTCCGTGGGTGATGATG
MYL3	AAGGAGGTCGAGTTTGATGCT	TCCTTGAACTCTTCAATCTGCTC
TBX5	GGGCAGTGATGACATGGAG	GCTGCTGAAAGGACTGTGGT
FHL2	GTGGTGTGCTTTGAGACCCTGT	GAGCAGTGCAAACAGGCTTCATG
MYH7	TCGTGCCTGATGACAAACAGGAGT	ATACTCGGTCTCGGCAGTGACTTT
BNC2	ACATGGCAAAACGCTGATACTAA	TTCCCTGGCTGAAAACATTC
MAB21L2	GAGTGCTACTCGCTGACCG	CACTGAGAGGCACTTGTTTC
HOXB6	CACTCCGGTCTACCCGTGGATGCA	CATATCTTGATCTGCCTCTCCGTCAG
TBX1	GTGTGAGCGTCAGCTAGAG	TCACTTGGAAGGTGGGAAAC
WNT5A	CTGCAGAGAGGCTGTGCTCC	TTCTCCTTCGCCCAGGTTGT
COL1A2	CCTGGTGCTAAAGGAGAAAGAGG	ATCACCACGACTTCCAGCAGGA
FN1	CTGGCCAGTCCTACAACCAG	CGGGAATCTTCTCTGTCAGCC
SHOX2	CCTTCATGCGAGAGGAACTG	TGACATAAGGTGCGACTCTACAAG
NR2F2	TGATGTAGCCCATGTGGAAAG	GCTGCCGGACAGTAACATATC
THBS4	ACCGACAGTAGAGATGGCTTCC	CGTCACATCTGAAGCCAGGAGA
IRX3	GTGCCTTGGAAGTGGAGAAA	AGGAGAGAGCCGATAAGACCA
HAND1	AACTCAAGAAGGCGGATGG	CGGTGCGTCCTTTAATCCT
MYL7	CCGTCTTCCTCACGCTCTT	TGAACTCATCCTTGTTCACCAC
TNNI1	GCTCCACGAGGACTGAACAA	CTTCAGCAAGAGTTTGCGGG
TNNI3	CCTCCAACTACCGCGCTTAT	CTGCAATTTTCTCGAGGCGG
