# Supplementary material for: Retinoic acid signaling modulation guides in vitro specification of human heart field-specific progenitor pools
Source: Nat Commun. 2023 Apr 3;14:1722. doi: 10.1038/s41467-023-36764-x (PMC10070453; doi:10.1038/s41467-023-36764-x)
Supplement: Supplementary file 13 — Supplementary Data 10 [file 41467_2023_36764_MOESM13_ESM.xlsx]

## Sheet: Primary antibodies
Target	Host species	Manufacturer	Catalog number	Concentration	Clonality (Clone #)
CK-18	Mouse	Abcam	ab668	1:100	monoclonal (C-04)
cTnT	Rabbit	Abcam	ab92546	1:500	monoclonal (EPR3696)
Fibronectin	Rabbit	Abcam	ab2413	1:250	polyclonal
ISL1	Mouse	Developmental Studies, Hybridoma Bank	39.4D5	1:100	monoclonal (39.4D5)
NKX2.5	Rabbit	Novus Biologicals	NBP1-31558	1:200	polyclonal
TCF21	Rabbit	Sigma-Aldrich	HPA013189	1:100	polyclonal
eGFP	Chicken	Abcam	ab13970	1:500	polyclonal
Anti-Rabbit IgG isotype control	Rabbit	Abcam	ab27478	for flow cytometry analysis: 1 µg of antibody per 100 µl of buffer per 1 000 000 cells)	polyclonal
mCherry	Goat	Sicgen	ab0040-200	1:200	polyclonal
TBX5	Rabbit	Abcam	ab18531-100	1:100	polyclonal
Anti-Mouse IgG2b isotype control	Mouse	Sigma Aldrich	M5534	for flow cytometry analysis: 1 µg of antibody per 100 µl of buffer per 1 000 000 cells)	monoclonal (MOPC-141)
ITGA8-Alexa-Fluor-647-conjugated	Mouse	R&D systems	fab6194r	for flow cytometry analysis: 10 µl of antibody per 100 µl of buffer per 1 000 000 cells)	monoclonal (481709)
ZO-1	Mouse	Invitrogen	33-9100	1:100	monoclonal (ZO1-1A12)
Human nuclear antigen (HNA)	Mouse	Sigma Aldrich	MAB1281	1:200	monoclonal (235-1)
COUP-TF II/NR2F2	Mouse	R&D systems	PP-H7147-00	1:300	monoclonal (H7147)
Myosin Light Chain 2/MLC-2V	Rabbit	Proteitech	10906-1-AP	1:100	polyclonal
Myosin light chain 2/MLC-2A	Mouse	Synaptic Systems	311 011	1:200	monoclonal (56F5)
WT1	Rabbit	Abcam	ab89901	1:100	monoclonal (CAN-R9(IHC)-56-2)
IgG1-APC-conjugated	Mouse	Miltenyi Biotec	130-120-495	1:50	X-54
