# Supplementary material for: Retinoic acid signaling modulation guides in vitro specification of human heart field-specific progenitor pools
Source: Nat Commun. 2023 Apr 3;14:1722. doi: 10.1038/s41467-023-36764-x (PMC10070453; doi:10.1038/s41467-023-36764-x)
Supplement: Supplementary file 14 — Supplementary Data 11 [file 41467_2023_36764_MOESM14_ESM.xlsx]

## Sheet: Secondary antibodies
Target species	Host species	Conjugate	Manufacturer	Catalog number	Concentration
Rabbit	Donkey	Alexa Fluor 647	Invitrogen	A31573	1:500
Mouse	Donkey	Alexa Fluor 647	Invitrogen	A31571	1:500
Chicken	Donkey	Alexa Fluor 488	Jackson Immuno Research	703-545-155	1:500
Goat	Donkey	Alexa Fluor 594	Invitrogen	A11058	1:500
Mouse	Goat	Alexa Fluor 488	Invitrogen	A11001	1:500
Rabbit	Goat	Alexa Fluor 594	Invitrogen	A11012	1:500
Mouse	Donkey	Alexa Fluor 594	Invitrogen	A21203	1:500
Mouse	Goat	Pacific Blue	Invitrogen	P31582	1:500
