# Supplementary material for: Retinoic acid signaling modulation guides in vitro specification of human heart field-specific progenitor pools
Source: Nat Commun. 2023 Apr 3;14:1722. doi: 10.1038/s41467-023-36764-x (PMC10070453; doi:10.1038/s41467-023-36764-x)
Supplement: Supplementary file 17 — Source Data [file 41467_2023_36764_MOESM17_ESM.xlsx]

## Sheet: Fig_1b
	RA- ISL1					RA- TBXT					RA- NKX2.5
d1	0.000724152	9.82159e-05	0.00028097		d1	0.130568	0.12979	0.168328		d1	1.08795e-06	8.8959e-05	0.000209727
d2	0.0036707	4.48176e-05	0.000196743		d2	0.0451431	0.0124751	0.00949972		d2	0.000130515	0.0024757	0.000529035
d3	0.0212028	0.025722	0.00894799		d3	0.00159846	0.0011644	0.000750739		d3	0.0136354	0.031088	0.00835873
d4	0.028399	0.0944138	0.0497153		d4	0.000116879	1.87221e-05	0.000335907		d4	0.00459809	0.0255143	0.0376697
d5	0.0173888	0.0953345	0.0671788		d5	0.000400239	3.13142e-06	1.51418e-05		d5	0.0115633	0.0237719	0.0307824
d6	0.0200057	0.0761826	0.0615866		d6	4.06468e-05	1.39841e-05	1.73356e-05		d6	0.0167784	0.0701288	0.0441421
d7	0.0148702	0.0456603	0.0442424		d7	0.000101207	8.5856e-06	1.7288e-05		d7	0.0337504	0.0502163	0.0232508
d8	0.0141122	0.0261268	0.0333923		d8	1.79644e-05	1.86422e-06	1.5835e-05		d8	0.0391648	0.0391376	0.0148092
	Mean	SEM	n			Mean	SEM	n			Mean	SEM	n
d1	0.000367779	0.000185832	3		d1	0.142895	0.0220291	3		d1	9.99247e-05	0.000104751	3
d2	0.00130409	0.00118412	3		d2	0.0223727	0.0197758	3		d2	0.00104508	0.000724499	3
d3	0.0186243	0.00501095	3		d3	0.0011712	0.000423902	3		d3	0.017694	0.00686801	3
d4	0.0575094	0.0194512	3		d4	0.000157169	0.000162385	3		d4	0.022594	0.00965798	3
d5	0.0599674	0.0227881	3		d5	0.000139504	0.000225883	3		d5	0.0220392	0.00561531	3
d6	0.0525916	0.016829	3		d6	2.39888e-05	1.45232e-05	3		d6	0.0436831	0.0154026	3
d7	0.0349243	0.0100354	3		d7	4.23602e-05	5.11482e-05	3		d7	0.0357392	0.00784753	3
d8	0.0245438	0.00562168	3		d8	1.18879e-05	8.74579e-06	3		d8	0.0310372	0.00811398	3

## Sheet: Fig_1c
	RA- LGR5					RA- BMP4					RA- FGF10					RA- CXCR4
d1	3.4126e-05	6.79108e-05	0.000105319		d1	0.00171208	0.000368681	0.000390576		d1	2.84324e-08	0.00168182	0.00134054	0.00189343	d1	4.9803e-05	7.58679e-05	0.000108957
d2	0.0173647	0.0144544	0.00870192		d2	0.0102788	0.00115923	0.00542322		d2	0.000346729	0.00128109	0.000589555	0.00076713	d2	0.0108174	0.00369887	0.0276208
d3	0.0174473	0.022794	0.00143161		d3	0.0103506	0.00204891	0.0022594		d3	0.00116123	0.000461585	0.000309153	0.000364983	d3	0.0353095	0.100106	0.0941856
d4	0.0111204	0.00369157	0.00723094		d4	0.0436394	0.0269724	0.0296654		d4	0.00983467	0.0174619	0.00276433	0.00424254	d4	0.0107457	0.0441192	0.145996
d5	0.0151242	0.00225329	0.00236638		d5	0.0506489	0.0541747	0.0476142		d5	0.0177667	0.0187519	0.0112861	0.0194913	d5	0.0197384	0.043557	0.106369
d6	0.00214494	0.00228269	0.000813596		d6	0.0807856	0.111132	0.075878		d6	0.0214276	0.0284392	0.0250716	0.0216753	d6	0.0293784	0.0883516	0.098673
d7	0.000710292	0.0014143	0.000288014		d7	0.0554406	0.0578836	0.0882372		d7	0.0170177	0.0292364	0.0478068	0.0130637	d7	0.0095877	0.0383229	0.0484698
d8	0.000268955	0.000392315	0.000300367		d8	0.0305247	0.0671806	0.0601407		d8	0.0220749	0.0310389	0.0511563	0.0198742	d8	0.00843381	0.0135051	0.0175025
						Mean	SEM	n			Mean	SEM	n			Mean	SEM	n
	Mean	SEM	n		d1	0.000823779	0.000444195	3		d1	0.00122895	0.000850357	4		d1	7.82093e-05	2.96464e-05	3
d1	6.91186e-05	3.56119e-05	3		d2	0.0056204	0.00263443	3		d2	0.000746126	0.000396089	4		d2	0.0140457	0.00709181	3
d2	0.013507	0.00254519	3		d3	0.00488632	0.00273283	3		d3	0.000574236	0.000396359	4		d3	0.0765337	0.0206828	3
d3	0.013891	0.00641805	3		d4	0.0334257	0.00516566	3		d4	0.00857586	0.00666079	4		d4	0.0669536	0.0406785	3
d4	0.00734763	0.00214531	3		d5	0.0508126	0.0018956	3		d5	0.016824	0.00375892	4		d5	0.0565548	0.0258387	3
d5	0.00658128	0.00427157	3		d6	0.0892652	0.0110248	3		d6	0.0241534	0.00330565	4		d6	0.0721343	0.0215846	3
d6	0.00174707	0.00046843	3		d7	0.0671871	0.0105486	3		d7	0.0267811	0.0156162	4		d7	0.0321268	0.011644	3
d7	0.000804201	0.000328503	3		d8	0.0526153	0.0112307	3		d8	0.0310361	0.0142562	4		d8	0.0131471	0.00262401	3
d8	0.000320546	3.70126e-05	3

## Sheet: Fig_1d_Sup_Fig_1a
	BMP4					FGF10					TBX5					WNT2					THBS4					NKX2.5					WNT5A					HOXB1					TBX1
	0.5uM 2d RA	0.5uM 4d RA	1uM 4d RA	RA-		0.5uM 2d RA	0.5uM 4d RA	1uM 4d RA	RA-		0.5uM 2d RA	0.5uM 4d RA	1uM 4d RA	RA-		0.5uM 2d RA	0.5uM 4d RA	1uM 4d RA	RA-		0.5uM 2d RA	0.5uM 4d RA	1uM 4d RA	RA-		0.5uM 2d RA	0.5uM 4d RA	1uM 4d RA	RA-		0.5uM 2d RA	0.5uM 4d RA	1uM 4d RA	RA-		0.5uM 2d RA	0.5uM 4d RA	1uM 4d RA	RA-		0.5uM 2d RA	0.5uM 4d RA	1uM 4d RA	RA-
n1	0.0284506	0.00389613	0.00870995	0.0506489		0.0053901	0.00389613	0.00271902	0.0177667		0.00485748	0.0104667	0.00936726	0.000732644		0.0010592	0.0109628	0.0187165	3.74477e-05		0.00100575	0.0248738	0.0116774	0.000663277		0.0118238	0.026903	0.0238826	0.0217068		0.0255	0.0119655	0.00988102	0.0476116		0.00666516	0.0334872	0.0441441	0.00254934		3.5309e-05	2.0791e-05	0.00010272	0.00137676
n2	0.012377	0.00602625	0.00393364	0.0541747		0.00875863	0.00602625	0.00133319	0.0187519		0.0020682	0.00894688	0.00899003	0.000320831		0.00737981	0.00837651	0.0428077	0.000447897		0.000593908	0.0201244	0.0237035	0.000355392		0.0331765	0.0256538	0.0279011	0.0402095		0.0275926	0.0140826	0.0121361	0.0301445		0.00121187	0.0115657	0.0387379	0.00303621		0.00011932	7.3335e-05	0.00018172	0.0009786
n3	0.0157467	0.00519637	0.00234234	0.0476142		0.00487665	0.00519637	0.0018281	0.0194913		0.00502926	0.0113595	0.00676084	0.000403177		0.0158415	0.0069864	0.016636	0.000167789		0.0109087	0.0231984	0.065162	0.00108139		0.0246372	0.0217746	0.016809	0.0365142		0.0320616	0.0141483	0.0140234	0.0571584		0.0134913	0.027857	0.1103	0.0006443		0.0001414	7.9282e-05	0.00012907	0.00039342
Statistical analysis (Prism_Graph Pad)
Mean	0.01886	0.00504	0.004995	0.05081		0.006342	0.00504	0.00196	0.01867		0.003985	0.01026	0.008373	0.0004856		0.008094	0.008775	0.02605	0.0002177		0.004169	0.02273	0.03351	0.0007		0.02321	0.02478	0.02286	0.03281		0.02838	0.0134	0.01201	0.04497		0.007123	0.0243	0.06439	0.002077		9.868e-05	5.78e-05	0.0001378	0.0009163
Std. Error of Mean	0.004894	0.0006199	0.001913	0.001896		0.001217	0.0006199	0.0004055	0.0004996		0.0009597	0.0007043	0.0008133	0.0001258		0.004282	0.001165	0.008399	0.0001211		0.003372	0.001391	0.0162	0.0002104		0.006205	0.001544	0.003242	0.005653		0.001935	0.0007169	0.001197	0.007909		0.003552	0.006573	0.02301	0.0007298		3.232e-05	1.859e-05	2.322e-05	0.0002856
Unpaired t test	RA-		RA-	RA-		RA-	RA-	RA-			RA-		RA-	RA-		RA-	RA-				RA-											RA-	RA-				RA-				RA-	RA-
	vs,		vs,	vs,		vs,	vs,	vs,			vs,		vs,	vs,		vs,	vs,				vs,											vs,	vs,				vs,				vs,	vs,
	0,5uM 4d RA		0,5uM 2d RA	1uM 4d RA		0,5uM 4d RA	1uM 4d RA	0,5uM 2d RA			0,5uM 4d RA		0,5uM 2d RA	1uM 4d RA		0,5uM 4d RA	1uM 4d RA				0,5uM 4d RA											0,5uM 4d RA	1uM 4d RA				0,5uM 4d RA				0,5uM 2d RA	0,5uM 4d RA
P value	<0,0001		0.0037	<0,0001		<0,0001	<0,0001	0.0007			0.0002		0.0224	0.0007		0.0019	0.0371				<0,0001											0.0165	0.0146				0.0283				0.0466	0.04
P value summary	****		**	****		****	****	***			***		*	***		**	*				****											*	*				*				*	*
Significantly different (P < 0.05)?	Yes		Yes	Yes		Yes	Yes	Yes			Yes		Yes	Yes		Yes	Yes				Yes											Yes	Yes				Yes				Yes	Yes
One- or two-tailed P value?	Two-tailed		Two-tailed	Two-tailed		Two-tailed	Two-tailed	Two-tailed			Two-tailed		Two-tailed	Two-tailed		Two-tailed	Two-tailed				Two-tailed											Two-tailed	Two-tailed				Two-tailed				Two-tailed	Two-tailed

## Sheet: Fig_1e
	0,5 uM RA 4d ISL1			0,5 uM RA 4d TNNT2					0,5 uM RA 4d MYL3				RA- ISL1				RA- MYL3				RA- TNNT2
d1	0.000724152	9.82159e-05	0.00028097	d1	7.7854e-05	0.000145338	0.000148572	d1	7.97677e-05	5.55232e-05	9.85387e-05	d1	0.000724152	9.82159e-05	0.00028097	d1	7.97677e-05	5.55232e-05	9.85387e-05		d1	7.7854e-05	0.000145338	0.000148572
d2	0.0066844	0.00148025	0.00280376	d2	5.79252e-05	2.49725e-05	4.31988e-05	d2	0.000380953	4.2051e-05	2.46219e-05	d2	0.0084473	0.00206474	0.00337748	d2	0.000315811	0.00429672	2.68094e-05		d2	4.40576e-05	2.34492e-05	2.88054e-05
d3	0.016322	0.0221541	0.00641285	d3	0.00586197	0.00333234	6.03557e-05	d3	0.00222412	0.00280594	0.00121667	d3	0.0212028	0.025722	0.00894799	d3	0.00287933	2.89355e-05	0.000780697		d3	0.00242114	0.000924685	3.30463e-05
d4	0.0314897	0.0444061	0.0333105	d4	0.309422	0.193519	0.118454	d4	0.022545	0.00356607	0.00294708	d4	0.028399	0.0944138	0.0497153	d4	0.00200275	0.000874109	0.00350821		d4	0.0443722	0.0180526	0.0165474
d5	0.00551376	0.0252483	0.0117462	d5	0.321937	0.407465	0.302687	d5	0.120985	0.0814044	0.0333713	d5	0.0173888	0.0953345	0.0671788	d5	0.0162457	0.00190413	0.00170502		d5	0.193158	0.0978354	0.0569327
d6	0.00787544	0.025557	0.0120149	d6	0.456046	0.478238	0.325922	d6	0.0371846	0.178025	0.122789	d6	0.0200057	0.0761826	0.0615866	d6	0.293392	0.0285434	0.0179646		d6	0.182213	0.373933	0.222164
d7	0.0016903	0.0137941	0.0131739	d7	0.595408	0.655697	0.231257	d7	0.348408	0.268445	0.0898407	d7	0.0148702	0.0456603	0.0442424	d7	0.149555	0.101612	0.0308782		d7	0.390881	0.556692	0.219585
d8	0.00264608	0.00743742	0.00336071	d8	0.512758	0.658909	0.32741	d8	0.330277	0.282016	0.12059	d8	0.0141122	0.0261268	0.0333923	d8	0.231126	0.166299	0.047703		d8	0.428703	0.618781	0.290033
	Mean	SEM	n		Mean	SEM	n		Mean	SEM	n		Mean	SEM	n		Mean	SEM	n			Mean	SEM	n
d1	0.000367779	0.000185832	3	d1	0.000123921	2.30526e-05	3	d1	7.79433e-05	1.2451e-05	3	d1	0.000367779	0.000185832	3		7.79433e-05	1.2451e-05	3			0.000123921	2.30526e-05	3
d2	0.00365614	0.00156159	3	d2	4.20322e-05	9.53049e-06	3	d2	0.000149209	0.000115981	3	d2	0.00462984	0.00194599	3		0.00154645	0.00137766	3			3.21041e-05	6.17353e-06	3
d3	0.014963	0.00459464	3	d3	0.00308489	0.00167934	3	d3	0.00208224	0.000464236	3	d3	0.0186243	0.00501095	3		0.00122965	0.000852909	3			0.00112629	0.000696713	3
d4	0.0364021	0.00403636	3	d4	0.207132	0.0555464	3	d4	0.00968604	0.00643195	3	d4	0.0575094	0.0194512	3		0.00212836	0.000762988	3			0.0263241	0.00903452	3
d5	0.0141694	0.00582429	3	d5	0.34403	0.0322009	3	d5	0.0785869	0.0253311	3	d5	0.0599674	0.0227881	3		0.00661828	0.00481405	3			0.115975	0.0403572	3
d6	0.0151491	0.00533938	3	d6	0.420069	0.0475071	3	d6	0.112666	0.0409709	3	d6	0.0525916	0.016829	3		0.1133	0.0900977	3			0.259437	0.058398	3
d7	0.00955278	0.00393532	3	d7	0.494121	0.132579	3	d7	0.235565	0.0764311	3	d7	0.0349243	0.0100354	3		0.0940153	0.034469	3			0.389052	0.0973185	3
d8	0.0044814	0.00149234	3	d8	0.499692	0.0959182	3	d8	0.244294	0.063402	3	d8	0.0245438	0.00562168	3		0.148376	0.0537026	3			0.445839	0.0952873	3

## Sheet: Fig_1f
		RA-	0.5 uM RA 2d	0,5 uM RA 4d	1 uM RA 4d
		8	7	6.5	7
		9	7	6.5	7
		9.5	8	7	8
		10	8	8	x
	Number of values	4	4	4	3
	Mean	9.125	7.5	7	7.333
	Std. Error of Mean	0.427	0.2887	0.3536	0.3333

## Sheet: Fig_2a
	LTBP3						RSPO3						NR2F2						KCNJ3						FHL2						MYL2
	RA-	1uM RA 10d	0.5uM RA 4d	1uM RA 4d	0.5uM RA 2d		RA-	1uM RA 10d	0.5uM RA 4d	1uM RA 4d	0.5uM RA 2d		RA-	1uM RA 10d	0.5uM RA 4d	1uM RA 4d	0.5uM RA 2d		RA-	1uM RA 10d	0.5uM RA 4d	1uM RA 4d	0.5uM RA 2d		RA-	1uM RA 10d	0.5uM RA 4d	1uM RA 4d	0.5uM RA 2d		RA-	1uM RA 10d	0.5uM RA 4d	1uM RA 4d	0.5uM RA 2d
	0.0233952	0.0220721	0.015933	0.0145917	0.0229604		0.0453589	0.00452059	0.00642153	0.0186552	0.0152856		0.00114027	0.00520397	0.00059257	0.00325215	0.00092584		0.000241113	0.00316242	0.000145761	0.000854133	0.000226051		0.204244	0.18183	0.313651	0.23196	0.273012		0.0194048	0.0042385	0.0285942	0.00223583	0.0279667
	0.024229	0.0190824	0.0211809	0.0150899	0.0167313		0.0293487	0.00673436	0.00753513	0.00727208	0.0119847		0.00051219	0.00753338	0.00104078	0.00195554	0.00062726		3.821e-05	0.00217047	0.000983729	0.000832833	6.07234e-05		0.169649	0.121127	0.280874	0.317082	0.161837		0.033759	0.00189655	0.0306205	0.0072734	0.0493886
	0.026336	0.0301581	0.0198912	0.0163792	0.0280071		0.0139156	0.0225722	0.00639007	0.00881832	0.00915548		0.0004468	0.0204131	0.00054666	0.00847072	0.00051749		6.91242e-05	0.00384618	0.000300248	0.00190676	0.000101636		0.189076	0.170796	0.205372	0.150517	0.133058		0.0272152	0.00166283	0.0241696	0.015841	0.0636699
	0.0206513	0.0262414	0.0148661	0.0180486	0.0416995		0.0285049	0.0119252	0.00734357	0.00949386	0.0191368		0.00064679	0.0148356	0.00048343	0.00013081	0.00086199		6.60609e-05	0.0033812	0.000360444	0.00105005	0.000318998		0.139728	0.135019	0.259009	0.14034	0.287326		0.100853	0.00294864	0.00731078	0.0134316	0.0257662
	0.0320017		0.0222669	0.0181537	0.0307047		0.0164365		0.00726919	0.00446215	0.0184646								0.000139999		0.000652276	0.00366215	0.00037031		0.198834			0.27853			0.0196969		0.0456612	0.0263022	0.0529733
	0.034067						0.0133296												9.10828e-05		0.00127196
	0.037486
n	7	4	5	5	5	n	6	4	5	5	5	n	4	4	4	4	4	n	6	4	6	5	5		5	4	4	5	4		5	4	5	5	5
Mean	0.02831	0.02439	0.01883	0.01645	0.02802	Mean	0.02448	0.01144	0.006992	0.00974	0.01481	Mean	0.0006865	0.012	0.0006659	0.003452	0.0007331	Mean	0.0001076	0.00314	0.0006191	0.001661	0.0002155		0.1803	0.1522	0.2647	0.2237	0.2138		0.04019	0.002687	0.02727	0.01302	0.04395
Std. Error of Mean	0.002362	0.002419	0.001459	0.0007337	0.004168	Std. Error of Mean	0.005087	0.004023	0.0002432	0.002391	0.001901	Std. Error of Mean	0.0001569	0.003476	0.000127	0.001791	9.637e-05	Std. Error of Mean	3.009e-05	0.0003532	0.0001782	0.0005374	5.988e-05		0.01173	0.01439	0.02275	0.03471	0.03887		0.0154	0.000588	0.006161	0.004086	0.007369
			0,5uM RA 4d	1uM RA 4d					0,5uM RA 4d	1uM RA 4d			RA-		0,5uM RA 4d		0.5uM RA 2d		RA-		0,5uM RA 4d	RA-			0,5uM RA 4d	0,5uM RA 4d						0,5uM RA2d	0,5uM RA 4d	0,5uM RA2d
			vs,	vs,					vs,	vs,			vs,		vs,		vs,		vs,		vs,	vs,			vs,	vs,						vs,	vs,	vs,
			RA-	RA-					RA-	RA-			1uM RA 10d		1uM RA 10d		1uM RA 10d		1uM RA 10d		RA-	1uM RA 4d			RA-	1uM RA 10d						1uM RA 10d	1uM RA 10d	1uM RA 4d
Unpaired t test
P value			0.0117	0.0022					0.0126	0.0369			0.0174		0.0173		0.0177		<0,0001		0.0179	0.0109			0.0098	0.0058						0.0017	0.0099	0.0063
P value summary			*	**					*	*			*		*		*		****		*	*			**	**						**	**	**
Significantly different (P < 0.05)?			Yes	Yes					Yes	Yes			Yes		Yes		Yes		Yes		Yes	Yes			Yes	Yes						Yes	Yes	Yes
One- or two-tailed P value?			Two-tailed	Two-tailed					Two-tailed	Two-tailed			Two-tailed		Two-tailed		Two-tailed		Two-tailed		Two-tailed	Two-tailed			Two-tailed	Two-tailed						Two-tailed	Two-tailed	Two-tailed

## Sheet: Fig_2c
% of NR2F2+ cells
	0.5uM 2d RA	0.5uM 4d RA	1uM 4d RA	RA-	1uM 10d RA
n1	8.4	5.4	10.7	13.9	42
n2	10.8	7.9	8.7	12.9	12.8
n3	5.86	10	12.98	9.28	18.23
Mean	8.353	7.767	10.79	12.03	24.34
Std. Error of Mean	1.426	1.33	1.236	1.403	8.966

## Sheet: Fig_3c
		mCherry-/eGFP- RA-								eGFP+ RA-								mCherry+ RA-								mCherry+/eGFP+ RA-
	d2	99.79	99.94						d2	x	x						d2	x	x						d2	x	x
	d3	93.34	95.83	92.62			97.86	95.51	d3	6.61	4.1	7.18			2.06	4.27	d3	x	x	x			x	x	d3	x	x	x			x	x
	d4	91.45	92.23				92.98	66.95	d4	8.46	7.64				6.5	32.27	d4	0.13	x				x	x	d4	x	x				x	x
	d5	76.2	71.26	80.28	57.28	57.96	65.26	45.64	d5	23.51	28.58	19.63	40.01	41.84	33.33	51.32	d5	0.27	0.15	x	x	x	x	x	d5	x	x	x	x	x	1.12	2.23
	d8	24.79	33.9				31.95	x	d8	74.34	65.24				63.49	x	d8	0.54	0.56				1.04	x	d8	0.34	0.3				3.52	x
		n1	n2	n3	n4	n5	n6	n7		n1	n2	n3	n4	n5	n6	n7		n1	n2	n3	n4	n5	n6	n7		n1	n2	n3	n4	n5	n6	n7
Statistical analysis (Prism_Graph Pad)
		Mean	n							Mean	n							Mean	Std. Deviation	Std. Error of Mean	n					Mean	n
	d2	99.865	2
	d3	95.032	5						d3	4.844	5
	d4	85.9025	4						d4	13.7175	4						d4	0.13	0	0	1
	d5	64.84	7						d5	34.0314	7						d5	0.21	0.0848528	0.06	2				d5	1.675	2
	d8	30.2133	3						d8	67.69	3						d8	0.713333	0.283078	0.163435	3				d8	1.38667	3
d2 n = 2; d3 and d4 n = 5; d5 n = 7; d8 n =3
		mCherry-/eGFP- RA+								eGFP+ RA+								mCherry+ RA+								mCherry+/eGFP+ RA+
	d2	99.92	99.89						d2	x	x						d2	x	x						d2	x	x
	d3	96.75	96.66	96.1			98.65		d3	3.04	3.13	3.7			1.19		d3	0.18	0.18	0.18			x		d3	x	x	x			x
	d4	93.49	92.36	93.04			86.09	66.69	d4	5.52	6.55	4.6			7.19	23.28	d4	0.92	1.05	2.29			5.65	7.52	d4	x	x	x			1.07	2.52
	d5	66.56	69.06	71.76	33.31	41.87	61.78	43.88	d5	21.22	19.5	12.46	13.41	8.92	18.96	22.69	d5	8.91	8.5	13.11	38.82	39.32	12.97	17.94	d5	3.32	2.94	2.67	14.46	9.88	6.29	15.5
	d8	49.96	55.74				34.08		d8	28.58	26.7				15.11		d8	4.04	3.26				14.86		d8	17.42	14.3				35.95
		n1	n2	n3	n4	n5	n6	n7		n1	n2	n3	n4	n5	n6	n7		n1	n2	n3	n4	n5	n6	n7		n1	n2	n3	n4	n5	n6	n7
Statistical analysis (Prism_Graph Pad)
		Mean	n							Mean	n							Mean	n							Mean	n
	d2	99.905	2
	d3	97.04	4						d3	2.765	4						d3	0.18	3						d3
	d4	86.334	5						d4	9.428	5						d4	3.486	5						d4	1.795	2
	d5	55.46	7						d5	16.7371	7						d5	19.9386	7						d5	7.86571	7
	d8	46.5933	3						d8	23.4633	3						d8	7.38667	3						d8	22.5567	3

## Sheet: Fig_3d_Sup_Fig_4c
		RA- eGFP+ cTnT+					RA+ eGFP+ cTnT+					RA+ eGFP+ mCherry+ cTnT+					RA+ eGFP+ ISL1+					RA+ eGFP+mCherry+ ISL1+						RA- eGFP+ ISL1+					RA- eGFP+ cTnT+					RA+ mCherry+ cTnT+					RA+ mCherry+ ISL1+
	d4	1.66	1.9			d4	17.31	15.86			d4	48.46	47.64			d4	57.3	45.47			d4	93.24	81.57																			d4	43.73	36.31
	d5	13.47	31.82			d5	70.69	91.5			d5	92.97	88.9			d5	18.16	55.3			d5	48.8	x				d4	65.6	70.59			d4	1.66	1.9			d4	8.93	7.66			d5	15.93	32
	d6	34.32	26.18			d6	68.85	68.03			d6	92.59	89.11			d6	14.5	14.11			d6	23.05	27.26				d5	59.32	45.22			d5	13.47	31.82			d5	55.1	53.2			d6	3.94	8.85
	d7	58.38	44.8			d7	76.73	78.7			d7	96.37	96.4			d7	10.73	24.4			d7	8.27	25.2				d6	41.2	57.94			d6	34.32	26.18			d6	35.82	25.1			d7	2.31	5.9
																											d7	22.7	47.6			d7	58.38	44.8			d7	35.38	37.9
		Mean										Mean					Mean					Mean
																												Mean					Mean					Mean					Mean
							Mean																				d4	68.095				d4	1.78				d4	8.295				d4	40.02
	d4	1.78				d4	16.585				d4	48.05				d4	51.385				d4	87.405					d5	52.27				d5	22.645				d5	54.15				d5	23.965
	d5	22.645				d5	81.095				d5	90.935				d5	36.73				d5	48.8					d6	49.57				d6	30.25				d6	30.46				d6	6.395
	d6	30.25				d6	68.44				d6	90.85				d6	14.305				d6	25.155					d7	35.15				d7	51.59				d7	36.64				d7	4.105
	d7	51.59				d7	77.715				d7	96.385				d7	17.565				d7	16.735

## Sheet: Fig_3h
Number of cells in every cluster from every sample								Percentage of cells from samples in clusters relative to all cells in cluster. Normalized to total number of cells in each cluster
Cluster	Day1.5	CPC-RA- eGFP+	CPC-RA+ eGFP+	CPC-RA+ mCherry+ eGFP+	CPC-RA+ mCherry+			Cluster	Day1.5	CPC-RA- eGFP+	CPC-RA+ eGFP+	CPC-RA+ mCherry+ eGFP+	CPC-RA+ mCherry+
0	0	6	2794	2207	462			0	0	0.132004	47.2578	44.2758	8.3344
1	0	0	1658	1313	2029			1	0	0	30.8214	28.95	40.2286
2	4795	0	0	0	0			2	100	0	0	0	0
3	0	2794	7	0	0			3	0	99.8078	0.192242	0	0
4	0	2	709	901	1157			4	0	0.0863049	23.5214	35.4535	40.9388
5	2693	0	0	0	0			5	100	0	0	0	0
6	2609	0	0	0	0			6	100	0	0	0	0
7	0	8	626	358	922			7	0	0.508995	30.6203	20.77	48.1007
8	1875	0	0	0	0			8	100	0	0	0	0
9	0	1	213	194	1251			9	0	0.0731296	11.9753	12.9367	75.0149
10	0	1	436	536	589			10	0	0.0764576	25.6283	37.3692	36.9261
11	0	1373	12	7	10			11	0	98.2955	0.660475	0.456972	0.58703
12	0	190	244	719	229			12	0	15.5612	15.3635	53.6966	15.3788
13	0	1340	2	0	1			13	0	99.8244	0.114544	0	0.0610842
14	0	2	551	170	307			14	0	0.240282	50.8927	18.6239	30.2432
15	0	2	256	232	294			15	0	0.307015	30.2121	32.4748	37.0061
16	548	1	0	0	0			16	99.629	0.371047	0	0	0
17	1	172	256	18	26			17	0.120377	42.2568	48.3526	4.03246	5.23768
18	0	1	178	47	146			18	0	0.332869	45.5517	14.2659	39.8495
19	0	242	38	26	59			19	0	70.4921	8.50982	6.90601	14.092

[truncated: 16 more sheets: Fig_4d, Fig_4f, Fig_4g_Sup_Fig_7c, Fig_5e, Fig_5j, Fig_7a, Fig_7d_Sup_Fig_11, Sup_Fig_1b, Sup_Fig_1c, Sup_Fig_1d, Sup_Fig_2a, Sup_Fig_2c, Sup_fig_3a, Sup_Fig_3b, Sup_Fig_10a, Sup_Fig_10c]
